# Supplementary material for: Homemade blenderized tube feeding improves gut microbiome communities in children with enteral nutrition
Source: Front Microbiol. 2023 Aug 23;14:1215236. doi: 10.3389/fmicb.2023.1215236 (PMC10482415; doi:10.3389/fmicb.2023.1215236)
Supplement: Supplementary file 2 [file Table_1.XLSX]

## Sheet: Sheet1
Supplementary Table S1. The summary of each sequence read
sample	input	filtered	percentage of input passed filter	denoised	merged	percentage of input merged	non-chimeric	percentage of input non-chimeric
RTF-O1	56521	49629	87.81	49326	48895	86.51	46093	81.55
RTF-O2	60881	52708	86.58	52512	52154	85.67	51587	84.73
RTF-O3	55740	47527	85.27	47296	47071	84.45	46014	82.55
RTF-O4	50648	42674	84.26	42534	42271	83.46	41026	81
RTF-O5	61994	53151	85.74	52985	52805	85.18	50957	82.2
RTF-O6	28265	24007	84.94	23930	23877	84.48	23015	81.43
HBTF-O1	48982	43311	88.42	43225	43011	87.81	42512	86.79
HBTF-O2	68304	60522	88.61	60278	59978	87.81	58424	85.54
HBTF-O3	58281	49987	85.77	49318	48294	82.86	44979	77.18
HBTF-O4	41780	35864	85.84	35778	35705	85.46	35240	84.35
HBTF-O5	53264	46077	86.51	45830	45370	85.18	43248	81.2
RTF-G1	49656	41884	84.35	41808	41767	84.11	41412	83.4
RTF-G2	50370	43076	85.52	42940	42805	84.98	42554	84.48
RTF-G3	72027	63211	87.76	63073	62933	87.37	62877	87.3
RTF-G4	52482	46163	87.96	46085	46008	87.66	45836	87.34
RTF-G5	56586	48946	86.5	48848	48782	86.21	48280	85.32
RTF-G6	59196	52023	87.88	51948	51912	87.7	50457	85.24
HBTF-G1	6459	5482	84.87	5430	5399	83.59	5098	78.93
HBTF-G2	51950	43610	83.95	43138	42494	81.8	41655	80.18
HBTF-G3	60108	50681	84.32	49389	47557	79.12	43239	71.94
HBTF-G4	58157	47367	81.45	47188	46925	80.69	46228	79.49
HBTF-G5	33057	25852	78.2	25687	25394	76.82	25137	76.04
