# Supplementary material for: Homemade blenderized tube feeding improves gut microbiome communities in children with enteral nutrition
Source: Front Microbiol. 2023 Aug 23;14:1215236. doi: 10.3389/fmicb.2023.1215236 (PMC10482415; doi:10.3389/fmicb.2023.1215236)
Supplement: Supplementary file 3 [file Table_2.XLSX]

## Sheet: Sheet1
Supplementary Table S2. The percentage of unclassified read in each bacterial rank and group
bacterial Rank	sample	percentage of unclassified read
Phylum	RTF-O1	0
Phylum	RTF-O2	0
Phylum	RTF-O3	0.00879469
Phylum	RTF-O4	0
Phylum	RTF-O5	0
Phylum	RTF-O6	0
Phylum	HBTF-O1	0
Phylum	HBTF-O2	0
Phylum	HBTF-O3	0
Phylum	HBTF-O4	0
Phylum	HBTF-O5	0
Phylum	RTF-G1	0
Phylum	RTF-G2	0
Phylum	RTF-G3	0
Phylum	RTF-G4	0
Phylum	RTF-G5	0
Phylum	RTF-G6	0
Phylum	HBTF-G1	0
Phylum	HBTF-G2	0
Phylum	HBTF-G3	0.00462909
Phylum	HBTF-G4	0
Phylum	HBTF-G5	0
Class	RTF-O1	0
Class	RTF-O2	0
Class	RTF-O3	0.00879469
Class	RTF-O4	0
Class	RTF-O5	0
Class	RTF-O6	0
Class	HBTF-O1	0
Class	HBTF-O2	0
Class	HBTF-O3	0
Class	HBTF-O4	0
Class	HBTF-O5	0
Class	RTF-G1	0
Class	RTF-G2	0
Class	RTF-G3	0
Class	RTF-G4	0
Class	RTF-G5	0
Class	RTF-G6	0
Class	HBTF-G1	0
Class	HBTF-G2	0
Class	HBTF-G3	0.00462909
Class	HBTF-G4	0
Class	HBTF-G5	0
Order	RTF-O1	0
Order	RTF-O2	0
Order	RTF-O3	0
Order	RTF-O4	0
Order	RTF-O5	0
Order	RTF-O6	0
Order	HBTF-O1	0
Order	HBTF-O2	0.0240108
Order	HBTF-O3	0.273117
Order	HBTF-O4	0
Order	HBTF-O5	0.0318408
Order	RTF-G1	0
Order	RTF-G2	0
Order	RTF-G3	0.00879469
Order	RTF-G4	0
Order	RTF-G5	0
Order	RTF-G6	0
Order	HBTF-G1	0
Order	HBTF-G2	0
Order	HBTF-G3	0
Order	HBTF-G4	0
Order	HBTF-G5	0
Family	RTF-O1	0
Family	RTF-O2	0
Family	RTF-O3	0.00879469
Family	RTF-O4	0
Family	RTF-O5	0
Family	RTF-O6	0
Family	HBTF-O1	0
Family	HBTF-O2	0
Family	HBTF-O3	0
Family	HBTF-O4	0
Family	HBTF-O5	0.122998
Family	RTF-G1	0
Family	RTF-G2	0.0600269
Family	RTF-G3	0.43282
Family	RTF-G4	0.335687
Family	RTF-G5	0.0318408
Family	RTF-G6	0
Family	HBTF-G1	0
Family	HBTF-G2	0
Family	HBTF-G3	0
Family	HBTF-G4	0
Family	HBTF-G5	0.0138732
Genus	RTF-O1	0.488987
Genus	RTF-O2	0
Genus	RTF-O3	0.0549668
Genus	RTF-O4	0
Genus	RTF-O5	0.0338679
Genus	RTF-O6	0
Genus	HBTF-O1	1.20822
Genus	HBTF-O2	0.258091
Genus	HBTF-O3	4.43528
Genus	HBTF-O4	5.08271
Genus	HBTF-O5	0.617313
Genus	RTF-G1	25.1661
Genus	RTF-G2	14.445
Genus	RTF-G3	2.47792
Genus	RTF-G4	11.1334
Genus	RTF-G5	2.50647
Genus	RTF-G6	8.61922
Genus	HBTF-G1	1.66961
Genus	HBTF-G2	6.83586
Genus	HBTF-G3	13.5748
Genus	HBTF-G4	3.82033
Genus	HBTF-G5	2.49552
