# Supplementary material for: Homemade blenderized tube feeding improves gut microbiome communities in children with enteral nutrition
Source: Front Microbiol. 2023 Aug 23;14:1215236. doi: 10.3389/fmicb.2023.1215236 (PMC10482415; doi:10.3389/fmicb.2023.1215236)
Supplement: Supplementary file 4 [file Table_3.XLSX]

## Sheet: Sheet1
Supplementary Table S3. Relative read abundances at phylum level
Taxa	RTF-O1	RTF-O2	RTF-O3	RTF-O4	RTF-O5	RTF-O6	HBTF-O1	HBTF-O2	HBTF-O3	HBTF-O4	HBTF-O5	RTF-G1	RTF-G2	RTF-G3	RTF-G4	RTF-G5	RTF-G6	HBTF-G1	HBTF-G2	HBTF-G3	HBTF-G4	HBTF-G5
Actinobacteriota	0.173368	1.23145	0.934436	0.496835	5.10609	0.561525	7.84751	1.10635	12.8933	1.33876	1.56417	17.8049	0.291724	1.02968	2.94085	0.031072	0.218007	7.97486	6.85027	0.400417	1.908	33.8826
Bacteroidota	9.27297	28.6072	21.6723	44.5109	25.7217	17.226	15.282	19.1056	15.9683	23.0112	10.5106	0.485589	11.6242	11.9615	39.8128	0	0.295301	61.0293	35.728	10.9478	4.32278	0.736318
Campilobacterota	0.491209	0.0430714	5.91443	4.1033	3.68961	0.720697	0.496107	2.12839	1.11272	0.217871	0.220469	0	0	0.155964	0	0.0435008	0	0	0	0	0	0
Cyanobacteria	0	0	0	0	0	0	0	0	0	0	0	0	0	0	0	0.0372864	0	0	0	0.115727	0	0
Desulfobacterota	0.00889067	0	0	0	0	0	0	0	0	0	0	0	0	0	0	0	0	0	0.355359	0.226826	0	0
Firmicutes	12.3803	7.99953	21.4327	24.4786	27.3513	67.4272	14.0453	28.3436	26.7611	19.8922	14.2168	66.5475	74.1378	40.7162	22.7933	55.0368	33.48	29.6209	54.6221	83.9116	88.0257	64.3144
Fusobacteriota	3.29177	3.24406	23.141	15.6238	16.6232	5.98223	9.18154	1.9202	9.4704	4.49216	8.73056	0	0	0	0	0.101502	0.208098	0	0	0	0	0
Patescibacteria	0.0511213	1.91276	4.16868	0.168974	0.237075	0	2.43543	0.56608	3.85996	3.14193	2.61778	0	0	0	0	0	0	0	0	0	0	0
Proteobacteria	73.8926	56.9286	22.6133	10.5495	21.1415	8.08242	50.0522	46.8298	29.9342	47.8571	62.1095	15.162	13.9463	46.1367	34.4531	44.7499	65.7986	1.37498	2.39147	0.291633	5.74349	0.0358209
Spirochaetota	0.420084	0.0332824	0.0989402	0.0680941	0.129495	0	0.617167	0	0	0.0487343	0.0301694	0	0	0	0	0	0	0	0	0	0	0
Synergistota	0.0177813	0	0.0153907	0	0	0	0.0427269	0	0	0	0	0	0	0	0	0	0	0	0.0432194	0	0	0
Unclassified	0	0	0.00879469	0	0	0	0	0	0	0	0	0	0	0	0	0	0	0	0	0.00462909	0	0
Verrucomicrobiota	0	0	0	0	0	0	0	0	0	0	0	0	0	0	0	0	0	0	0.0096043	4.10138	0	1.03085
