# Supplementary material for: Homemade blenderized tube feeding improves gut microbiome communities in children with enteral nutrition
Source: Front Microbiol. 2023 Aug 23;14:1215236. doi: 10.3389/fmicb.2023.1215236 (PMC10482415; doi:10.3389/fmicb.2023.1215236)
Supplement: Supplementary file 5 [file Table_4.xlsx]

## Sheet: Sheet1
Supplementary Table S4. Relative read abundances at class level
Taxa	RTF-O1	RTF-O2	RTF-O3	RTF-O4	RTF-O5	RTF-O6	HBTF-O1	HBTF-O2	HBTF-O3	HBTF-O4	HBTF-O5	RTF-G1	RTF-G2	RTF-G3	RTF-G4	RTF-G5	RTF-G6	HBTF-G1	HBTF-G2	HBTF-G3	HBTF-G4	HBTF-G5
Actinobacteria	0.173368	1.23145	0.864078	0.496835	4.92878	0.561525	7.84751	1.10635	12.8933	1.33876	1.5456	17.759	0.218793	0.561789	2.88358	0.0269291	0.218007	7.97486	6.67019	0.217567	1.77156	33.4488
Alphaproteobacteria	0	0	0	0	0	0	0	0	0.0245289	0	0	0	0	0	0	0.00414293	0	0	0	0	0.335687	0
Bacilli	10.8111	5.47594	16.3054	17.9289	21.2192	66.1582	13.0626	27.7999	26.3864	18.5821	12.757	22.2767	14.5721	1.57556	4.91244	1.90782	23.1028	1.23748	1.09489	1.78683	3.04284	2.45572
Bacteroidia	9.27297	28.6072	21.6723	44.5109	25.7217	17.226	15.282	19.1056	15.9683	23.0112	10.5106	0.485589	11.6242	11.9615	39.8128	0	0.295301	61.0293	35.728	10.9478	4.32278	0.736318
Campylobacteria	0.491209	0.0430714	5.91443	4.1033	3.68961	0.720697	0.496107	2.12839	1.11272	0.217871	0.220469	0	0	0.155964	0	0.0435008	0	0	0	0	0	0
Clostridia	1.54698	0.172286	3.99938	2.1084	2.8987	0.521731	0.932871	0.0653831	0.374624	0.774016	0.635878	40.8523	59.5657	39.1406	1.63014	53.1289	8.14159	26.9299	53.5272	81.2823	54.7624	61.7512
Coriobacteriia	0	0	0.0703575	0	0.177308	0	0	0	0	0	0.0185658	0.0459015	0.0729309	0.467892	0.057275	0.00414293	0	0	0.180081	0.182849	0.13644	0.433831
Cyanobacteriia	0	0	0	0	0	0	0	0	0	0	0	0	0	0	0	0.0372864	0	0	0	0	0	0
Desulfovibrionia	0	0	0	0	0	0	0	0	0	0	0	0	0	0	0	0	0	0	0.355359	0.226826	0	0
Desulfuromonadia	0.00889067	0	0	0	0	0	0	0	0	0	0	0	0	0	0	0	0	0	0	0	0	0
Fusobacteriia	3.29177	3.24406	23.141	15.6238	16.6232	5.98223	9.18154	1.9202	9.4704	4.49216	8.73056	0	0	0	0	0.101502	0.208098	0	0	0	0	0
Gammaproteobacteria	73.8926	56.9286	22.6133	10.5495	21.1415	8.08242	50.0522	46.8298	29.9097	47.8571	62.1095	15.162	13.9463	46.1367	34.4531	44.7457	65.7986	1.37498	2.39147	0.291633	5.40781	0.0358209
Gracilibacteria	0.0511213	1.73069	2.75713	0	0.103596	0	1.97019	0.39746	3.09734	2.91546	2.45997	0	0	0	0	0	0	0	0	0	0	0
Lentisphaeria	0	0	0	0	0	0	0	0	0	0	0	0	0	0	0	0	0	0	0.0096043	0	0	0
Negativicutes	0.0222267	2.35131	1.12792	4.44125	3.23339	0.747226	0.0498481	0.478329	0	0.536078	0.823857	3.41845	0	0	16.2507	0	2.23557	1.45355	0	0.842495	30.2205	0.107463
Saccharimonadia	0	0.182074	1.41155	0.168974	0.133479	0	0.465249	0.16862	0.762627	0.226471	0.157809	0	0	0	0	0	0	0	0	0	0	0
Spirochaetia	0.420084	0.0332824	0.0989402	0.0680941	0.129495	0	0.617167	0	0	0.0487343	0.0301694	0	0	0	0	0	0	0	0	0	0	0
Synergistia	0.0177813	0	0.0153907	0	0	0	0.0427269	0	0	0	0	0	0	0	0	0	0	0	0.0432194	0	0	0
Unclassified	0	0	0.00879469	0	0	0	0	0	0	0	0	0	0	0	0	0	0	0	0	0.00462909	0	0
Vampirivibrionia	0	0	0	0	0	0	0	0	0	0	0	0	0	0	0	0	0	0	0	0.115727	0	0
Verrucomicrobiae	0	0	0	0	0	0	0	0	0	0	0	0	0	0	0	0	0	0	0	4.10138	0	1.03085
