# Supplementary material for: Homemade blenderized tube feeding improves gut microbiome communities in children with enteral nutrition
Source: Front Microbiol. 2023 Aug 23;14:1215236. doi: 10.3389/fmicb.2023.1215236 (PMC10482415; doi:10.3389/fmicb.2023.1215236)
Supplement: Supplementary file 6 [file Table_5.xlsx]

## Sheet: Sheet1
Supplementary Table S5. Relative read abundances at order level
Taxa	RTF-O1	RTF-O2	RTF-O3	RTF-O4	RTF-O5	RTF-O6	HBTF-O1	HBTF-O2	HBTF-O3	HBTF-O4	HBTF-O5	RTF-G1	RTF-G2	RTF-G3	RTF-G4	RTF-G5	RTF-G6	HBTF-G1	HBTF-G2	HBTF-G3	HBTF-G4	HBTF-G5
Absconditabacteriales_(SR1)	0.0511213	0.534477	1.64681	0	0.103596	0	1.20822	0.0739861	1.28219	1.17822	0.703179	0	0	0	0	0	0	0	0	0	0	0
Acidaminococcales	0	0	0	0	0	0	0	0	0	0	0	0	0	0	0	0	0	0	0	0.842495	0	0
Actinomycetales	0.0488987	0.109636	0.52988	0.479181	1.66949	0.384666	0.230251	0.79148	0.675661	0.151936	0.54537	0.0603967	0.0329365	0.0254635	0	0.0269291	0	0	0	0.02546	0	0
Alteromonadales	0	0	0	0	0	0	0	0	0	0	0	0.0193269	0	0	0	0	0.0158551	0	0	0	0	0
Bacillales	0	0	0	0	0	0	0	0	0	0	0	0	0	0	0	0.062144	0	0	0.0360161	0	0	0
Bacteroidales	5.05212	28.1471	14.2782	43.6458	23.9386	17.142	4.86375	12.1974	5.98729	7.81756	4.76445	0.480758	11.6242	11.9615	39.8128	0	0.295301	61.0293	35.728	10.9478	4.32278	0.736318
Bifidobacteriales	0	0	0	0.00504401	0	0	0	0.251209	0	0.0745349	0	17.6986	0.185856	0.536325	2.88358	0	0	7.97486	6.67019	0.192107	1.77156	33.4488
Bradymonadales	0.00889067	0	0	0	0	0	0	0	0	0	0	0	0	0	0	0	0	0	0	0	0	0
Burkholderiales	42.7374	23.1744	16.4571	8.75136	18.9023	2.60424	19.9938	29.6925	16.4076	16.951	36.9088	0.00966347	0	0	0.392114	0.0124288	0.0138732	0	0.0120054	0.0162018	0.0909603	0
Campylobacterales	0.491209	0.0430714	5.91443	4.1033	3.68961	0.720697	0.496107	2.12839	1.11272	0.217871	0.220469	0	0	0.155964	0	0.0435008	0	0	0	0	0	0
Cardiobacteriales	0.144473	0	0.855283	0	0	0	0	0.0137649	0.541866	0.581945	0.584822	0	0	0	0	0	0	0	0	0	0	0
Caulobacterales	0	0	0	0	0	0	0	0	0.0111495	0	0	0	0	0	0	0	0	0	0	0	0	0
Chloroplast	0	0	0	0	0	0	0	0	0	0	0	0	0	0	0	0.0372864	0	0	0	0	0	0
Christensenellales	0	0	0	0	0	0	0	0	0	0	0	0	0.872818	0.0557014	0	0	0	0	0.26892	5.12904	0	3.51045
Clostridia	0	0	0	0	0	0	0	0	0	0	0	0	0	0	0	0	0	0	0.0192086	0.0462909	0	0.0119403
Clostridia_UCG-014	0	0	1.06196	0	0	0	0	0	0.00668971	0.0401342	0.0301694	0	0	0	0	0	0	0	0	1.77526	0	2.08557
Clostridia_vadinBB60_group	0	0	0	0	0	0	0	0	0	0	0	0	0	0	0	0	0	0	0.0432194	0.00694364	0	0
Clostridiales	0	0	0	0	0	0	0	0	0	0	0	1.38671	0.197619	0.0175062	0.00440577	0.0062144	0.0237826	0	0	0	0	0
Coriobacteriales	0	0	0.0703575	0	0.177308	0	0	0	0	0	0.0185658	0.0459015	0.0729309	0.467892	0.057275	0.00414293	0	0	0.180081	0.182849	0.13644	0.433831
Corynebacteriales	0	0	0.103338	0	0.549856	0.0574789	0	0.0636625	0	0.0831351	0.146206	0	0	0	0	0	0	0	0	0	0	0
Desulfovibrionales	0	0	0	0	0	0	0	0	0	0	0	0	0	0	0	0	0	0	0.355359	0.226826	0	0
Enterobacterales	0	0	0	1.57121	0	0.172437	0	0.45424	0	0.716681	0	15.0678	13.8969	1.78085	34.0478	44.6028	65.6004	1.37498	2.36506	0.275431	5.15008	0.0358209
Erysipelotrichales	0.0177813	0.0117467	0	0.320295	2.23927	0	0.00949487	0.0206473	0	0.438609	0.16013	17.8629	14.3062	1.55168	0	1.36095	0	1.02141	0.87159	1.63638	0.292372	2.4398
Eubacteriales	0	0	0	0	0	0	0	0	0	0	0	0	0	0	0	0.196789	0	0	0	0.0115727	0.00649716	0
Flavobacteriales	3.98302	0.460081	7.39413	0.865048	1.78305	0.0840076	10.4182	6.90824	9.98105	15.1936	5.74611	0.00483173	0	0	0	0	0	0	0	0	0	0
Fusobacteriales	3.29177	3.24406	23.141	15.6238	16.6232	5.98223	9.18154	1.9202	9.4704	4.49216	8.73056	0	0	0	0	0.101502	0.208098	0	0	0	0	0
Gastranaerophilales	0	0	0	0	0	0	0	0	0	0	0	0	0	0	0	0	0	0	0	0.115727	0	0
Gracilibacteria	0	1.19621	0	0	0	0	0.683631	0.323474	1.75716	1.60537	1.21838	0	0	0	0	0	0	0	0	0	0	0
JGI_0000069-P22	0	0	1.11033	0	0	0	0.0783327	0	0.0579775	0.131869	0.538408	0	0	0	0	0	0	0	0	0	0	0
Lachnospirales	0.711253	0.127256	2.55486	0.292553	1.39655	0.203387	0.572066	0	0.334485	0.510277	0.503597	37.7866	39.2439	7.76956	0	24.2921	6.84147	21.1746	23.3577	33.7785	31.6282	14.5035
Lactobacillales	10.4665	3.99585	14.6432	14.7487	16.2427	62.8421	12.6543	25.7403	25.7777	14.7264	11.2416	4.40171	0.0305839	0.023872	4.91244	0.472294	23.1028	0.216068	0.187284	0.02546	2.7418	0.0159204
Micrococcales	0.124469	1.11594	0.230861	0	2.70943	0.119379	7.61726	0	12.1284	1.01482	0.798329	0	0	0	0	0	0	0	0	0	0	0
Monoglobales	0	0	0	0	0	0	0	0	0	0	0	0	0.0376417	0	0	0	0	0	0.489819	2.69645	4.71261	0.278607
Mycoplasmatales	0.106688	0.00978895	0	0	0.264967	0	0	0.211635	0	0	0	0	0	0	0	0	0	0	0	0	0	0
Oscillospirales	0	0	0	0	0	0	0	0	0	0.0430009	0	1.28524	13.2969	30.0008	1.6059	28.4744	0.340884	5.10705	28.5848	37.2966	18.3956	39.9602
Pasteurellales	31.0106	33.7503	5.301	0	1.60773	5.18194	30.0489	14.546	12.5365	26.1417	22.1049	0	0	0	0	0	0	0	0	0	0.0173258	0
Peptococcales	0.026672	0	0.112132	0	0	0	0.0332321	0	0	0	0	0	0	0	0	0	0	0	0.175279	0.0786946	0	0
Peptostreptococcales-Tissierellales	0.809051	0.0450292	0.270437	1.81584	1.50214	0.318345	0.327573	0.0653831	0.0334485	0.180604	0.102112	0.393786	5.91681	1.29705	0.019826	0.159503	0.93545	0.648203	0.564253	0.194422	0.0194915	1.36915
Propionibacteriales	0	0.00587337	0	0.01261	0	0	0	0	0.0891961	0.0143336	0.0556974	0	0	0	0	0	0.218007	0	0	0	0	0
Pseudomonadales	0	0.00391558	0	0.22698	0.559817	0.123801	0.00949487	1.44531	0.423682	3.46587	2.51102	0.0652284	0.0494048	44.3559	0.0132173	0.130502	0.16846	0	0.0144065	0	0.149435	0
RF39	0.117801	0	0	0	0	0	0.0356058	0	0	0	0.0649803	0	0.214087	0	0	0	0	0	0	0.124986	0	0
Rhizobiales	0	0	0	0	0	0	0	0	0.0133794	0	0	0	0	0	0	0	0	0	0	0	0	0
Rhodospirillales	0	0	0	0	0	0	0	0	0	0	0	0	0	0	0	0	0	0	0	0	0.335687	0
Rickettsiales	0	0	0	0	0	0	0	0	0	0	0	0	0	0	0	0.00414293	0	0	0	0	0	0
Saccharimonadales	0	0.182074	1.41155	0.168974	0.133479	0	0.465249	0.16862	0.762627	0.226471	0.157809	0	0	0	0	0	0	0	0	0	0	0
Sphingobacteriales	0.237825	0	0	0	0	0	0	0	0	0	0	0	0	0	0	0	0	0	0	0	0	0
Spirochaetales	0.420084	0.0332824	0.0989402	0.0680941	0.129495	0	0.617167	0	0	0.0487343	0.0301694	0	0	0	0	0	0	0	0	0	0	0
Staphylococcales	0.102243	1.45855	1.6622	2.85995	2.47236	3.31609	0.363179	1.82729	0.608764	3.41714	1.29032	0.0120793	0.0211735	0	0	0.0124288	0	0	0	0	0.00866288	0
Synergistales	0.0177813	0	0.0153907	0	0	0	0.0427269	0	0	0	0	0	0	0	0	0	0	0	0.0432194	0	0	0
Unclassified	0	0	0.00879469	0	0	0	0	0	0	0	0	0	0	0	0	0	0	0	0.0240108	0.273117	0	0.0318408
Veillonellales-Selenomonadales	0.0222267	2.35131	1.12792	4.44125	3.23339	0.747226	0.0498481	0.478329	0	0.536078	0.823857	3.41845	0	0	16.2507	0	2.23557	1.45355	0	0	30.2205	0.107463
Verrucomicrobiales	0	0	0	0	0	0	0	0	0	0	0	0	0	0	0	0	0	0	0	4.10138	0	1.03085
Victivallales	0	0	0	0	0	0	0	0	0	0	0	0	0	0	0	0	0	0	0.0096043	0	0	0
Xanthomonadales	0	0	0	0	0.0717203	0	0	0.677919	0	0	0	0	0	0	0	0	0	0	0	0	0	0
