# Supplementary material for: Homemade blenderized tube feeding improves gut microbiome communities in children with enteral nutrition
Source: Front Microbiol. 2023 Aug 23;14:1215236. doi: 10.3389/fmicb.2023.1215236 (PMC10482415; doi:10.3389/fmicb.2023.1215236)
Supplement: Supplementary file 7 [file Table_6.XLSX]

## Sheet: Sheet1
Supplementary Table S6. Relative read abundances at family level
Taxa	RTF-O1	RTF-O2	RTF-O3	RTF-O4	RTF-O5	RTF-O6	HBTF-O1	HBTF-O2	HBTF-O3	HBTF-O4	HBTF-O5	RTF-G1	RTF-G2	RTF-G3	RTF-G4	RTF-G5	RTF-G6	HBTF-G1	HBTF-G2	HBTF-G3	HBTF-G4	HBTF-G5
[Clostridium]_methylpentosum_group	0	0	0	0	0	0	0	0	0	0	0	0	0	0	0	0	0	0	0	0.02546	0	0
[Eubacterium]_coprostanoligenes_group	0	0	0	0	0	0	0	0	0	0	0	0	0.576389	0.935784	0	0.383221	0	0.0589275	0.777949	3.72411	0.281544	12.1751
Absconditabacteriales_(SR1)	0.0511213	0.534477	1.64681	0	0.103596	0	1.20822	0.0739861	1.28219	1.17822	0.703179	0	0	0	0	0	0	0	0	0	0	0
Acidaminococcaceae	0	0	0	0	0	0	0	0	0	0	0	0	0	0	0	0	0	0	0	0.842495	0	0
Actinomycetaceae	0.0488987	0.109636	0.52988	0.479181	1.66949	0.384666	0.230251	0.79148	0.675661	0.151936	0.54537	0.0603967	0.0329365	0.0254635	0	0.0269291	0	0	0	0.02546	0	0
Aerococcaceae	0	0	0	0	0	0	0	0	0	0.126136	0	0	0	0	0	0	0	0	0	0	0	0
Akkermansiaceae	0	0	0	0	0	0	0	0	0	0	0	0	0	0	0	0	0	0	0	4.10138	0	1.03085
Alcaligenaceae	0	0	0	0	0	0	0	0.0292503	0	0	0	0	0	0	0	0	0	0	0	0	0	0
Alteromonadaceae	0	0	0	0	0	0	0	0	0	0	0	0.0193269	0	0	0	0	0.0158551	0	0	0	0	0
Anaerofustaceae	0	0	0	0	0	0	0	0	0	0	0	0	0	0	0	0.196789	0	0	0	0.00694364	0	0
Anaerovoracaceae	0.0244493	0	0	0	0.0139456	0	0.0142423	0	0	0	0	0.00966347	0	0.3358	0	0	0	0	0.564253	0.194422	0.0194915	1.35323
Atopobiaceae	0	0	0.0703575	0	0.177308	0	0	0	0	0	0.0185658	0	0	0	0	0.00414293	0	0	0	0	0	0
Bacillaceae	0	0	0	0	0	0	0	0	0	0	0	0	0	0	0	0.062144	0	0	0.0360161	0	0	0
Bacteroidaceae	0	0	0	0	0	0	0	0	0	0.857151	0	0.480758	11.6148	11.9567	39.8128	0	0.251699	60.99	26.395	2.23122	2.72881	0.521393
Barnesiellaceae	0	0	0	0	0	0	0	0	0	0	0	0	0	0	0	0	0	0	0	1.19894	0	0
Bifidobacteriaceae	0	0	0	0.00504401	0	0	0	0.251209	0	0.0745349	0	17.6986	0.185856	0.536325	2.88358	0	0	7.97486	6.67019	0.192107	1.77156	33.4488
Bradymonadales	0.00889067	0	0	0	0	0	0	0	0	0	0	0	0	0	0	0	0	0	0	0	0	0
Burkholderiaceae	0	0	0	0	0	0	0	0	0.140484	0.344007	0.733349	0	0	0	0	0	0	0	0	0	0	0
Butyricicoccaceae	0	0	0	0	0	0	0	0	0	0	0	0	0.258787	0.00954882	0	0	0	0	0.283327	0.212938	0.0324858	0.0318408
Campylobacteraceae	0.491209	0.0430714	5.91443	4.1033	3.68961	0.720697	0.496107	2.12839	1.11272	0.217871	0.220469	0	0	0.155964	0	0.0435008	0	0	0	0	0	0
Cardiobacteriaceae	0.144473	0	0.855283	0	0	0	0	0.0137649	0.541866	0.581945	0.584822	0	0	0	0	0	0	0	0	0	0	0
Carnobacteriaceae	0	0	0.206675	0	0	0	0	0	0	0.733882	0.334184	0	0	0	0	0	0	0	0	0	0	0
Caulobacteraceae	0	0	0	0	0	0	0	0	0.0111495	0	0	0	0	0	0	0	0	0	0	0	0	0
Chloroplast	0	0	0	0	0	0	0	0	0	0	0	0	0	0	0	0.0372864	0	0	0	0	0	0
Christensenellaceae	0	0	0	0	0	0	0	0	0	0	0	0	0.872818	0.0557014	0	0	0	0	0.26892	5.12904	0	3.51045
Clostridia_UCG-014	0	0	1.06196	0	0	0	0	0	0.00668971	0.0401342	0.0301694	0	0	0	0	0	0	0	0	1.77526	0	2.08557
Clostridia_vadinBB60_group	0	0	0	0	0	0	0	0	0	0	0	0	0	0	0	0	0	0	0.0432194	0.00694364	0	0
Clostridiaceae	0	0	0	0	0	0	0	0	0	0	0	1.38671	0.197619	0.0175062	0.00440577	0.0062144	0.0237826	0	0	0	0	0
Comamonadaceae	0.702363	0.211441	3.01218	1.27109	0.197231	0	3.17366	0.929128	5.32278	8.72631	0.522163	0	0	0	0	0.0124288	0	0	0	0	0	0
Coriobacteriaceae	0	0	0	0	0	0	0	0	0	0	0	0	0	0	0	0	0	0	0	0.166647	0.110452	0.378109
Coriobacteriales_Incertae_Sedis	0	0	0	0	0	0	0	0	0	0	0	0	0	0	0	0	0	0	0.031214	0	0	0
Corynebacteriaceae	0	0	0.103338	0	0.549856	0.0574789	0	0.0636625	0	0.0831351	0.146206	0	0	0	0	0	0	0	0	0	0	0
Defluviitaleaceae	0	0	0	0.10088	0	0	0.0142423	0	0	0	0.0301694	0	0	0	0	0	0	0	0	0	0	0.039801
Desulfovibrionaceae	0	0	0	0	0	0	0	0	0	0	0	0	0	0	0	0	0	0	0.355359	0.226826	0	0
Dysgonomonadaceae	0	0	0	0	0	0	0	0	0	0	0	0	0	0	0	0	0.00396377	0	0	0	0	0
Eggerthellaceae	0	0	0	0	0	0	0	0	0	0	0	0.0459015	0.0729309	0.467892	0.057275	0	0	0	0.148867	0.0162018	0.0259887	0.0557214
Enterobacteriaceae	0	0	0	0	0	0.172437	0	0.433593	0	0.716681	0	7.86848	13.8969	1.78085	34.0478	44.6028	65.6004	1.37498	2.36506	0.275431	5.15008	0.0358209
Enterococcaceae	0	0	0	0	0	0	0	0	0	0	0	0.159447	0	0.00636588	0.259941	0.447437	1.1931	0	0	0	0	0
Erysipelatoclostridiaceae	0	0	0	0	0	0	0	0	0	0	0	17.8629	12.6288	1.55168	0	0.0331434	0	0.608918	0.605071	1.44891	0.138606	1.95025
Erysipelotrichaceae	0.0177813	0.0117467	0	0.320295	2.23927	0	0.00949487	0.0206473	0	0.438609	0.16013	0	1.67741	0	0	1.32781	0	0.412493	0.266519	0.187478	0.153766	0.489552
Ethanoligenenaceae	0	0	0	0	0	0	0	0	0	0	0	0	0.0282313	0.0206891	0	0	0	0	0	0	0	0
Eubacteriaceae	0	0	0	0	0	0	0	0	0	0	0	0	0	0	0	0	0	0	0	0.00462909	0.00649716	0
Flavobacteriaceae	1.86037	0.258428	6.80489	0.865048	1.77308	0.0840076	4.07093	1.38681	5.47887	2.92119	4.92226	0.00483173	0	0	0	0	0	0	0	0	0	0
Fusobacteriaceae	3.29177	3.18532	18.3061	15.6238	10.8118	5.98223	6.93363	1.90643	8.93522	3.90161	7.84637	0	0	0	0	0.101502	0.208098	0	0	0	0	0
Gastranaerophilales	0	0	0	0	0	0	0	0	0	0	0	0	0	0	0	0	0	0	0	0.115727	0	0
Gemellaceae	0.102243	1.45855	1.6622	2.85995	2.47236	3.31609	0.346563	1.82729	0.608764	3.34547	1.28336	0.0120793	0.0211735	0	0	0.0124288	0	0	0	0	0.00866288	0
Gracilibacteria	0	1.19621	0	0	0	0	0.683631	0.323474	1.75716	1.60537	1.21838	0	0	0	0	0	0	0	0	0	0	0
Hungateiclostridiaceae	0	0	0	0	0	0	0	0	0	0	0	0	0	0	0	0	0	0	0.0192086	0.0462909	0	0.0119403
JGI_0000069-P22	0	0	1.11033	0	0	0	0.0783327	0	0.0579775	0.131869	0.538408	0	0	0	0	0	0	0	0	0	0	0
Lachnospiraceae	0.711253	0.127256	2.55486	0.191672	1.39655	0.203387	0.557824	0	0.334485	0.510277	0.473428	37.7866	39.2439	7.76956	0	24.2921	6.84147	21.1746	23.3577	33.7785	31.6282	14.4637
Lactobacillaceae	0	0	0	0	0	0	0	0	0	0.0888685	0	0	0	0	3.36821	0	0	0	0.146466	0	0	0
Lentimicrobiaceae	0.237825	0	0	0	0	0	0	0	0	0	0	0	0	0	0	0	0	0	0	0	0	0
Leptotrichiaceae	0	0.0587337	4.83488	0	5.81134	0	2.24791	0.0137649	0.535177	0.590546	0.884196	0	0	0	0	0	0	0	0	0	0	0
Leuconostocaceae	0	0	0	0	0	0	0	0	0	0.0258005	0	0.0748919	0	0	1.02434	0	0	0.039285	0	0	0.0216572	0
Marinifilaceae	0	0	0	0	0	0	0	0	0	0	0	0	0	0	0	0	0	0	0.753938	0.270802	0.0628059	0
Micrococcaceae	0.124469	1.11594	0.230861	0	2.70943	0.119379	7.61726	0	12.1284	1.01482	0.798329	0	0	0	0	0	0	0	0	0	0	0
Mitochondria	0	0	0	0	0	0	0	0	0	0	0	0	0	0	0	0.00414293	0	0	0	0	0	0
Monoglobaceae	0	0	0	0	0	0	0	0	0	0	0	0	0.0376417	0	0	0	0	0	0.489819	2.69645	4.71261	0.278607
Moraxellaceae	0	0.00391558	0	0	0	0.0309502	0	0.0464564	0.423682	3.44867	2.51102	0.0652284	0.0494048	0.0143232	0.0132173	0.130502	0.16846	0	0	0	0.149435	0
Morganellaceae	0	0	0	0	0	0	0	0.0206473	0	0	0	7.19928	0	0	0	0	0	0	0	0	0	0
Mycoplasmataceae	0.106688	0.00978895	0	0	0.264967	0	0	0.211635	0	0	0	0	0	0	0	0	0	0	0	0	0	0
Neisseriaceae	42.0351	22.9629	13.4449	7.48027	18.7051	2.60424	16.8202	28.7341	10.9444	7.86056	35.6533	0	0	0	0	0	0	0	0	0	0	0
Oscillospiraceae	0	0	0	0	0	0	0	0	0	0.0430009	0	0.11113	1.21159	17.5921	1.6059	24.319	0	3.24101	9.42182	6.11966	0.569585	0.537313
Oxalobacteraceae	0	0	0	0	0	0	0	0	0	0	0	0.00966347	0	0	0	0	0	0	0	0	0	0
Paludibacteraceae	0	0.0626493	0.0351788	0	0	0	0	0	0	0	0.0348109	0	0	0	0	0	0	0	0	0	0	0
Pasteurellaceae	31.0106	33.7503	5.301	0	1.60773	5.18194	30.0489	14.546	12.5365	26.1417	22.1049	0	0	0	0	0	0	0	0	0	0.0173258	0
Peptococcaceae	0.026672	0	0.112132	0	0	0	0.0332321	0	0	0	0	0	0	0	0	0	0	0	0.175279	0.0786946	0	0
Peptostreptococcaceae	0.695695	0.0313246	0.213271	0.910444	0.119534	0	0.168534	0.0361328	0	0.114669	0.0626595	0	5.91681	0.732076	0	0.136717	0.295301	0.648203	0	0	0	0
Peptostreptococcales-Tissierellales	0.0889067	0.0137045	0.0571655	0.9054	1.36866	0.318345	0.144797	0.0292503	0.0334485	0.0659347	0.0394523	0.384123	0	0.229172	0.019826	0.0227861	0.640149	0	0	0	0	0.0159204
Porphyromonadaceae	2.58496	0.738087	2.60323	0	1.17342	0.260866	2.21231	3.45498	1.11718	1.65123	2.16524	0	0	0	0	0	0	0	0	0	0	0
Prevotellaceae	2.31824	27.317	11.4045	43.6458	22.7313	16.8811	2.48528	8.73725	4.87011	5.28624	2.53887	0	0.00941044	0.00477441	0	0	0	0.039285	0	0	0	0
Propionibacteriaceae	0	0.00587337	0	0.01261	0	0	0	0	0.0891961	0.0143336	0.0556974	0	0	0	0	0	0.218007	0	0	0	0	0
Pseudomonadaceae	0	0	0	0.22698	0.559817	0.0928505	0.00949487	1.39885	0	0.0172004	0	0	0	44.3415	0	0	0	0	0.0144065	0	0	0
RF39	0.117801	0	0	0	0	0	0.0356058	0	0	0	0.0649803	0	0.214087	0	0	0	0	0	0	0.124986	0	0
Rhizobiaceae	0	0	0	0	0	0	0	0	0.0133794	0	0	0	0	0	0	0	0	0	0	0	0	0
Rikenellaceae	0	0	0	0	0	0	0	0	0	0	0	0	0	0	0	0	0	0	0.509028	6.3326	0.662711	0.183085
Ruminococcaceae	0	0	0	0	0	0	0	0	0	0	0	1.17411	11.2219	11.4427	0	3.77214	0.340884	1.80711	18.0609	26.976	17.512	27.2
Saccharimonadaceae	0	0.00783116	0.963018	0.168974	0.133479	0	0.0451006	0.16862	0.124875	0.0487343	0.106753	0	0	0	0	0	0	0	0	0	0	0
Saccharimonadales	0	0.174243	0.448529	0	0	0	0.420148	0	0.637752	0.177737	0.0510559	0	0	0	0	0	0	0	0	0	0	0
Selenomonadaceae	0.0222267	0	0	0.645633	0.0338679	0.733961	0.0498481	0.00688243	0	0	0	0	0	0	0	0	2.23557	0	0	0	0	0
Spirochaetaceae	0.420084	0.0332824	0.0989402	0.0680941	0.129495	0	0.617167	0	0	0.0487343	0.0301694	0	0	0	0	0	0	0	0	0	0	0
Staphylococcaceae	0	0	0	0	0	0	0.016616	0	0	0.0716681	0.00696217	0	0	0	0	0	0	0	0	0	0	0
Streptococcaceae	10.4665	3.99585	14.4365	14.7487	16.2427	62.8421	12.6543	25.7403	25.7777	13.7517	10.7844	4.16737	0.0305839	0.0175062	0.259941	0.0248576	21.9097	0.176783	0.0408183	0.02546	2.72015	0.0159204
Sutterellaceae	0	0	0	0	0	0	0	0	0	0.0200671	0	0	0	0	0.392114	0	0	0	0.0120054	0.0162018	0.0909603	0
Synergistaceae	0.0177813	0	0.0153907	0	0	0	0.0427269	0	0	0	0	0	0	0	0	0	0	0	0.0432194	0	0	0
Tannerellaceae	0.148919	0.0293669	0.235258	0	0.0338679	0	0.16616	0.00516182	0	0.0229338	0.025528	0	0	0	0	0	0.0396377	0	8.07002	0.914246	0.868454	0.0318408
UCG-010	0	0	0	0	0	0	0	0	0	0	0	0	0	0	0	0	0	0	0.00480215	0.0786946	0	0.0159204
Unclassified	0	0	0.00879469	0	0	0	0	0	0	0	0.122998	0	0	0	0	0	0.0138732	0	0.0600269	0.43282	0.335687	0.0318408
Veillonellaceae	0	2.35131	1.12792	3.79562	3.19952	0.0132644	0	0.471447	0	0.536078	0.823857	3.41845	0	0	16.2507	0	0	1.45355	0	0	30.2205	0.107463
Victivallaceae	0	0	0	0	0	0	0	0	0	0	0	0	0	0	0	0	0	0	0.0096043	0	0	0
Weeksellaceae	2.12265	0.201652	0.589244	0	0.00996115	0	6.34732	5.52143	4.50217	12.2725	0.823857	0	0	0	0	0	0	0	0	0	0	0
Xanthomonadaceae	0	0	0	0	0.0717203	0	0	0.677919	0	0	0	0	0	0	0	0	0	0	0	0	0	0
Yersiniaceae	0	0	0	1.57121	0	0	0	0	0	0	0	0	0	0	0	0	0	0	0	0	0	0
