# Supplementary material for: Homemade blenderized tube feeding improves gut microbiome communities in children with enteral nutrition
Source: Front Microbiol. 2023 Aug 23;14:1215236. doi: 10.3389/fmicb.2023.1215236 (PMC10482415; doi:10.3389/fmicb.2023.1215236)
Supplement: Supplementary file 8 [file Table_7.xlsx]

## Sheet: Sheet1
Supplementary Table S7. Relative read abundances at genus level
Taxa	RTF-O1	RTF-O2	RTF-O3	RTF-O4	RTF-O5	RTF-O6	HBTF-O1	HBTF-O2	HBTF-O3	HBTF-O4	HBTF-O5	RTF-G1	RTF-G2	RTF-G3	RTF-G4	RTF-G5	RTF-G6	HBTF-G1	HBTF-G2	HBTF-G3	HBTF-G4	HBTF-G5
[Clostridium]_innocuum_group	0	0	0	0	0	0	0	0	0	0	0	0	0.129393	0	0	1.32781	0	0.412493	0.160872	0.02546	0	0.167164
[Clostridium]_methylpentosum_group	0	0	0	0	0	0	0	0	0	0	0	0	0	0	0	0	0	0	0	0.02546	0	0
[Eubacterium]_brachy_group	0.0244493	0	0	0	0	0	0.0142423	0	0	0	0	0.00966347	0	0	0	0	0	0	0	0	0	0
[Eubacterium]_coprostanoligenes_group	0	0	0	0	0	0	0	0	0	0	0	0	0.576389	0.935784	0	0.383221	0	0.0589275	0.777949	3.72411	0.281544	12.1751
[Eubacterium]_eligens_group	0	0	0	0	0	0	0	0	0	0	0	0	0	0	0	0	0	0	0	0	0	0.0636816
[Eubacterium]_fissicatena_group	0	0	0	0	0	0	0	0	0	0	0	0	0	0.0493356	0	0	0	0	0.0408183	0.324037	0	0.0676617
[Eubacterium]_hallii_group	0	0	0	0	0	0	0	0	0	0	0	0	0.188209	0	0	0	0	0	0.898002	1.25448	0	0.346269
[Eubacterium]_nodatum_group	0	0	0	0	0	0	0	0	0	0	0	0	0	0	0	0	0	0	0.51383	0.0162018	0	0
[Eubacterium]_siraeum_group	0	0	0	0	0	0	0	0	0	0	0	0	0	0	0	0	0	0	4.16106	1.08321	0	0.0318408
[Eubacterium]_ventriosum_group	0	0	0	0	0	0	0	0	0	0	0	0	0	0	0	0	0	0	0	0.07638	0	0
[Eubacterium]_yurii_group	0.542331	0.0313246	0.171496	0.910444	0.0498058	0	0.106817	0.0361328	0	0.0487343	0.0626595	0	0	0	0	0	0	0	0	0	0	0
[Ruminococcus]_gauvreauii_group	0	0	0	0	0	0	0	0	0	0	0	0	0	0.437654	0	0	0	0	0	0	0	0
[Ruminococcus]_gnavus_group	0	0	0	0	0	0	0	0	0	0	0	0	8.15885	3.77974	0	9.40238	6.84147	4.12493	0.304937	1.87478	1.9903	0.202985
[Ruminococcus]_torques_group	0	0	0	0	0	0	0	0	0	0	0	0	2.42083	0	0	0	0	0	4.6821	7.18204	0.0216572	2.86169
Abiotrophia	0	0	0	0	0	0	0	0	0	0.126136	0	0	0	0	0	0	0	0	0	0	0	0
Absconditabacteriales_(SR1)	0.0511213	0.534477	1.64681	0	0.103596	0	1.20822	0.0739861	1.28219	1.17822	0.703179	0	0	0	0	0	0	0	0	0	0	0
Acetanaerobacterium	0	0	0	0	0	0	0	0	0	0	0	0	0	0.0206891	0	0	0	0	0	0	0	0
Achromobacter	0	0	0	0	0	0	0	0.0292503	0	0	0	0	0	0	0	0	0	0	0	0	0	0
Acinetobacter	0	0	0	0	0	0.0309502	0	0.0464564	0.251979	0	0	0.0652284	0.0494048	0.0143232	0.0132173	0.130502	0.16846	0	0	0	0.149435	0
Actinobacillus	0	5.95168	0	0	0	0	0.985093	0	0.0312186	0	0	0	0	0	0	0	0	0	0	0	0	0
Actinomyces	0.0488987	0.109636	0.52988	0.428741	1.5639	0.384666	0.230251	0.784597	0.675661	0.151936	0.540729	0.0603967	0.0329365	0	0	0.0269291	0	0	0	0.02546	0	0
Actinotignum	0	0	0	0.0504401	0.105588	0	0	0.00688243	0	0	0	0	0	0	0	0	0	0	0	0	0	0
Agathobacter	0	0	0	0	0	0	0	0	0	0	0	0	0	0	0	0	0	0	0	0	0	1.401
Aggregatibacter	19.6395	5.75394	0	0	0	0	18.5316	4.48218	7.31631	17.6963	2.13042	0	0	0	0	0	0	0	0	0	0.0173258	0
Akkermansia	0	0	0	0	0	0	0	0	0	0	0	0	0	0	0	0	0	0	0	4.10138	0	1.03085
Alistipes	0	0	0	0	0	0	0	0	0	0	0	0	0	0	0	0	0	0	0.509028	6.3326	0.662711	0.183085
Alloprevotella	1.22913	26.0758	7.11051	31.4217	2.67955	0.658796	1.34827	5.48014	2.13179	2.29338	0.45022	0	0	0	0	0	0	0	0	0	0	0
Allorhizobium-Neorhizobium-Pararhizobium-Rhizobium	0	0	0	0	0	0	0	0	0.0133794	0	0	0	0	0	0	0	0	0	0	0	0	0
Anaerococcus	0	0	0	0	0	0	0	0	0	0	0	0.0942188	0	0.143232	0	0	0.384486	0	0	0	0	0
Anaerofilum	0	0	0	0	0	0	0	0	0	0	0	0	0	0	0	0	0	0	0.643488	7.22602	0	0
Anaerofustis	0	0	0	0	0	0	0	0	0	0	0	0	0	0	0	0.196789	0	0	0	0.00694364	0	0
Anaeroglobus	0	0	0	0.875136	0	0	0	0	0	0	0	0	0	0	0	0	0	0	0	0	0	0
Anaerostignum	0	0	0	0	0	0	0	0	0	0	0	0	0	0.0143232	0	0	0	0	0	0	0	0
Anaerostipes	0	0	0	0	0	0	0	0	0	0	0	0	0.0329365	0	0	0	0	1.68926	0.0096043	0.108784	0.0519773	2.4
Anaerotruncus	0	0	0	0	0	0	0	0	0	0	0	0	0.494048	0.0923052	0	3.74935	0	0.15714	0.100845	0.312464	0.0498116	0
Anaerovorax	0	0	0	0	0	0	0	0	0	0	0	0	0	0	0	0	0	0	0.0144065	0	0	0
Atopobium	0	0	0.0703575	0	0.177308	0	0	0	0	0	0.0185658	0	0	0	0	0.00414293	0	0	0	0	0	0
Bacillus	0	0	0	0	0	0	0	0	0	0	0	0	0	0	0	0.062144	0	0	0.0360161	0	0	0
Bacteroides	0	0	0	0	0	0	0	0	0	0.857151	0	0.480758	11.6148	11.9567	39.8128	0	0.251699	60.99	26.395	2.23122	2.72881	0.521393
Barnesiella	0	0	0	0	0	0	0	0	0	0	0	0	0	0	0	0	0	0	0	1.19894	0	0
Bergeyella	2.12265	0.201652	0.576052	0	0.00996115	0	6.34732	5.51283	4.50217	12.2725	0.823857	0	0	0	0	0	0	0	0	0	0	0
Bifidobacterium	0	0	0	0	0	0	0	0	0	0.0745349	0	17.6986	0.185856	0.536325	2.88358	0	0	7.97486	6.67019	0.192107	1.77156	33.4488
Bilophila	0	0	0	0	0	0	0	0	0	0	0	0	0	0	0	0	0	0	0.352958	0.226826	0	0
Blautia	0	0	0	0	0	0	0	0	0	0	0	0	1.56213	0.547466	0	4.9798	0	0.176783	1.06128	1.27763	3.17928	0.529353
Bradymonadales	0.00889067	0	0	0	0	0	0	0	0	0	0	0	0	0	0	0	0	0	0	0	0	0
Brevundimonas	0	0	0	0	0	0	0	0	0.0111495	0	0	0	0	0	0	0	0	0	0	0	0	0
Bulleidia	0	0.0117467	0	0.237068	0.117542	0	0	0	0	0	0	0	0	0	0	0	0	0	0	0	0	0
Butyricicoccus	0	0	0	0	0	0	0	0	0	0	0	0	0.258787	0.00954882	0	0	0	0	0.153669	0.0578637	0.0324858	0.0318408
Butyricimonas	0	0	0	0	0	0	0	0	0	0	0	0	0	0	0	0	0	0	0.645889	0.266173	0.0411487	0
CAG-352	0	0	0	0	0	0	0	0	0	0	0	0	0	0	0	0	0	0	3.23905	3.48108	0	3.19204
Campylobacter	0.491209	0.0430714	5.91443	4.1033	3.68961	0.720697	0.496107	2.12839	1.11272	0.217871	0.220469	0	0	0.155964	0	0.0435008	0	0	0	0	0	0
Candidatus_Saccharimonas	0	0	0.0813509	0	0	0	0.0261109	0	0	0	0.00696217	0	0	0	0	0	0	0	0	0	0	0
Candidatus_Soleaferrea	0	0	0	0	0	0	0	0	0	0	0	0	0	0	0	0	0	0	0.0192086	0.0648073	0	0.0238806
Capnocytophaga	1.86037	0.258428	6.80489	0.865048	1.77308	0.0840076	4.07093	1.38681	5.47887	2.92119	4.92226	0	0	0	0	0	0	0	0	0	0	0
Cardiobacterium	0.144473	0	0.855283	0	0	0	0	0.0137649	0.541866	0.581945	0.584822	0	0	0	0	0	0	0	0	0	0	0
Catabacter	0	0	0	0	0	0	0	0	0	0	0	0	0	0	0	0	0	0	0	0.0208309	0	0
Catenibacillus	0	0	0	0	0	0	0	0	0	0	0	0	0	0	0	0	0	0	0.031214	0	0	0
Catonella	0.582339	0.127256	0.101139	0.191672	1.21725	0.203387	0.346563	0	0.111495	0.0458676	0.220469	0	0	0	0	0	0	0	0	0	0	0
Cellulosilyticum	0	0	0	0	0	0	0	0	0	0	0	0	0	0	0	0.0248576	0	0	0	0	0	0
Centipeda	0	0	0	0	0	0	0.0498481	0.00688243	0	0	0	0	0	0	0	0	0	0	0	0	0	0
CHKCI001	0	0	0	0	0	0	0	0	0	0	0	0	0	0	0	0	0	0	0.0888398	0	0.0238229	0.0358209
Chloroplast	0	0	0	0	0	0	0	0	0	0	0	0	0	0	0	0.0372864	0	0	0	0	0	0
Christensenellaceae_R-7_group	0	0	0	0	0	0	0	0	0	0	0	0	0.872818	0.0557014	0	0	0	0	0.192086	4.81657	0	2.2408
Cloacibacillus	0	0	0	0	0	0	0	0	0	0	0	0	0	0	0	0	0	0	0.0432194	0	0	0
Cloacibacterium	0	0	0.013192	0	0	0	0	0	0	0	0	0	0	0	0	0	0	0	0	0	0	0
Clostridia_UCG-014	0	0	1.06196	0	0	0	0	0	0.00668971	0.0401342	0.0301694	0	0	0	0	0	0	0	0	1.77526	0	2.08557
Clostridia_vadinBB60_group	0	0	0	0	0	0	0	0	0	0	0	0	0	0	0	0	0	0	0.0432194	0.00694364	0	0
Clostridioides	0	0	0	0	0	0	0	0	0	0	0	0	5.71684	0.732076	0	0	0	0	0	0	0	0
Clostridium_sensu_stricto_1	0	0	0	0	0	0	0	0	0	0	0	1.38671	0.16233	0.0175062	0.00440577	0.0062144	0.0237826	0	0	0	0	0
Clostridium_sensu_stricto_3	0	0	0	0	0	0	0	0	0	0	0	0	0.0352891	0	0	0	0	0	0	0	0	0
Colidextribacter	0	0	0	0	0	0	0	0	0	0	0	0	0	0.0557014	0	0	0	1.45355	0.811564	0	0.0844631	0.0636816
Collinsella	0	0	0	0	0	0	0	0	0	0	0	0	0	0	0	0	0	0	0	0.166647	0.110452	0.378109
Comamonas	0.235603	0.211441	3.00778	1.27109	0.197231	0	1.99392	0.929128	0.887501	3.85288	0.243676	0	0	0	0	0	0	0	0	0	0	0
Coprobacillus	0	0	0	0	0	0	0	0	0	0	0	0	0.879876	0	0	0	0	0	0.0408183	0	0	0
Coprococcus	0	0	0	0	0	0	0	0	0	0	0	0	0	0	0	0	0	0	0	0	0	0.270647
Corynebacteriaceae	0	0	0	0	0	0.0265287	0	0	0	0	0	0	0	0	0	0	0	0	0	0	0	0
Corynebacterium	0	0	0.103338	0	0.549856	0.0309502	0	0.0567801	0	0.0831351	0.146206	0	0	0	0	0	0	0	0	0	0	0
Cutibacterium	0	0	0	0	0	0	0	0	0	0	0	0	0	0	0	0	0.218007	0	0	0	0	0
Defluviitaleaceae_UCG-011	0	0	0	0.10088	0	0	0.0142423	0	0	0	0.0301694	0	0	0	0	0	0	0	0	0	0	0.039801
Dialister	0	0	0.11653	2.92048	3.19952	0	0	0.0137649	0	0.126136	0	0	0	0	0	0	0	0	0	0	0	0
Dorea	0	0	0	0	0	0	0	0	0	0	0	0	0	0	0	0	0	0	0.0888398	0	5.82146	0
DTU089	0	0	0	0	0	0	0	0	0	0	0	0	0.390533	0	0	0	0	0.510705	0	0.00925819	0.164595	0.163184
Dysgonomonas	0	0	0	0	0	0	0	0	0	0	0	0	0	0	0	0	0.00396377	0	0	0	0	0
Eggerthella	0	0	0	0	0	0	0	0	0	0	0	0.0459015	0.0729309	0.467892	0.057275	0	0	0	0.148867	0.0162018	0.0259887	0.0557214
Eikenella	1.57143	0.399389	1.37197	2.57497	0.298835	0.132644	2.78437	3.06956	1.39592	1.02055	0.327222	0	0	0	0	0	0	0	0	0	0	0
Eisenbergiella	0	0	0	0	0	0	0	0	0	0	0	0	0.21644	0	0	0	0	0.412493	0.141663	0.118042	0.0216572	0
Enhydrobacter	0	0	0	0	0	0	0	0	0.0267588	0	0	0	0	0	0	0	0	0	0	0	0	0
Enterobacter	0	0	0	0	0	0	0	0	0	0	0	0	0.402296	0	2.18526	0	0.0574747	0	0	0.247657	0	0
Enterococcus	0	0	0	0	0	0	0	0	0	0	0	0.159447	0	0.00636588	0.259941	0.447437	1.1931	0	0	0	0	0
Erysipelatoclostridium	0	0	0	0	0	0	0	0	0	0	0	17.8629	11.7489	1.55168	0	0.0331434	0	0.608918	0.141663	1.44891	0.138606	1.95025
Erysipelotrichaceae	0	0	0	0	0	0	0	0	0	0	0	0	0	0	0	0	0	0	0.0192086	0	0	0.0437811
Erysipelotrichaceae_UCG-003	0	0	0	0	0	0	0	0	0	0	0	0	0	0	0	0	0	0	0.422589	0	0	0
Escherichia-Shigella	0	0	0	0	0	0.172437	0	0	0	0.50741	0	6.14597	12.0689	1.75221	20.7292	43.5401	45.7043	1.08034	1.51748	0.0231455	4.8772	0
Eubacterium	0	0	0	0	0	0	0	0	0	0	0	0	0	0	0	0	0	0	0	0.00462909	0.00649716	0
F0058	0	0.0626493	0.0351788	0	0	0	0	0	0	0	0.0348109	0	0	0	0	0	0	0	0	0	0	0
Faecalibacterium	0	0	0	0	0	0	0	0	0	0	0	0	0	0	0	0	0	0	0	0.210624	8.98124	5.44478
Faecalitalea	0	0	0	0	0	0	0	0	0	0	0	0	1.54802	0	0	0	0	0	0	0.134244	0	0.143284
Family_XIII_AD3011_group	0	0	0	0	0	0	0	0	0	0	0	0	0	0.3358	0	0	0	0	0.0288129	0.104155	0	1.07065
Family_XIII_UCG-001	0	0	0	0	0	0	0	0	0	0	0	0	0	0	0	0	0	0	0.00720323	0	0.0194915	0
Fenollaria	0	0	0	0	0	0	0	0	0	0	0	0	0	0	0	0	0	0	0	0	0	0.0159204
Filifactor	0.0955747	0	0	0	0	0	0	0	0	0	0	0	0	0	0	0	0	0	0	0	0	0
Finegoldia	0	0	0	0	0	0	0	0	0	0	0	0	0	0.00795735	0.019826	0	0.21008	0	0	0	0	0
Flavobacterium	0	0	0	0	0	0	0	0	0	0	0	0.00483173	0	0	0	0	0	0	0	0	0	0
Flavonifractor	0	0	0	0	0	0	0	0	0	0.0430009	0	0.11113	0.291724	1.15063	1.6059	24.0974	0	1.35533	3.47196	0.0416618	0.266384	0
Fournierella	0	0	0	0	0	0	0	0	0	0	0	0	0	0	0	0	0	0.176783	0	0.0231455	0.0606402	0
Fretibacterium	0.0177813	0	0.0153907	0	0	0	0.0427269	0	0	0	0	0	0	0	0	0	0	0	0	0	0	0
Frisingicoccus	0	0	0	0	0	0	0	0	0	0	0	0	1.46332	0	0	0	0	0	0.641087	0.171276	0.0454801	0.175124
Fusicatenibacter	0	0	0	0	0	0	0	0	0	0	0	0	0	0	0	0	0	0	0	0	0	0.517413
Fusobacterium	3.29177	3.18532	18.3061	15.6238	10.8118	5.98223	6.93363	1.90643	8.93522	3.90161	7.84637	0	0	0	0	0.101502	0.208098	0	0	0	0	0
Gardnerella	0	0	0	0.00504401	0	0	0	0	0	0	0	0	0	0	0	0	0	0	0	0	0	0
Gastranaerophilales	0	0	0	0	0	0	0	0	0	0	0	0	0	0	0	0	0	0	0	0.115727	0	0
GCA-900066575	0	0	0	0	0	0	0	0	0	0	0	0	2.6608	0	0	0	0	0	0.0288129	0.113413	0	0
Gemella	0.102243	1.45855	1.6622	2.85995	2.47236	3.31609	0.346563	1.82729	0.608764	3.34547	1.28336	0.0120793	0.0211735	0	0	0.0124288	0	0	0	0	0.00866288	0
Gracilibacteria	0	1.19621	0	0	0	0	0.683631	0.323474	1.75716	1.60537	1.21838	0	0	0	0	0	0	0	0	0	0	0
Granulicatella	0	0	0.206675	0	0	0	0	0	0	0.733882	0.334184	0	0	0	0	0	0	0	0	0	0	0
Haemophilus	11.3712	22.0447	5.301	0	1.60773	5.18194	10.5322	10.0638	5.18898	8.44537	19.7911	0	0	0	0	0	0	0	0	0	0	0
Harryflintia	0	0	0	0	0	0	0	0	0	0	0	0	0	0	0	0	0	0	0.0840376	0.07638	0	0
Holdemanella	0	0	0	0	0	0	0	0	0	0	0	0	0	0	0	0	0	0	0	0	0.0693031	0
Holdemania	0	0	0	0	0	0	0	0	0	0	0	0	0	0	0	0	0	0	0.0864387	0.0277746	0	0.0238806
Howardella	0	0	0	0	0.0737125	0	0	0	0	0	0	0	0.0399944	0	0	0	0	0	0	0	0	0
Hungatella	0	0	0	0	0	0	0	0	0	0	0	0.0193269	2.52905	1.90499	0	0.136717	0	0.15714	0.172877	0	0.0693031	0.0756219
Incertae_Sedis	0	0	0	0	0	0	0	0	0	0	0	1.17411	2.09147	5.63699	0	0	0.340884	0.589275	0.17768	0.657331	0.210075	1.15025
Intestinibacter	0	0	0	0	0	0	0	0	0	0	0	0	0	0	0	0	0	0.648203	0	0	0	0
Intestinimonas	0	0	0	0	0	0	0	0	0	0	0	0	0	0	0	0	0	0	0.0720323	0.148131	0.0108286	0
JGI_0000069-P22	0	0	1.11033	0	0	0	0.0783327	0	0.0579775	0.131869	0.538408	0	0	0	0	0	0	0	0	0	0	0
Johnsonella	0.128915	0	1.01139	0	0.105588	0	0.182776	0	0.22299	0.447209	0.0556974	0	0	0	0	0	0	0	0	0	0	0
Kingella	0	0	0	0	0	0	0	0	0	0	0.0533767	0	0	0	0	0	0	0	0	0	0	0
Klebsiella	0	0	0	0	0	0	0	0.184105	0	0	0	0	0.0352891	0	0	0	11.2333	0	0.638686	0	0.162429	0
Lachnoanaerobaculum	0	0	1.13671	0	0	0	0	0	0	0.0172004	0.041773	0	0	0	0	0	0	0	0	0	0	0
Lachnoclostridium	0	0	0	0	0	0	0	0	0	0	0	0.115962	7.03195	0.537917	0	8.33972	0	11.3141	6.21158	1.87478	1.30593	0.955224
Lachnospira	0	0	0	0	0	0	0	0	0	0	0	0	0	0	0	0	0	1.63033	2.77804	0.210624	2.08559	0
Lachnospiraceae_ND3007_group	0	0	0	0	0	0	0	0	0	0	0	0	0	0	0	0	0	0	0	0	0	0.0875622
Lachnospiraceae_NK4A136_group	0	0	0	0	0	0	0	0	0	0	0	0.659532	0.0729309	0	0	0	0	0	1.82722	2.4349	0.582579	0.425871
Lachnospiraceae_UCG-004	0	0	0	0	0	0	0	0	0	0	0	0	0.884581	0	0	0	0	0	0.00480215	0	0	0
Lachnospiraceae_UCG-010	0	0	0	0	0	0	0	0	0	0	0	0	0	0	0	0	0	0.0982125	0.0552247	0	0	0
Lactobacillus	0	0	0	0	0	0	0	0	0	0.0888685	0	0	0	0	3.36821	0	0	0	0.146466	0	0	0
Lactococcus	0	0	0	0	0	0	0	0	0	0	0	0	0	0	0.259941	0	21.7888	0	0	0.00925819	0	0
Lactonifactor	0	0	0	0	0	0	0	0	0	0	0	0	0	0	0	0	0	0	0.0192086	0	0	0
Lautropia	0	0	0	0	0	0	0	0	0.140484	0.344007	0.733349	0	0	0	0	0	0	0	0	0	0	0
Lawsonella	0	0	0	0	0	0	0	0.00688243	0	0	0	0	0	0	0	0	0	0	0	0	0	0
Lentimicrobium	0.237825	0	0	0	0	0	0	0	0	0	0	0	0	0	0	0	0	0	0	0	0	0
Leptotrichia	0	0.0234935	4.83488	0	0	0	0	0.0137649	0.535177	0.590546	0.884196	0	0	0	0	0	0	0	0	0	0	0
Leuconostoc	0	0	0	0	0	0	0	0	0	0.0258005	0	0.0748919	0	0	1.02434	0	0	0.039285	0	0	0	0
Massilia	0	0	0	0	0	0	0	0	0	0	0	0.00966347	0	0	0	0	0	0	0	0	0	0
Megasphaera	0	0	0.237457	0	0	0	0	0	0	0	0.041773	0	0	0	0	0	0	0.07857	0	0	0	0
Merdibacter	0	0	0	0	0	0	0	0	0	0	0	0	0	0	0	0	0	0	0	0	0	0.111443
Mitochondria	0	0	0	0	0	0	0	0	0	0	0	0	0	0	0	0.00414293	0	0	0	0	0	0
Mobiluncus	0	0	0	0	0	0	0	0	0	0	0.00464145	0	0	0	0	0	0	0	0	0	0	0
Mogibacterium	0	0	0	0	0.0139456	0	0	0	0	0	0	0	0	0	0	0	0	0	0	0	0	0
Monoglobus	0	0	0	0	0	0	0	0	0	0	0	0	0.0376417	0	0	0	0	0	0.489819	2.69645	4.71261	0.278607
Moraxella	0	0.00391558	0	0	0	0	0	0	0.144944	3.44867	2.51102	0	0	0	0	0	0	0	0	0	0	0
Mycoplasma	0.106688	0.00978895	0	0	0.264967	0	0	0.211635	0	0	0	0	0	0	0	0	0	0	0	0	0	0
Negativibacillus	0	0	0	0	0	0	0	0	0	0	0	0	3.46775	2.56067	0	0	0	0	0	0.0486055	0.0346515	0.187065
Neisseria	40.4636	21.3223	11.9894	4.7338	18.4062	2.47159	14.031	25.6646	9.54844	6.70527	34.9919	0	0	0	0	0	0	0	0	0	0	0
Neisseriaceae;__	0	1.24124	0.0835495	0.171496	0	0	0.00474744	0	0	0.134736	0.262242	0	0	0	0	0	0	0	0	0	0	0
NK4A214_group	0	0	0	0	0	0	0	0	0	0	0	0	0	0	0	0	0	0	1.91366	3.21491	0	0.210945
Oceanivirga	0	0	0	0	0	0	2.18382	0	0	0	0	0	0	0	0	0	0	0	0	0	0	0
Odoribacter	0	0	0	0	0	0	0	0	0	0	0	0	0	0	0	0	0	0	0.108048	0	0.0216572	0
Oribacterium	0	0	0.263841	0	0	0	0	0	0	0	0.113715	0	0	0	0	0	0	0	0	0	0	0
Oscillibacter	0	0	0	0	0	0	0	0	0	0	0	0	0.604621	1.03286	0	0	0	0.432135	1.16452	0.823979	0.179755	0.0835821
Oscillospira	0	0	0	0	0	0	0	0	0	0	0	0	0	0	0	0	0	0	0	0.386529	0.0108286	0
Paludicola	0	0	0	0	0	0	0	0	0	0	0	0	0	0	0	0	0	0	0.0288129	0.192107	0.0303201	0.0835821
Parabacteroides	0	0	0	0	0	0	0	0	0	0	0	0	0	0	0	0	0.0396377	0	8.07002	0.877213	0.868454	0.0318408
Parvimonas	0.0889067	0.0137045	0.0571655	0.9054	1.36866	0.318345	0.144797	0.0292503	0.0334485	0.0659347	0.0394523	0.154616	0	0.077982	0	0.0227861	0.00792754	0	0	0	0	0
Peptoanaerobacter	0.0511213	0	0	0	0	0	0.0617167	0	0	0	0	0	0	0	0	0	0	0	0	0	0	0
Peptococcus	0.026672	0	0.112132	0	0	0	0.0332321	0	0	0	0	0	0	0	0	0	0	0	0	0	0	0
Peptoniphilus	0	0	0	0	0	0	0	0	0	0	0	0.135289	0	0	0	0	0.0376558	0	0	0	0	0
Peptostreptococcus	0.006668	0	0.0417748	0	0.0697281	0	0	0	0	0.0659347	0	0	0	0	0	0	0	0	0	0	0	0
Phascolarctobacterium	0	0	0	0	0	0	0	0	0	0	0	0	0	0	0	0	0	0	0	0.842495	0	0
Phocea	0	0	0	0	0	0	0	0	0	0	0	0	0.53169	0	0	0	0	0	0.0168075	0	0	0
Porphyromonas	2.58496	0.738087	2.60323	0	1.17342	0.260866	2.21231	3.45498	1.11718	1.65123	2.16524	0	0	0	0	0	0	0	0	0	0	0
Prevotella	1.08911	1.24124	4.29401	12.2242	20.0518	16.2223	1.13701	3.25711	2.73832	2.99286	2.08865	0	0.00941044	0.00477441	0	0	0	0.039285	0	0	0	0
Proteus	0	0	0	0	0	0	0	0.0206473	0	0	0	7.19928	0	0	0	0	0	0	0	0	0	0
Pseudoflavonifractor	0	0	0	0	0	0	0	0	0	0	0	0	0	0	0	0.221647	0	0	0.0168075	0	0	0
Pseudomonas	0	0	0	0.22698	0.559817	0.0928505	0.00949487	1.39885	0	0.0172004	0	0	0	44.3415	0	0	0	0	0.0144065	0	0	0
Pseudopropionibacterium	0	0.00587337	0	0.01261	0	0	0	0	0.0891961	0.0143336	0.0556974	0	0	0	0	0	0	0	0	0	0	0
Raoultella	0	0	0	0	0	0	0	0	0	0	0	0.147368	0	0	0	0	0	0	0	0	0	0
RF39	0.117801	0	0	0	0	0	0.0356058	0	0	0	0.0649803	0	0.214087	0	0	0	0	0	0	0.124986	0	0
Rheinheimera	0	0	0	0	0	0	0	0	0	0	0	0.0193269	0	0	0	0	0.0158551	0	0	0	0	0
Romboutsia	0	0	0	0	0	0	0	0	0	0	0	0	0.199972	0	0	0	0	0	0	0	0	0
Roseburia	0	0	0	0	0	0	0	0	0	0	0	0	0	0	0	0	0	0.0982125	0.180081	1.02303	11.3332	0.517413
Rothia	0.124469	1.11594	0.230861	0	2.70943	0.119379	7.61726	0	12.1284	1.01482	0.798329	0	0	0	0	0	0	0	0	0	0	0
Ruminiclostridium	0	0	0	0	0	0	0	0	0	0	0	0	0	0	0	0	0	0	0	0.0462909	0	0
Ruminococcus	0	0	0	0	0	0	0	0	0	0	0	0	0	0	0	0	0	0	0.686708	10.6307	7.64933	5.91841
Saccharimonadaceae	0	0	0	0	0	0	0	0.0189267	0	0	0	0	0	0	0	0	0	0	0	0	0	0
Saccharimonadales	0	0.174243	0.448529	0	0	0	0.420148	0	0.637752	0.177737	0.0510559	0	0	0	0	0	0	0	0	0	0	0
Scardovia	0	0	0	0	0	0	0	0.251209	0	0	0	0	0	0	0	0	0	0	0	0	0	0
Selenomonas	0	0	0	0.645633	0	0.733961	0	0	0	0	0	0	0	0	0	0	2.23557	0	0	0	0	0
Sellimonas	0	0	0	0	0	0	0	0	0	0	0	13.4008	0.05411	0.229172	0	0	0	0.0982125	0.240108	0.0995255	0.229566	1.11443
Serratia	0	0	0	1.57121	0	0	0	0	0	0	0	0	0	0	0	0	0	0	0	0	0	0
Shuttleworthia	0	0	0	0	0	0	0	0	0	0	0	0	0	0	0	0	0	0	0.148867	0.233769	0.0194915	0.346269
Sneathia	0	0	0	0	5.385	0	0	0	0	0	0	0	0	0	0	0	0	0	0	0	0	0
Solobacterium	0.0177813	0	0	0.0832261	2.12173	0	0.00949487	0.0206473	0	0.438609	0.16013	0	0	0	0	0	0	0	0	0	0	0
Staphylococcus	0	0	0	0	0	0	0.016616	0	0	0.0716681	0.00696217	0	0	0	0	0	0	0	0	0	0	0
Stenotrophomonas	0	0	0	0	0.0717203	0	0	0.677919	0	0	0	0	0	0	0	0	0	0	0	0	0	0
Stomatobaculum	0	0	0	0	0	0	0	0	0	0	0.0278487	0	0	0	0	0	0	0	0	0	0	0
Streptobacillus	0	0.0352402	0	0	0.426337	0	0.0640904	0	0	0	0	0	0	0	0	0	0	0	0	0	0	0
Streptococcus	10.4665	3.99585	14.4365	14.7487	16.2427	62.8421	12.6543	25.7403	25.7777	13.7517	10.7844	4.16737	0.0305839	0.0175062	0	0.0248576	0.120895	0.176783	0.0408183	0.0162018	2.72015	0.0159204
Subdoligranulum	0	0	0	0	0	0	0	0	0	0	0	0	0	0	0	0	0	0	5.52247	1.12487	0.0281544	10.8219
Sutterella	0	0	0	0	0	0	0	0	0	0.0200671	0	0	0	0	0.392114	0	0	0	0.0120054	0.0162018	0.0909603	0
Tannerella	0.148919	0.0293669	0.235258	0	0.0338679	0	0.16616	0.00516182	0	0.0229338	0.025528	0	0	0	0	0	0	0	0	0	0	0
Terrisporobacter	0	0	0	0	0	0	0	0	0	0	0	0	0	0	0	0.136717	0.295301	0	0	0	0	0
TM7x	0	0.00783116	0.881667	0.168974	0.133479	0	0.0189897	0.149693	0.124875	0.0487343	0.0997911	0	0	0	0	0	0	0	0	0	0	0
Treponema	0.420084	0.0332824	0.0989402	0.0680941	0.129495	0	0.617167	0	0	0.0487343	0.0301694	0	0	0	0	0	0	0	0	0	0	0
Tyzzerella	0	0	0	0	0	0	0	0	0	0	0	0	0	0	0	0	0	0	0.600269	0.428191	0.723351	1.52836
UBA1819	0	0	0	0	0	0	0	0	0	0	0	0	3.37129	2.38402	0	0	0	0.373208	0.369766	0.226826	0.114783	0.039801
UC5-1-2E3	0	0	0	0	0	0	0	0	0	0	0	0	0	0	0	0	0	0	0.902804	4.87444	1.03955	0
UCG-002	0	0	0	0	0	0	0	0	0	0	0	0	0	0	0	0	0	0	0	0.0370328	0	0
UCG-005	0	0	0	0	0	0	0	0	0	0	0	0	0.0917518	13.9413	0	0	0	0	0.919612	0.511515	0	0
UCG-009	0	0	0	0	0	0	0	0	0	0	0	0	0	0	0	0	0	0	0.129658	0.155075	0	0
UCG-010	0	0	0	0	0	0	0	0	0	0	0	0	0	0	0	0	0	0	0.00480215	0.0786946	0	0.0159204
Unclassified	0.488987	0	0.0549668	0	0.0338679	0	1.20822	0.258091	4.43528	5.08271	0.617313	25.1661	14.445	2.47792	11.1334	2.50647	8.61922	1.66961	6.83586	13.5748	3.82033	2.49552
V9D2013_group	0	0	0	0	0	0	0	0	0	0	0	0	0	0	0	0	0	0	0	0.0115727	0	0
Varibaculum	0	0	0	0	0	0	0	0	0	0	0	0	0	0.0254635	0	0	0	0	0	0	0	0
Veillonella	0	2.35131	0.773933	0	0	0.0132644	0	0.457682	0	0.387008	0.782084	3.41845	0	0	16.2507	0	0	1.37498	0	0	30.2205	0.107463
Veillonellaceae	0	0	0	0	0	0	0	0	0	0.0229338	0	0	0	0	0	0	0	0	0	0	0	0
Victivallis	0	0	0	0	0	0	0	0	0	0	0	0	0	0	0	0	0	0	0.0096043	0	0	0
Weissella	0	0	0	0	0	0	0	0	0	0	0	0	0	0	0	0	0	0	0	0	0.0216572	0
