# Supplementary material for: Homemade blenderized tube feeding improves gut microbiome communities in children with enteral nutrition
Source: Front Microbiol. 2023 Aug 23;14:1215236. doi: 10.3389/fmicb.2023.1215236 (PMC10482415; doi:10.3389/fmicb.2023.1215236)
Supplement: Supplementary file 9 [file Table_8.xlsx]

## Sheet: Sheet1
Supplementary Table S8. Metagenome prediction in the oral microbiome
#OTU ID	RTF-O1	RTF-O2	RTF-O3	RTF-O4	RTF-O5	RTF-O6	HBTF-O1	HBTF-O2	HBTF-O3	HBTF-O4	HBTF-O5
K00001	0.00297601	0.00322516	0.00153548	0.00206416	0.00646398	0.0588975	0.0122223	0.00649085	0.0220327	0.0157823	0.00312629
K00002	1.91452e-06	0.000121553	4.35601e-05	2.01364e-05	0.000121808	0	0.000456696	0.000386982	0.000402263	0.000384911	5.15259e-05
K00003	0.0422986	0.0554773	0.0325394	0.058033	0.0547008	0.070918	0.0455504	0.0521015	0.0543085	0.0346604	0.0542801
K00004	0.0104049	0.0448362	0.0227196	0.0293424	0.0193222	0.0262381	0.0300237	0.0383384	0.026359	0.00711372	0.0366793
K00005	0.0120144	0.00242451	0.00259844	0.0105017	0.00907182	0.0242323	0.00522782	0.0092822	0.00359643	0.00415281	0.00267394
K00006	2.54002e-08	0	2.23241e-08	2.01557e-08	1.83015e-07	0	6.49001e-08	2.34138e-08	9.7659e-08	2.71399e-08	1.67186e-08
K00007	5.81414e-05	0	2.24278e-07	1.66465e-09	9.99078e-07	0	1.38197e-07	0.000107966	8.11615e-05	0.000246274	0.000367304
K00008	0.00569665	0.000844497	0.0014953	0.00520675	0.00381539	0.00162194	0.00228333	0.00180119	0.00253288	0.00418361	0.0018336
K00009	0.00180136	0.00130148	0.00224396	0.00298307	0.00138254	0.001326	0.00301756	0.00459667	0.00102221	0.00190883	0.0016689
K00010	0.00215606	0.00505385	0.00248425	0.000681526	0.00166231	0.00024993	0.00838453	0.00423762	0.004434	0.00714541	0.00232699
K00011	3.64876e-08	0	3.20687e-08	2.89539e-08	4.06156e-07	0	9.32296e-08	3.36341e-08	1.41287e-07	4.1275e-08	2.85282e-08
K00012	0.0581592	0.0173639	0.0301806	0.0380143	0.0474675	0.0145287	0.0354217	0.033683	0.0387651	0.0414029	0.0246593
K00013	0.0100007	0.0277372	0.0177714	0.0237838	0.029666	0.00511239	0.0400466	0.0138848	0.0313842	0.0352859	0.0444485
K00014	0.105835	0.0949167	0.107791	0.0937738	0.108974	0.0956763	0.107797	0.0961602	0.113542	0.102682	0.0977407
K00015	0.000695147	5.31534e-05	0.00167459	7.87621e-05	0.00102975	1.40306e-26	0.000381092	0.000509644	0.000402797	0.000405073	0.000314879
K00016	0.0320171	0.0190494	0.00962372	0.0363099	0.0201867	0.0691759	0.0359689	0.0143055	0.0380869	0.0168938	0.01522
K00018	0.0764415	0.0673531	0.0754237	0.0630227	0.0626107	0.0228495	0.0478845	0.0607668	0.040364	0.0439564	0.0644698
K00019	0.00236412	0.00107909	0.00369164	0.00072534	0.00381803	5.31356e-05	0.00596211	0.00270124	0.00865279	0.0136139	0.00246601
K00020	0.0115528	0.0386511	0.0221689	0.0189905	0.00889713	0.00196382	0.0208368	0.0379574	0.0193936	0.0203974	0.0133623
K00021	3.28494e-05	0.000144958	0.000290117	0.000135576	0.000913753	0	0.00575691	0.000141051	0.00910942	0.000629351	0.000589928
K00022	2.31474e-07	0	2.03441e-07	1.83681e-07	1.66783e-06	0	5.9144e-07	2.13372e-07	8.89974e-07	2.47328e-07	1.52358e-07
K00023	0.00118204	0.000606047	0.00216423	0.000380263	0.00238531	1.52169e-21	0.0034844	0.00172041	0.0052889	0.0085976	0.00167157
K00024	0.0586911	0.0447526	0.0604762	0.0481917	0.0529606	0.0197929	0.0664839	0.0396872	0.0633458	0.0604685	0.0621638
K00025	4.81829e-05	0.0140235	0.00180473	0.0142596	0.0107628	0.00277023	0.0126995	4.447e-14	0.00271048	0.00246791	0.0309129
K00026	3.26124e-10	9.79837e-08	2.86628e-10	2.58788e-10	2.34981e-09	0	8.3328e-10	3.0062e-10	1.25389e-09	3.48461e-10	2.14657e-10
K00027	0.0300166	0.0542595	0.0308651	0.0686404	0.0498048	0.0403007	0.0388134	0.0453271	0.0311223	0.0204297	0.0553641
K00028	9.30547e-10	1.96309e-15	8.17851e-10	7.38414e-10	1.6868e-07	2.70542e-17	2.37764e-09	8.57774e-10	3.57778e-09	2.18284e-05	2.94946e-07
K00029	0.0663441	0.0688037	0.0754975	0.0551277	0.0508241	0.0191082	0.0562556	0.0688666	0.0470944	0.0639266	0.0640211
K00030	0.00171318	7.60089e-05	0.000212509	0.00050947	0.00280962	0.000304803	0.000218325	0.000494374	0.000392568	0.000485754	0.000652976
K00031	0.0320134	0.0511511	0.0387716	0.0371078	0.0417367	0.00414493	0.0431707	0.0462645	0.040908	0.0362153	0.047471
K00032	6.31896e-05	0	4.80438e-11	0.000156584	2.60443e-08	2.08145e-05	2.45328e-06	0.000359779	6.21464e-07	5.24152e-06	2.80705e-06
K00033	0.0262405	0.0677151	0.0584425	0.0467831	0.0374707	0.0729322	0.057229	0.067698	0.0560417	0.0460758	0.0603057
K00034	0.000689647	0.000838492	0.000103141	0.00259823	0.000664838	9.70692e-18	0.00281363	0.00215146	0.000958961	0.00477163	0.00101587
K00035	4.19136e-09	0	3.68376e-09	3.32595e-09	3.01998e-08	0	1.07093e-08	3.86358e-09	1.58824e-05	4.47843e-09	2.75879e-09
K00036	0.0250326	0.0675829	0.057355	0.0433586	0.0358978	0.0725622	0.0626799	0.0674828	0.0648349	0.0469115	0.0610092
K00038	6.76958e-05	0.000107141	0.000646785	0.00136764	0.000951215	1.25022e-05	0.00052657	0.000219402	0.00110613	0.00156581	0.000977922
K00039	5.4395e-05	0	3.7254e-07	3.36355e-07	4.03796e-06	0	1.08304e-06	6.87451e-05	8.15437e-05	0.000195503	0.000289666
K00040	0.00464974	0.000720556	0.000231023	0.00438859	0.00315328	0.00369992	0.00071288	0.000352649	0.000798448	0.00127696	0.000950734
K00041	0.00394445	0.00251335	0.0007238	0.00384948	0.00210937	0.00382426	0.00255768	0.000899642	0.0011017	0.00317866	0.00111338
K00042	0.00339589	0.000553445	0.00121235	0.00249091	0.00340727	0.0010336	0.00283467	0.00171735	0.00415388	0.00540406	0.00154517
K00043	2.58567e-11	0	2.27253e-11	2.0518e-11	1.86304e-10	0	6.60665e-11	2.38346e-11	1.14876e-05	2.6325e-05	5.19038e-05
K00045	0.000624326	0.000106308	0.0001276	0.000159253	0.000420917	3.09106e-05	0.00084032	0.00134088	0.00110376	0.000480789	0.000524325
K00046	0.0124317	0.00425608	0.00111345	0.00662942	0.00702149	0.0278433	0.00664878	0.0059704	0.00495541	0.00803895	0.00228051
K00048	0.00903424	0.00526672	0.00586298	0.0103694	0.00721451	0.00304128	0.00429318	0.00102813	0.00435798	0.00232976	0.00282073
K00049	4.33244e-07	0	3.80775e-07	3.4379e-07	3.12163e-06	0	1.10698e-06	3.99362e-07	1.66574e-06	4.62917e-07	2.85164e-07
K00050	0.00200124	0.000679261	0.000231162	0.000463065	0.00310212	0.000464504	0.00317318	0.00130255	0.00477164	0.00724017	0.000710543
K00051	4.77205e-08	1.6513e-06	1.8428e-07	4.77995e-06	3.43838e-07	0	1.21931e-07	3.52703e-06	1.83476e-07	5.09889e-08	3.141e-08
K00052	0.0366588	0.0717997	0.0590705	0.0521833	0.0645643	0.0517466	0.0645434	0.0642404	0.0721529	0.0653851	0.0686388
K00053	0.0371972	0.0709572	0.0596302	0.0538568	0.0625422	0.0545851	0.0622356	0.0623871	0.0680762	0.0593896	0.0693847
K00054	0.0134754	0.00870168	0.00243503	0.0115735	0.0168998	0.0640745	0.0185828	0.0168124	0.0221425	0.0195876	0.00932787
K00055	0.000172252	1.24391e-05	0.000665843	0.00142335	0.00103935	7.40636e-05	0.000695946	0.000523824	0.00127671	0.00116906	0.000991135
K00057	0.0941968	0.0782585	0.0758162	0.0874907	0.0802336	0.0878465	0.0780899	0.0833915	0.0787994	0.0730093	0.0760667
K00058	0.0867812	0.0348087	0.0564918	0.0540279	0.079712	0.0237643	0.068842	0.0486229	0.0736241	0.0962888	0.0439878
K00059	0.1735	0.153529	0.14707	0.143016	0.156623	0.166909	0.154648	0.158629	0.17391	0.181005	0.147408
K00060	0.00103665	3.64019e-05	0.00010192	0.0012908	0.000267251	0.000112887	0.000102836	0.000705589	0.000176619	0.00054846	0.000351543
K00061	4.75745e-12	0	4.18129e-12	3.77516e-12	3.42787e-11	0	1.21558e-11	4.3854e-12	1.82915e-11	5.08329e-12	3.13139e-12
K00062	7.12422e-15	0	6.26143e-15	5.65326e-15	5.13319e-14	0	1.82031e-14	6.56708e-15	2.73913e-14	7.61217e-15	4.68922e-15
K00064	2.7422e-05	0.000661962	7.35497e-05	2.13925e-05	0.000335925	2.07257e-07	0.00150879	0.00135221	0.0013436	0.00353723	0.000142494
K00065	0.0021407	0.00088329	0.000651793	0.0045123	0.00094224	0.00148247	0.00282894	0.00189882	0.00110669	0.000941439	0.00106224
K00066	6.59713e-05	0	2.44478e-06	0.000158791	2.00426e-05	2.08145e-05	9.56057e-06	0.000362343	5.66445e-05	0.000112089	0.000209445
K00067	0.0806897	0.0634486	0.0588523	0.0671698	0.0625061	0.0777245	0.05098	0.0657689	0.0490452	0.0478882	0.0590032
K00068	0.00134561	0.00121265	0.0013718	0.00139814	0.00144999	0.001297	0.00244414	0.0020447	0.000989248	0.0019728	0.00137814
K00069	2.04015e-06	0	1.79055e-06	1.61664e-06	1.46792e-05	0	5.20584e-06	1.87796e-06	7.83297e-06	2.17682e-06	1.34159e-06
K00073	0.000328702	4.43803e-05	0.000188519	0.00021906	0.0020705	1.8865e-05	0.00166914	2.53427e-05	0.000444837	0.000490259	0.000208758
K00074	0.0250869	0.0106034	0.00361659	0.0128295	0.0278129	0.00439619	0.0272771	0.0120246	0.0291774	0.0349583	0.0124882
K00075	0.0984873	0.0790005	0.0822679	0.0938165	0.0878505	0.0893917	0.079613	0.0838513	0.0815538	0.0745763	0.0780559
K00076	0.00517849	0.000648258	0.000692253	0.00511975	0.00755974	0.000555214	0.00180465	0.00220913	0.00266204	0.00146993	0.00105953
K00077	0.019039	0.00839676	0.00295081	0.0221144	0.015453	0.0320384	0.0154336	0.0100264	0.0149232	0.0259774	0.0096034
K00078	5.54174e-07	0	3.68172e-07	3.32412e-07	3.22179e-05	0	1.08804e-06	3.86144e-07	1.61061e-06	9.25453e-05	5.33658e-05
K00079	1.32414e-09	3.97838e-07	1.16378e-09	1.05074e-09	9.5408e-09	0	3.38332e-09	1.22059e-09	5.09108e-09	1.41484e-09	8.71562e-10
K00081	9.24887e-12	0	8.12877e-12	7.33922e-12	6.66405e-11	0	2.36318e-11	8.52557e-12	3.55602e-11	9.88234e-12	6.08768e-12
K00082	3.93852e-05	5.69858e-06	0.000643024	3.12531e-05	0.000993226	0	0.000577065	0.0002216	0.00112028	0.000925157	0.000849318
K00083	3.40498e-09	0	2.99261e-09	2.70194e-09	2.45337e-08	0	8.70006e-09	3.13869e-09	1.30915e-08	3.63819e-09	2.24118e-09
K00086	3.70195e-06	5.88621e-06	3.0393e-06	1.00283e-05	0.00015484	0	1.2056e-05	0.000105904	1.23126e-05	0.000432559	0.000222011
K00087	0.00294348	0.00171036	0.000103323	0.000403169	0.00229458	0	0.000615651	4.59197e-05	0.000174144	0.000446119	0.000289024
K00088	0.0948342	0.0784021	0.0840738	0.0920878	0.0848717	0.0885276	0.0957729	0.0859185	0.105468	0.0763647	0.0800854
K00090	0.00130584	0.000308308	0.000179791	0.000357206	0.00143323	8.60042e-05	0.00164037	0.00121627	0.00240033	0.0037702	0.00038643
K00091	0.00762364	0.00312069	0.000521859	0.00490082	0.0136162	0.00221369	0.00395343	0.000886126	0.00511088	0.00503361	0.00734062
K00093	1.06027e-07	0	9.31862e-08	8.41351e-08	7.63951e-07	0	2.70909e-07	9.77351e-08	4.07653e-07	1.13289e-07	6.97877e-08
K00094	8.00299e-06	0.00025009	0.000183229	0.000177554	2.46526e-05	5.66184e-05	0.00199392	9.12588e-05	0.000157664	0.000314336	0.000224554
K00096	0.000185552	6.83141e-05	4.54837e-05	0.000403161	0.0005358	0.000592922	0.000164134	7.98376e-05	0.000138968	0.000250543	0.000159166
K00097	0.0717797	0.0560591	0.0519223	0.0598218	0.0454306	0.0171684	0.0472992	0.0599186	0.0390378	0.0436048	0.0492019
K00098	0.000358094	1.10992e-05	0.000264043	0.000113678	1.97228e-05	3.0095e-05	0.000461857	8.113e-05	8.46998e-05	2.07863e-05	0.000252988
K00099	0.0795016	0.0698317	0.0801216	0.0762533	0.0660573	0.023508	0.0576532	0.0677518	0.0495785	0.0546216	0.0682365
K00100	0.06298	0.0159935	0.0381467	0.0344362	0.0571611	0.0139801	0.025627	0.0138104	0.0319485	0.0288231	0.0205553
K00101	0.0170257	0.0621503	0.0479521	0.0297292	0.0375242	0.00817179	0.0552594	0.0532776	0.0581407	0.054948	0.0589224
K00102	0.00104554	0.000657052	0.000159937	0.000197322	0.00233982	0	0.0024684	0.000744342	0.00401052	0.00733518	0.00198925
K00103	2.7571e-07	1.36633e-05	2.42319e-07	2.18783e-07	1.98656e-06	0	7.04467e-07	2.54149e-07	1.15257e-06	4.19877e-07	4.2849e-07
K00104	0.0258334	0.00581504	0.00616405	0.0114967	0.0199857	0.00408551	0.00955177	0.00325707	0.0120602	0.01001	0.0052639
K00105	0.00481213	0.00373277	0.00150212	0.00732336	0.00537574	0.0392095	0.00541478	0.00855381	0.013158	0.00623362	0.00348265
K00106	2.43963e-08	8.15216e-07	2.14417e-08	1.93591e-08	1.75782e-07	0	6.2335e-08	2.24884e-08	1.8956e-07	2.45515e-07	4.48734e-07
K00107	3.70234e-08	0	3.25396e-08	2.93791e-08	2.66763e-07	0	9.45986e-08	3.4128e-08	1.42348e-07	3.95592e-08	2.43691e-08
K00108	0.00246739	0.000742396	0.00453456	0.00165642	0.00557191	0.000103329	0.0114977	0.00382033	0.017539	0.0135726	0.00545024
K00109	1.54582e-05	0	1.35861e-05	1.22665e-05	0.00011138	0	3.94972e-05	1.42493e-05	5.94337e-05	1.65169e-05	1.01747e-05
K00111	0.0195241	0.019927	0.028949	0.0220342	0.0304512	0.0154604	0.0342654	0.0168512	0.0391221	0.0397432	0.0255114
K00112	0.00497971	0.00988192	0.0228725	0.00590755	0.00842173	0.0107208	0.00518446	0.0068628	0.00401548	0.00821512	0.0131286
K00113	0.00562015	0.00992718	0.0228729	0.00600241	0.00805653	0.0110391	0.00516021	0.00686322	0.00393848	0.00825257	0.0131304
K00114	6.44835e-05	2.19852e-07	1.13728e-06	0.000157611	1.1368e-05	2.08145e-05	6.05239e-06	0.000402994	1.86314e-05	4.73947e-05	6.25547e-05
K00115	2.27072e-14	0	1.99572e-14	1.80188e-14	1.63611e-13	0	5.80192e-14	2.09314e-14	8.73049e-14	2.42625e-14	1.49461e-14
K00116	0.00761915	0.0405126	0.0226096	0.0325612	0.0116879	0.00374207	0.0295615	0.0372239	0.0239973	0.0106862	0.0379126
K00117	0.00077261	0.000472489	5.92505e-06	0.00025821	2.46545e-05	8.18311e-05	0.00268619	0.00149755	0.000810842	0.00038325	0.000329243
K00118	1.24582e-06	4.37553e-05	1.31318e-05	1.72171e-06	4.68102e-05	0	0.000325418	0.000294274	0.000279557	2.12216e-05	1.70356e-05
K00121	0.0083101	0.0337653	0.0297144	0.0260742	0.0153056	0.00307411	0.0128928	0.0362065	0.0117786	0.0126833	0.0359816
K00122	2.60994e-05	3.43875e-07	4.96478e-06	9.63827e-05	4.40095e-05	0	1.70181e-05	1.07163e-05	3.06636e-05	4.03714e-05	4.61525e-05
K00123	0.0440605	0.0567441	0.0986437	0.0316509	0.0831093	0.0224099	0.055786	0.042431	0.0506789	0.0831999	0.0554064
K00124	0.0117661	0.0157593	0.0282408	0.00772846	0.0233258	0.00607318	0.0187583	0.0145406	0.0190192	0.0308817	0.0162735
K00125	4.48546e-06	1.01411e-06	3.94224e-06	3.55933e-06	3.67262e-05	0	1.28122e-05	4.13468e-06	1.72457e-05	4.79267e-06	2.95237e-06
K00126	0.00063768	0.000306041	8.6606e-05	9.94508e-05	0.00135492	0	0.00147763	0.000468528	0.00233379	0.00358395	0.000387131
K00127	0.00711886	0.022406	0.0415274	0.00499683	0.0215095	0.0105527	0.0246837	0.0158177	0.0224716	0.0422716	0.0263194
K00128	0.00525511	0.0061198	0.00856505	0.00767657	0.0150653	0.000705896	0.0244733	0.0149387	0.0247086	0.0444612	0.00937933
K00129	4.83628e-07	6.70424e-05	4.25057e-07	3.83771e-07	3.48466e-06	0	0.000111542	0.000102599	9.43282e-05	6.88051e-07	5.27831e-06
K00130	0.00207816	0.000843082	0.00788424	0.00158524	0.00831025	7.86651e-05	0.0164173	0.0032878	0.0264944	0.0158638	0.0078874
K00131	0.00117529	0.00320264	0.000354693	0.00381864	0.00996601	0.000152727	0.00818941	0.00578669	0.00633888	0.00337202	0.00452575
K00132	0.00065433	0.000236458	1.38381e-05	0.000175109	0.000160182	0.0231077	5.46994e-05	0.00119064	3.3924e-05	0.000124589	3.6814e-05
K00133	0.0898238	0.0777761	0.0823388	0.0895705	0.0811123	0.0865442	0.0772462	0.083241	0.0789908	0.0731872	0.0767031
K00134	0.0975149	0.0971571	0.0914755	0.107217	0.100385	0.0916974	0.108311	0.0897252	0.106113	0.0870256	0.116006
K00135	0.0212492	0.0525775	0.0382357	0.0348989	0.0384292	0.00335025	0.0728041	0.050985	0.0837356	0.0710735	0.0515898
K00137	0.000703219	1.79136e-07	6.00545e-06	5.42214e-06	4.92333e-05	4.83194e-05	1.74589e-05	0.000116121	2.71974e-05	0.000198189	8.68118e-06
K00138	0.00135973	0.00147726	0.00249857	0.0019172	0.00182471	4.78668e-05	0.00947978	0.00286584	0.0135018	0.0134264	0.0043438
K00139	1.1664e-11	0	1.02514e-11	9.25569e-12	8.40422e-11	0	2.98027e-11	1.07518e-11	4.48463e-11	1.24637e-11	7.67904e-12
K00140	0.00285418	0.00154656	0.00325396	0.00136506	0.00421053	0.000245894	0.0107593	0.00563943	0.00979485	0.0160027	0.00326533
K00141	5.61411e-05	0	0.000633813	7.42478e-05	0.000920413	2.07517e-07	0.000517175	0.000295145	0.00125733	0.00126565	0.00144973
K00143	1.13594e-10	0	9.98372e-11	9.01401e-11	8.18477e-10	0	2.90245e-10	1.04711e-10	4.36749e-10	1.21375e-10	7.47687e-11
K00145	0.00562916	0.0217833	0.0137338	0.0204154	0.0210971	0.00519271	0.0287165	0.00761288	0.0221352	0.0242074	0.0414341
K00146	0.000477892	7.13607e-07	1.13407e-05	0.000166823	9.29722e-05	2.70589e-05	0.00014544	0.00066484	0.00018079	0.000111197	0.000103692
K00147	0.0168661	0.0409633	0.0392955	0.0370139	0.0433483	0.0490792	0.0469127	0.0267828	0.0483851	0.048281	0.0577752
K00148	0.000247355	1.59681e-05	0.00127482	0.00171132	0.00183458	4.16225e-05	0.00106913	0.00119699	0.0022254	0.0019135	0.0016816
K00150	0.000583377	8.76995e-05	0.000641179	0.000182233	0.00106014	2.08079e-05	0.000601701	0.000622223	0.00112749	0.00128507	0.00085848
K00151	0.00112106	0.00063611	0.000660596	0.00104133	0.00146569	6.06345e-05	0.00711012	0.00153719	0.010962	0.00374954	0.000478161
K00152	5.30167e-13	0	4.6596e-13	4.20701e-13	3.81999e-12	0	1.35463e-12	4.88705e-13	5.46718e-08	2.34109e-07	2.47015e-07
K00153	3.69138e-05	5.01763e-05	0.0014599	0.00205457	0.00103912	9.82247e-05	0.00993586	0.000289408	0.0152055	0.00153148	0.00126629
K00154	0.00119608	0.000390399	0.00401402	0.000411901	0.00145161	3.33032e-05	0.00256992	0.00143356	0.00388224	0.00597028	0.00142361
K00156	0.00234641	0.00333134	0.00147252	0.00502623	0.00870131	0.000597143	0.0116779	0.00481676	0.0163828	0.0106424	0.00581275
K00157	2.3817e-10	7.15581e-08	2.09326e-10	1.88994e-10	1.71608e-09	0	6.08549e-10	2.19544e-10	9.1572e-10	2.54483e-10	1.56766e-10
K00158	0.0109026	0.00523924	0.00150697	0.00744267	0.00593849	0.03983	0.00554162	0.00833763	0.0132108	0.00669013	0.00378982
K00161	0.0151081	0.00979623	0.00577624	0.0175278	0.0224282	0.0416086	0.0322489	0.0217308	0.0412539	0.026293	0.0131283
K00162	0.0150974	0.00978639	0.00575774	0.0175241	0.0223109	0.0416086	0.0321925	0.0217142	0.0412081	0.026293	0.0130016
K00163	0.0131078	0.0562888	0.0524475	0.0184323	0.0191796	0.00569508	0.0483316	0.0509373	0.0455074	0.0433756	0.0495562
K00164	0.0133597	0.0630308	0.0539012	0.0326167	0.0316217	0.00846346	0.0576612	0.0562762	0.0512691	0.0516841	0.0589979
K00166	9.26907e-05	1.00391e-05	2.59952e-05	0.00152232	0.000212735	2.08145e-05	8.77973e-05	0.000426223	0.000154841	0.000141623	7.64252e-05
K00167	9.36987e-05	7.11861e-06	2.65843e-05	0.00152285	0.000217565	2.08145e-05	8.95542e-05	0.000426841	0.000157418	0.000142339	7.69409e-05
K00169	0.000266392	5.00374e-05	0.000745295	0.00180463	0.00168303	0.000129135	0.00079384	0.000348597	0.00160159	0.00118081	0.000928883
K00170	0.000136198	4.41378e-05	0.000694226	0.00177621	0.00165443	0	0.000790716	0.00030025	0.00161885	0.00111386	0.000886961
K00171	8.54006e-05	4.35811e-05	4.56807e-05	0.0017241	0.000666075	0	0.000200187	5.33602e-05	0.000438725	0.000183959	4.37745e-05
K00172	0.000208515	5.04076e-05	0.000721676	0.00180095	0.00168634	6.45674e-05	0.000797987	0.000332802	0.00166878	0.00114934	0.000910333
K00174	0.0683647	0.0102192	0.027251	0.0419357	0.0326766	0.0225074	0.0128675	0.0220442	0.0138966	0.0172386	0.00938154
K00175	0.0673349	0.0100575	0.0269554	0.0414935	0.031865	0.0214726	0.0124138	0.0215566	0.0135712	0.016484	0.00907067
K00176	0.0385371	0.00545078	0.0144257	0.0264485	0.0187216	0.0107122	0.00571631	0.0130814	0.00716714	0.00700328	0.00444789
K00177	0.0519384	0.00597655	0.0231533	0.0275889	0.0214066	0.0112632	0.00650424	0.0151691	0.00791819	0.00775904	0.00457951
K00179	0.00275084	0.00168307	0.000403811	0.00234524	0.00396178	0.000100118	0.00400775	0.00107557	0.00507413	0.00788413	0.000853758
K00180	0.00274834	0.00179194	0.000418802	0.00233017	0.00387085	0.000100118	0.0040306	0.00106047	0.00504108	0.0078714	0.000882196
K00183	2.99189e-08	7.6668e-07	2.62955e-08	2.37414e-08	3.54751e-06	0	1.09812e-06	2.75791e-08	1.15032e-07	3.1968e-08	1.96928e-08
K00184	0.00102469	0.0035807	0.00044233	0.00173857	0.00665575	4.59902e-05	0.010041	0.00629282	0.00823255	0.0111763	0.004327
K00185	0.00102851	0.00356241	0.000456606	0.00174227	0.00671386	4.59902e-05	0.0100553	0.00629611	0.00825671	0.0108678	0.00432537
K00186	3.57587e-06	3.26393e-07	3.1428e-06	2.83755e-06	2.57651e-05	0	9.1367e-06	3.29622e-06	1.37485e-05	3.82078e-06	2.35366e-06
K00187	7.88233e-06	9.34851e-07	6.78535e-06	6.1263e-06	5.82714e-05	0	2.05583e-05	7.11658e-06	2.96833e-05	8.24912e-06	5.1173e-06
K00188	1.96649e-07	0	1.72833e-07	1.56046e-07	1.41691e-06	0	5.02457e-07	1.8127e-07	7.56077e-07	2.10117e-07	1.29436e-07
K00189	3.86034e-06	0	3.28587e-06	2.96671e-06	2.69379e-05	0	9.56853e-06	3.44627e-06	1.43744e-05	3.99471e-06	2.48763e-06
K00192	8.1186e-07	0	7.13538e-07	6.44233e-07	5.84967e-06	0	2.07439e-06	7.48369e-07	3.12145e-06	8.67466e-07	5.34373e-07
K00193	8.0169e-07	0	7.04599e-07	6.36162e-07	5.77638e-06	0	2.0484e-06	7.38994e-07	3.08235e-06	8.56598e-07	5.27679e-07
K00194	2.74288e-05	9.11731e-06	9.98557e-06	9.01567e-06	9.90292e-05	0	3.95928e-05	1.0473e-05	4.36829e-05	1.23721e-05	1.10201e-05
K00195	4.23165e-07	0	3.71917e-07	3.35793e-07	3.04901e-06	0	1.08123e-06	3.90072e-07	1.62699e-06	4.52148e-07	2.78531e-07
K00196	4.87412e-05	3.29413e-05	2.13185e-05	4.09146e-05	0.000274592	0	0.000105372	2.4462e-05	0.000227115	8.71045e-05	2.39014e-05
K00197	3.0617e-05	9.0974e-06	1.27877e-05	1.15456e-05	0.00012178	0	4.77126e-05	1.34119e-05	5.59412e-05	1.55463e-05	1.31186e-05
K00198	0.00145426	0.000365337	0.00384137	0.00155522	0.00265835	0.0003632	0.000375497	0.00229197	0.000212759	0.000799861	0.00064245
K00200	6.2283e-05	0	0.00126484	4.94232e-05	0.00174586	0	0.0010361	0.000427999	0.00216269	0.0017968	0.0016786
K00201	3.37629e-05	0	0.000634725	2.67917e-05	0.000891817	0	0.000524748	0.000216416	0.00109197	0.000902457	0.000843505
K00202	3.19579e-05	0	0.000633139	2.53594e-05	0.000878812	0	0.000520136	0.000214752	0.00108505	0.000900558	0.000842376
K00203	2.25176e-06	0	1.97905e-06	1.78683e-06	1.62245e-05	0	5.75347e-06	2.07566e-06	8.65758e-06	2.40598e-06	1.48212e-06
K00204	2.807e-08	0	2.46706e-08	2.22743e-08	2.02252e-07	0	7.17218e-08	2.58748e-08	1.07924e-07	2.99926e-08	1.84759e-08
K00205	4.77247e-07	0	6.99684e-08	6.31724e-08	5.73609e-07	0	2.55426e-07	7.33839e-08	3.06084e-07	8.50623e-08	1.39692e-05
K00207	2.14437e-08	2.07141e-06	1.88467e-08	1.70162e-08	1.54508e-07	0	5.47909e-08	1.97667e-08	8.24471e-08	2.29124e-08	1.41144e-08
K00208	0.034769	0.0671961	0.0550916	0.0540302	0.0464939	0.018429	0.0561336	0.0678672	0.0452164	0.0618917	0.063583
K00209	0.000615688	0.000849254	0.00019404	0.000629606	0.00632829	0.000100204	0.00203476	0.00137852	0.00182943	0.0033205	0.00176058
K00210	0.0278681	0.0387983	0.0311968	0.0152705	0.00617804	0.000450984	0.016944	0.0386179	0.010791	0.00391919	0.00723441
K00211	1.63911e-10	0	1.4406e-10	1.30067e-10	1.18102e-09	0	4.18808e-10	1.51092e-10	6.30205e-10	1.75137e-10	1.07887e-10
K00213	1.92789e-08	1.95923e-07	1.69441e-08	1.52983e-08	1.38909e-07	0	4.92594e-08	1.77712e-08	7.41236e-08	2.05993e-08	1.26895e-08
K00214	6.27557e-08	0	5.51555e-08	4.97983e-08	4.52171e-07	0	1.60347e-07	5.7848e-08	2.41284e-07	6.70539e-08	4.13063e-08
K00215	0.0767283	0.0759893	0.0837451	0.0809794	0.0698795	0.0834156	0.0765647	0.0853765	0.0789494	0.0743674	0.0737439
K00216	0.000420621	5.12582e-05	0.000830557	0.00136685	0.000223849	0.000109261	0.0094279	0.000404556	0.0142087	0.000987746	0.000676093
K00217	0.00127538	0.000612081	0.000173233	0.00019892	0.00270996	0	0.00295533	0.000861471	0.00456376	0.00697295	0.000390219
K00218	6.55079e-07	0	2.40928e-07	5.70733e-08	5.18228e-07	0	1.98787e-07	6.62989e-08	3.92898e-06	2.40325e-06	5.34855e-06
K00219	0.000829575	0.000106281	0.00300567	0.000658048	0.000216624	0.000187813	0.00127438	0.00208275	0.00186975	0.00435247	0.00212247
K00220	7.62629e-06	5.45684e-07	6.70269e-06	6.05166e-06	5.49494e-05	0	1.94859e-05	7.02988e-06	4.51879e-05	8.14862e-06	5.01969e-06
K00221	5.11061e-06	2.81777e-05	1.52089e-05	4.70815e-06	7.05091e-05	4.18979e-07	1.86546e-05	7.11647e-06	5.46484e-05	2.29365e-05	6.09167e-06
K00222	1.50958e-06	6.72363e-07	1.32676e-06	1.19789e-06	1.08769e-05	0	3.85712e-06	1.39152e-06	5.80403e-06	1.61297e-06	9.93615e-07
K00223	1.16567e-11	0	1.0245e-11	9.24988e-12	8.39894e-11	0	2.9784e-11	1.07451e-11	4.48177e-11	1.24551e-11	7.67252e-12
K00226	0.0155663	0.0229176	0.0057806	0.024081	0.0249472	0.0670152	0.023685	0.0171544	0.0188577	0.0134363	0.037473
K00227	3.12601e-09	9.16301e-07	2.74743e-09	2.48057e-09	2.25237e-08	0	3.37963e-05	3.12923e-05	2.82774e-05	5.58114e-08	1.52136e-06
K00228	0.00196986	0.0183102	0.00717319	0.0147685	0.0154795	0.00284561	0.0187532	0.00394091	0.0112621	0.0160711	0.0361211
K00230	0.000961843	0.0127354	0.0181777	0.000899762	0.00555649	0.00530198	0.01269	0.00705343	0.0111676	0.0223014	0.0126075
K00231	0.0147559	0.00206407	0.00553958	0.0225123	0.00921446	0.0105525	0.014036	0.00844221	0.0223202	0.00787317	0.0071652
K00232	3.04529e-05	3.23108e-05	0.000925758	0.000791011	0.000946743	4.62674e-05	0.00706829	0.00113552	0.0103257	0.00100496	0.000961533
K00234	1.44398e-14	0	1.2691e-14	1.14583e-14	1.04042e-13	0	3.68951e-14	1.33105e-14	5.55182e-14	1.54288e-14	9.50437e-15
K00235	1.18317e-19	0	1.03988e-19	9.38879e-20	8.52507e-19	0	3.02313e-19	1.09064e-19	4.54908e-19	1.26421e-19	7.78774e-20
K00239	0.0653055	0.0690129	0.0570248	0.0729154	0.0517566	0.0182631	0.0745356	0.0620093	0.0691191	0.0438206	0.0826171
K00240	0.0621073	0.0582307	0.0591849	0.0571455	0.0424193	0.0148819	0.0578622	0.0626816	0.0602172	0.0450845	0.0529641
K00241	0.0606337	0.0548158	0.0530655	0.0568703	0.0393746	0.0148819	0.0553152	0.0615509	0.0564336	0.0403382	0.0502469
K00242	0.0118735	0.0453201	0.0268308	0.0277567	0.0165196	0.00303897	0.0324136	0.037961	0.0307033	0.018157	0.039238
K00243	0.073241	0.0139021	0.0275827	0.04768	0.0386394	0.0786923	0.0208026	0.0297311	0.0280227	0.0273024	0.0165919
K00244	0.0262496	0.017957	0.028498	0.0353841	0.0236916	0.033932	0.0268901	0.0163429	0.0283019	0.0336803	0.0188743
K00245	0.00554812	0.0148586	0.026553	0.00441674	0.0148058	0.00554923	0.0151863	0.0128501	0.0135258	0.0239443	0.0157542
K00246	0.00551629	0.0148376	0.0259032	0.00439044	0.0139265	0.00554923	0.0146662	0.0126008	0.0124341	0.0230493	0.0149252
K00247	0.000419765	0.014242	0.0258639	0.000892714	0.00729223	0.00508328	0.0140798	0.0110854	0.0111411	0.0227834	0.0147327
K00248	0.0405222	0.00954372	0.00626735	0.0318386	0.0432997	0.0111716	0.0167068	0.00628802	0.0193379	0.0156381	0.0171787
K00249	0.0108114	0.0154727	0.00832933	0.00612474	0.0216296	0.000307721	0.0322511	0.0124802	0.0343636	0.0438881	0.0161647
K00252	0.00700243	0.00382711	0.00384288	0.00150719	0.00403079	0.000690919	0.0158888	0.00782299	0.0185119	0.0209375	0.00446848
K00253	0.00149589	0.000690531	0.00218709	0.000516055	0.00283596	2.70589e-05	0.00400425	0.00184143	0.00610434	0.00979266	0.00147737
K00254	0.0148099	0.0616219	0.0517043	0.0344387	0.0338211	0.00860086	0.0544539	0.0497558	0.0504743	0.0517185	0.0390157
K00255	1.30929e-06	2.6005e-07	1.24964e-06	1.04498e-06	1.09598e-05	5.3099e-06	3.39703e-06	4.08554e-05	0.000275179	1.56196e-06	4.92074e-06
K00256	1.11653e-05	6.59437e-07	9.8131e-06	8.85996e-06	8.05822e-05	0	2.85285e-05	1.02921e-05	4.36146e-05	1.35654e-05	1.04492e-05
K00257	0.0472162	0.0502707	0.0526807	0.0342545	0.0471104	0.00352223	0.0458354	0.0518747	0.0527866	0.0612245	0.0517038
K00259	0.0123755	0.00484329	0.00388789	0.0102955	0.0103669	0.0642602	0.0199546	0.0160269	0.0270013	0.017435	0.00805839
K00260	0.0238795	0.0446011	0.0253701	0.0396911	0.034489	0.00762536	0.0247239	0.037599	0.0172831	0.0109593	0.04517
K00261	0.00676293	0.00141561	0.00334441	0.00439672	0.0125905	0.000486591	0.00651896	0.00406714	0.00920904	0.00957388	0.00428009
K00262	0.0791614	0.07407	0.0782947	0.0790862	0.0569552	0.0869889	0.0626379	0.0801527	0.0654863	0.0651403	0.0637435
K00263	7.19991e-05	0.000286296	9.4697e-05	0.0016426	0.00034207	2.08145e-05	0.00147549	0.0019516	0.00125967	0.000161837	7.30593e-05
K00264	1.42769e-07	0	1.25478e-07	1.13291e-07	1.02869e-06	0	3.64788e-07	1.31604e-07	5.48918e-07	1.52547e-07	9.39715e-08
K00265	0.00120094	0.00193883	0.00250145	0.00198731	0.0032311	8.54603e-05	0.00876081	0.00184126	0.0125326	0.00781608	0.00276984
K00266	0.0694372	0.0116834	0.0369669	0.0327214	0.0280307	0.0536765	0.0182898	0.0158844	0.0236238	0.0179844	0.0102798
K00270	3.14123e-08	7.76129e-07	9.45085e-08	2.25375e-06	2.26334e-07	0	8.02616e-08	1.66602e-06	1.20774e-07	3.35638e-08	2.06758e-08
K00271	3.0413e-05	2.45892e-07	0.000631781	2.41335e-05	0.000867681	0	0.000516189	0.000213328	0.00107581	0.000891342	0.000826442
K00272	2.29427e-24	0	2.01642e-24	1.82057e-24	1.65308e-23	0	5.8621e-24	2.11485e-24	8.82104e-24	2.45141e-24	1.51011e-24
K00273	3.14623e-05	1.04218e-05	0.000632703	2.49662e-05	0.000875242	0	0.00051887	0.000214354	0.00108103	0.00095868	0.000833353
K00274	9.08068e-05	6.73702e-05	0.00129958	6.48069e-05	0.00207745	0	0.00266218	0.001765	0.0030941	0.00191439	0.00176599
K00275	0.0130145	0.0647761	0.051561	0.0307657	0.0328728	0.00821169	0.0475312	0.0569957	0.0331021	0.0453492	0.0593023
K00276	1.49352e-05	1.79136e-07	5.60419e-06	5.05985e-06	4.59437e-05	6.24436e-06	1.62924e-05	0.000101982	7.70228e-05	5.44569e-05	4.20934e-06
K00278	0.0493449	0.0654913	0.0371725	0.0646325	0.0514742	0.0179272	0.0468144	0.04135	0.0282162	0.0285365	0.0774467
K00279	1.61134e-09	3.32573e-07	1.41619e-09	1.27864e-09	1.16101e-08	0	4.11712e-09	1.48532e-09	6.19528e-09	1.7217e-09	1.06059e-09
K00280	1.93109e-06	0	7.3271e-07	2.12002e-13	1.92499e-12	0	6.82633e-13	2.46272e-13	1.16371e-05	1.75008e-06	6.29149e-06
K00281	0.0117783	0.0460565	0.0280226	0.0304105	0.0202412	0.00339725	0.041755	0.0479579	0.0357651	0.0279051	0.0431422
K00282	0.0404828	0.0023115	0.0220819	0.013832	0.0104457	0.00692656	0.00329734	0.00546415	0.00390708	0.00422809	0.00213276
K00283	0.0415099	0.00226876	0.0220703	0.0138253	0.0103281	0.00693013	0.00320785	0.00546378	0.0038469	0.00441534	0.00211461
K00284	0.00163753	0.00105634	0.00259613	0.00175505	0.00409415	0.00039375	0.00367933	0.00219562	0.00474646	0.00527618	0.00210873
K00285	0.00431886	0.0158153	0.00814214	0.0172275	0.0171886	0.0030074	0.0218516	0.00600944	0.016986	0.0282699	0.0384908
K00286	0.0290881	0.069859	0.059311	0.0533384	0.0495882	0.0502001	0.0619901	0.0651549	0.0666853	0.0632163	0.0633231
K00287	0.0885332	0.0775252	0.0848957	0.089639	0.0761706	0.0872941	0.0795549	0.0850564	0.0822858	0.0803266	0.0792355
K00288	5.32842e-06	0	4.68311e-06	4.22824e-06	3.83926e-05	0	1.36146e-05	4.91171e-06	2.04868e-05	5.69337e-06	3.50721e-06
K00289	3.71168e-10	3.03828e-08	1.93739e-13	7.65258e-10	2.33679e-10	4.18718e-10	3.24583e-10	6.07867e-10	8.39119e-10	4.03788e-10	4.0265e-10
K00290	0.0577414	0.0110441	0.0247652	0.0351708	0.0272452	0.0511135	0.0119146	0.0232836	0.0213883	0.0139356	0.00878655
K00293	1.65463e-06	6.544e-07	1.45424e-06	1.31299e-06	1.19221e-05	0	4.22775e-06	1.52523e-06	6.36174e-06	1.76796e-06	1.08909e-06
K00294	7.17874e-05	0.00330599	0.00109333	0.00431104	0.00556311	4.59902e-05	0.00981761	0.00654822	0.00832246	0.0112149	0.00387002
K00295	2.5434e-08	0	2.23537e-08	2.01825e-08	1.83258e-07	0	6.49864e-08	2.34449e-08	9.77888e-08	2.7176e-08	1.67408e-08
K00296	7.72894e-27	0	6.79291e-27	6.13312e-27	5.5689e-26	0	1.97482e-26	7.1245e-27	2.97163e-26	8.2583e-27	5.08725e-27
K00297	0.0345455	0.0733253	0.0578149	0.0620201	0.061901	0.0589345	0.0613316	0.0642198	0.0640834	0.0618109	0.0702744
K00298	2.01032e-07	6.49813e-05	2.27808e-07	7.20791e-06	3.03235e-05	2.34197e-19	5.87748e-08	5.62326e-06	5.15081e-08	0.00051303	5.87813e-05
K00299	0.00234319	0.000622289	0.00190725	0.00421212	0.00503477	0.000276938	0.00973099	0.00321064	0.0157163	0.009249	0.00390479
K00301	7.93694e-05	0.00018237	0.00129211	6.37195e-05	0.00190744	0	0.00108613	0.000447018	0.00231294	0.00290117	0.00182313
K00302	0.000761631	0.000440735	9.82989e-05	0.000266592	0.00219739	2.08145e-05	0.0015427	0.000859105	0.00280173	0.00393426	0.000615862
K00303	0.00146973	0.000749007	0.000845936	0.000532571	0.00467251	2.08145e-05	0.00362375	0.00162342	0.0063376	0.00846736	0.00187531
K00304	0.000751781	0.000419883	9.14398e-05	0.000260399	0.00209085	2.08145e-05	0.00149414	0.000851911	0.00276643	0.00392514	0.000605747
K00305	0.000110195	0.000113842	1.40028e-06	0.000157848	0.000707835	2.08145e-05	6.524e-06	0.000417676	0.000476348	0.000435424	0.00040971
K00306	1.33598e-05	0.000151986	2.39977e-05	1.13478e-05	0.000134783	0	4.05357e-05	1.29367e-05	6.19824e-05	0.000840295	1.9657e-05
K00311	0.0114369	0.0453191	0.0260334	0.0265507	0.0162725	0.00294605	0.0238172	0.0378621	0.0166814	0.0174425	0.039093
K00313	0.00514479	0.00075073	0.00125387	0.0011523	0.00195464	0.00178435	0.00113583	0.00129422	0.000306633	0.00093357	0.000901082
K00314	6.85339e-12	0	6.0234e-12	5.43835e-12	4.93805e-11	0	1.75111e-11	6.31743e-12	2.635e-11	7.32279e-12	4.51096e-12
K00315	3.37319e-06	0	2.96467e-06	2.67672e-06	2.43047e-05	0	8.61884e-06	3.10939e-06	3.41316e-05	3.62604e-06	2.26327e-06
K00316	0.000618512	4.53275e-05	0.0017755	0.000189078	4.02849e-05	2.08145e-05	0.000620397	0.000527154	0.000939529	0.00406345	0.00225738
K00317	3.10948e-05	0	0.00063238	2.46745e-05	0.000872593	0	0.000517931	0.000213956	0.00107844	0.000892102	0.000826953
K00318	7.64802e-05	0.00228254	0.000917964	0.00299472	0.00561862	4.78647e-05	0.00937503	0.00647508	0.00829084	0.0105727	0.00383863
K00319	6.42677e-08	0	5.64844e-08	5.09981e-08	4.63065e-07	0	1.6421e-07	5.92417e-08	2.47097e-07	6.86695e-08	4.23015e-08
K00320	1.93744e-05	0	1.7028e-05	1.53741e-05	0.000139597	0	4.95035e-05	1.78592e-05	7.44908e-05	2.07013e-05	1.27524e-05
K00322	0.000488313	3.51237e-06	6.55928e-06	0.000160901	3.91942e-05	7.53783e-05	1.6352e-05	0.00050801	0.000267542	0.003102	0.00196019
K00323	1.15012e-14	0	1.01083e-14	9.12652e-15	8.28692e-14	0	2.93868e-14	1.06018e-14	4.422e-14	1.22889e-14	7.57019e-15
K00324	0.0132357	0.0577237	0.0488116	0.0171775	0.0184869	0.00549181	0.0357593	0.0514736	0.0285491	0.0401372	0.0278233
K00325	0.0101645	0.0559771	0.0478702	0.0167846	0.0159883	0.00546478	0.0331597	0.0500933	0.0248947	0.0333143	0.0263272
K00326	9.51439e-08	0	8.36213e-08	7.54992e-08	6.85537e-07	0	2.43102e-07	8.77032e-08	3.6581e-07	1.0166e-07	6.26245e-08
K00327	1.00073e-11	0	8.79532e-12	7.94104e-12	7.2105e-11	0	2.55696e-11	9.22466e-12	3.84761e-11	1.06927e-11	6.58687e-12
K00329	5.87356e-12	0	5.16223e-12	4.66082e-12	4.23205e-11	0	1.50075e-11	5.41422e-12	2.25827e-11	6.27585e-12	3.86602e-12
K00330	0.0593792	0.0514043	0.0497302	0.0502761	0.0288293	0.014085	0.0322694	0.0534202	0.0257477	0.0319728	0.0435797
K00331	0.0596441	0.0515299	0.0497416	0.0502552	0.0291576	0.0140704	0.0318062	0.0530621	0.0258314	0.0320497	0.0436764
K00332	0.0131184	0.0479653	0.0271714	0.0289889	0.0185871	0.00386932	0.0285491	0.0433887	0.0203622	0.0235785	0.0391454
K00333	0.0131447	0.0481114	0.0272155	0.0290095	0.0187607	0.00386935	0.0286543	0.043413	0.0204706	0.0237653	0.0392175
K00334	0.0159068	0.0489078	0.0274395	0.0328518	0.0214946	0.00428486	0.0290689	0.0440106	0.0211217	0.0275535	0.0417057
K00335	0.0199656	0.0598478	0.0287164	0.0351032	0.0314619	0.00415248	0.0395759	0.0442623	0.0248588	0.0282389	0.0666037
K00336	0.0167839	0.0495482	0.0290846	0.0342384	0.0243231	0.00425082	0.0295	0.044816	0.0210849	0.0279694	0.0432533
K00337	0.0606188	0.0514791	0.0497204	0.0505346	0.0292436	0.0143887	0.031785	0.053069	0.0258437	0.0321867	0.043664
K00338	0.0606392	0.0510113	0.0500156	0.0535928	0.0293121	0.0140704	0.0316901	0.0546585	0.0267708	0.0328953	0.0438834
K00339	0.0596378	0.0515174	0.0497347	0.0502219	0.0291252	0.0140704	0.0317921	0.0530575	0.0258048	0.0319599	0.0436254
K00340	0.0596398	0.0515183	0.0506946	0.050171	0.029132	0.0140704	0.0318017	0.0530595	0.0258124	0.0319777	0.0438321
K00341	0.0620896	0.0516738	0.0520832	0.0538805	0.02947	0.0145738	0.0321631	0.0546756	0.0269175	0.0330353	0.0445467
K00342	0.0608181	0.0514839	0.049755	0.0502736	0.0294743	0.0144999	0.0322174	0.0530849	0.0260418	0.0320988	0.0438586
K00343	0.0597268	0.0514765	0.0497617	0.0502612	0.0293641	0.0140946	0.0318851	0.0530725	0.0260275	0.0320419	0.0436419
K00344	0.00760015	0.00348167	0.00531244	0.00506416	0.0189745	0.000254094	0.0387347	0.00742984	0.0603904	0.042843	0.00683587
K00346	0.0552949	0.0633658	0.0685439	0.0511426	0.039863	0.0182938	0.0423373	0.0604649	0.0338916	0.040894	0.0584004
K00347	0.0568338	0.0634996	0.0686529	0.0536881	0.0404737	0.0203494	0.0434537	0.0605096	0.0340112	0.0410491	0.0587241
K00348	0.0542669	0.0633834	0.0685802	0.0514978	0.0398862	0.0183279	0.0425983	0.0603912	0.0337864	0.0409598	0.0584228
K00349	0.054261	0.0633551	0.0685581	0.0515022	0.0398711	0.0183279	0.0425948	0.0603487	0.0337707	0.0409019	0.0584203
K00350	0.0543343	0.0634205	0.0685835	0.051505	0.0400124	0.0183279	0.0428467	0.0605429	0.0339782	0.0409564	0.0585334
K00351	0.0547128	0.0635874	0.0685712	0.0515188	0.039952	0.0183279	0.0427426	0.0604361	0.0338545	0.0409221	0.058448
K00354	0.00659691	0.0010063	0.000845355	0.00305527	0.00907275	0.000601527	0.00424572	0.00218001	0.00474833	0.00491219	0.00145971
K00355	0.0101462	0.0114331	0.0239702	0.00700198	0.0154564	0.00708286	0.0102506	0.00968497	0.0102216	0.0146274	0.0152703
K00356	0.00159776	0.000356828	0.000520592	0.000971096	0.00218995	0.000855771	0.00169552	0.00119731	0.00277826	0.0059915	0.00167918
K00357	7.58808e-13	0	6.66911e-13	6.02134e-13	5.46741e-12	0	1.93883e-12	6.99466e-13	2.91747e-12	8.1078e-13	4.99454e-13
K00360	8.01031e-08	0	7.03549e-08	6.35213e-08	5.76777e-07	0	2.04541e-07	7.37892e-08	3.07775e-07	8.55321e-08	5.2701e-08
K00362	0.00121153	0.00041765	0.00128219	0.00158716	0.00247487	0.000126225	0.00618379	0.00160431	0.00963777	0.00546863	0.00173059
K00363	0.00121036	0.000393735	0.00254666	0.00160813	0.00421376	0.000113737	0.00719166	0.00188814	0.011568	0.00713494	0.00336141
K00364	0.0122492	0.00656083	0.0035569	0.0108077	0.00830694	0.0400785	0.00978875	0.011427	0.0161606	0.0174543	0.00531322
K00365	4.48171e-05	2.58661e-07	0.000644441	3.55636e-05	0.000971466	0	0.000552993	0.000226606	0.00113119	0.000906733	0.000835923
K00366	0.00186106	2.08649e-05	0.00218743	0.00167966	0.00337216	0.000208094	6.27819e-05	0.000531548	0.000311689	0.000579676	0.000807776
K00367	3.24948e-06	3.48908e-05	9.6125e-06	1.6801e-06	3.67855e-05	0	0.000315216	0.000285533	0.000269631	1.54542e-05	1.76331e-05
K00368	0.00861049	0.0623739	0.0401103	0.0321642	0.0266059	0.00860266	0.0437091	0.0385949	0.0366496	0.0178094	0.0545367
K00370	0.00569704	0.00810727	0.00774523	0.0042343	0.00871883	0.000859272	0.0123194	0.00716298	0.0129937	0.0100827	0.0110577
K00371	0.0056948	0.00406809	0.00760065	0.00472579	0.00630986	0.00107636	0.0121168	0.00683261	0.0126446	0.0103419	0.00673868
K00372	0.000800383	0.000565356	0.000187325	0.00108771	0.00285124	2.70589e-05	0.00287574	0.00182257	0.00461048	0.00408388	0.00236839
K00373	0.00567703	0.00282646	0.00759426	0.00472142	0.00567225	0.00107405	0.0120131	0.00672206	0.0125014	0.0102993	0.00666134
K00374	0.00568286	0.00282625	0.00760885	0.00472208	0.00570649	0.00107639	0.0120902	0.00673823	0.0125967	0.0100007	0.0064644
K00375	0.0210461	0.0068657	0.00581371	0.0201429	0.0270552	0.0277855	0.0217426	0.00894678	0.0295698	0.0299084	0.0129113
K00376	0.0138575	0.0424821	0.0204798	0.0303278	0.0223515	0.00324137	0.0228558	0.0370863	0.0145122	0.0114342	0.0378854
K00380	0.0138645	0.0369635	0.0238757	0.0252522	0.040523	0.00881182	0.0318202	0.0132144	0.0242674	0.0310433	0.0500416
K00381	0.0101261	0.0313496	0.0217152	0.0232418	0.037103	0.0098004	0.0222904	0.00306228	0.0176823	0.0268353	0.0532775
K00382	0.0942251	0.169923	0.135845	0.120904	0.102581	0.0636274	0.147362	0.165329	0.136564	0.109747	0.151422
K00383	0.0133261	0.0200465	0.0338809	0.0109295	0.0175628	0.0689038	0.0230238	0.0235796	0.0290761	0.0396149	0.0216342
K00384	0.129308	0.0955912	0.0891312	0.11972	0.13241	0.157998	0.10963	0.108805	0.121955	0.118388	0.10097
K00385	0.0111449	0.0022484	0.00097333	0.00822485	0.0168364	0.00360863	0.00447133	0.00076373	0.00546652	0.00344409	0.00704625
K00387	8.85276e-06	0	7.78062e-06	7.0249e-06	6.37864e-05	0	2.26197e-05	8.16043e-06	3.40372e-05	9.45909e-06	5.82696e-06
K00389	0.000118177	0.000369121	0.00129149	0.000833012	0.0019748	9.18473e-05	0.00238232	0.00170692	0.00285969	0.00410736	0.00175138
K00390	0.00349451	0.0320942	0.0227791	0.0205638	0.0295692	0.00781628	0.0269461	0.00787169	0.0209977	0.0287089	0.0507206
K00392	0.00823803	0.002315	0.0019409	0.00799752	0.0189244	0.00233836	0.0110569	0.0015583	0.016411	0.0044328	0.00829993
K00394	0.000393899	0.000382948	9.1134e-05	0.000818161	0.000534236	0.000128315	0.000253053	2.88242e-05	0.000144834	6.92893e-05	0.000205414
K00395	0.000394322	0.00038381	9.5885e-05	0.000886604	0.00053815	0.000128315	0.000263345	3.05228e-05	0.000146455	6.97399e-05	0.000205692
K00399	6.16194e-08	0	5.41568e-08	4.88966e-08	4.43984e-07	0	1.57444e-07	5.68005e-08	2.36915e-07	6.58398e-08	4.05584e-08
K00400	6.76121e-08	0	5.94238e-08	5.3652e-08	4.87163e-07	0	1.72756e-07	6.23246e-08	2.59956e-07	7.2243e-08	4.45028e-08
K00401	4.60123e-08	0	4.04399e-08	3.6512e-08	3.31531e-07	0	1.17566e-07	4.2414e-08	1.76909e-07	4.91638e-08	3.02857e-08
K00402	4.60124e-08	0	4.04399e-08	3.6512e-08	3.31531e-07	0	1.17566e-07	4.2414e-08	1.76909e-07	4.91638e-08	3.02857e-08
K00404	0.0130837	0.0456967	0.0260465	0.0277921	0.0186447	0.00318812	0.0251332	0.0415292	0.0172303	0.0182339	0.0390526
K00405	0.0165947	0.0461923	0.0260677	0.0288667	0.0237367	0.00320422	0.0255551	0.0408212	0.0182615	0.0184267	0.0391532
K00406	0.0133274	0.0623861	0.0272594	0.0295966	0.0222664	0.0031465	0.0391708	0.0444427	0.0219812	0.0274654	0.0465302
K00407	0.0127782	0.0438192	0.0231354	0.0284708	0.021081	0.00305554	0.0197283	0.0351235	0.0146018	0.0137877	0.0375483
K00410	3.80173e-09	0	3.34131e-09	3.01677e-09	2.73925e-08	0	9.7138e-09	3.50442e-09	1.46169e-08	4.06212e-09	2.50233e-09
K00411	0.01653	0.0459082	0.0269837	0.029966	0.0235625	0.00340575	0.0235251	0.0393265	0.0181305	0.0179459	0.03955
K00412	0.0166033	0.045911	0.0260369	0.0302113	0.0236375	0.00342656	0.0244248	0.0396928	0.0181689	0.0179597	0.0393478
K00413	0.0165299	0.0459103	0.0260255	0.0299663	0.0235617	0.00340575	0.0235263	0.0393178	0.0181247	0.0179447	0.0393411
K00417	6.02794e-42	0	1.9976e-54	1.80358e-54	1.63766e-53	0	5.80739e-54	2.09511e-54	8.73872e-54	2.42853e-54	1.49602e-54
K00420	1.04948e-83	0	9.22383e-84	8.32792e-84	7.5618e-83	0	2.68153e-83	9.67409e-84	4.03506e-83	1.12136e-83	6.90778e-84
K00422	1.74064e-09	3.26535e-11	1.52983e-09	1.38124e-09	1.25417e-08	0	4.4475e-09	1.60451e-09	6.69242e-09	1.85986e-09	1.1457e-09
K00423	1.42364e-11	0	1.25123e-11	1.1297e-11	1.02577e-10	0	3.63755e-11	1.31231e-11	4.75272e-07	1.08904e-06	2.14718e-06
K00425	0.0575009	0.0221165	0.055745	0.0341368	0.0370393	0.0180403	0.0394405	0.0344386	0.0465402	0.0498906	0.0272503
K00426	0.0555024	0.0221437	0.0557035	0.0337981	0.0371829	0.0177218	0.0394859	0.0345602	0.0466797	0.049737	0.0274052
K00427	0.0010378	0.000242704	0.00169744	0.000412293	0.0011941	0.000822216	0.00130011	0.00114975	0.00162723	0.00310964	0.00144196
K00428	0.0145744	0.06271	0.0387964	0.0304304	0.0330705	0.00815963	0.0420467	0.0483372	0.0332986	0.0515383	0.0555944
K00430	1.17309e-15	0	1.03102e-15	9.30874e-16	8.45238e-15	0	2.99735e-15	1.7668e-05	4.51029e-15	1.25343e-15	7.72134e-16
K00432	0.0827306	0.0287752	0.0328008	0.0725267	0.0491071	0.0896871	0.0391771	0.032861	0.0418058	0.0431265	0.0291497
K00433	0.000425486	0.000754983	0.000699861	0.00019268	0.00126127	2.7703e-05	0.00147143	0.00177098	0.00206552	0.00471943	0.00128275
K00435	4.51099e-07	4.66096e-05	1.81241e-05	1.43768e-06	7.36696e-05	0	0.000988198	0.000905888	0.000835053	7.69325e-05	7.22461e-05
K00436	6.85652e-06	1.01501e-05	6.02614e-06	5.44083e-06	7.31395e-05	5.05005e-06	4.35764e-05	7.27087e-06	2.63622e-05	2.17683e-05	3.22268e-05
K00437	2.23452e-06	0	1.9639e-06	1.77315e-06	1.61003e-05	0	5.70941e-06	2.05977e-06	8.59129e-06	2.38756e-06	1.47078e-06
K00440	8.02444e-07	0	7.05262e-07	6.3676e-07	5.78182e-06	0	2.05032e-06	7.39689e-07	3.08524e-06	8.57404e-07	5.28175e-07
K00441	1.18757e-05	1.08585e-05	9.39309e-06	8.38046e-06	8.81529e-05	3.78938e-07	5.40141e-05	9.80129e-06	4.05066e-05	1.15613e-05	8.13539e-06
K00442	1.84771e-06	0	1.62394e-06	1.46621e-06	1.33133e-05	0	4.72109e-06	1.70321e-06	7.10411e-06	1.97426e-06	1.21618e-06
K00443	8.16983e-07	0	7.1804e-07	6.48298e-07	5.88658e-06	0	2.08747e-06	7.53092e-07	3.14114e-06	8.72939e-07	5.37745e-07
K00446	0.00208133	0.000967608	0.00274608	0.00116154	0.00603327	3.69469e-05	0.00613355	0.00200011	0.00992154	0.0137934	0.00283902
K00448	0.000437141	3.96091e-06	0.000917593	0.000233042	0.000892917	2.70589e-05	0.00613713	0.000743597	0.00969575	0.00117505	0.00111733
K00449	0.000408338	6.66239e-05	0.00029731	0.000210801	6.94774e-05	2.70589e-05	0.00617742	0.00102133	0.00902522	0.000379375	0.000319956
K00450	0.00202119	0.000977532	0.000291517	0.000596211	0.00416498	3.55297e-05	0.00470281	0.00201214	0.00710496	0.0106532	0.000749242
K00451	0.00137956	0.00223263	0.000970269	0.00049781	0.00415227	2.08145e-05	0.00887883	0.00628295	0.00869783	0.0159686	0.00219453
K00452	0.000637849	0.000586523	0.000181103	0.000205617	0.00165264	0	0.00329555	0.00238907	0.00386041	0.00369518	0.000385874
K00453	0.0014595	0.000631737	0.000828804	0.00173784	0.00262165	2.08145e-05	0.0042029	0.00330479	0.00534163	0.00472827	0.00144071
K00454	4.1083e-10	0	3.61075e-10	3.26004e-10	2.96014e-09	0	1.04971e-09	3.78701e-10	1.57956e-09	4.38968e-10	2.70411e-10
K00455	0.000796263	0.000636167	0.000374718	0.000272412	0.00137353	2.3686e-05	0.00149	0.00143292	0.0024669	0.00363502	0.000350493
K00456	6.52832e-08	2.52832e-07	5.7377e-08	5.1804e-08	4.70383e-07	0	9.42246e-05	8.71616e-05	7.89344e-05	2.15821e-07	4.66072e-06
K00457	0.00146904	0.00202657	0.00438406	0.0006439	0.00292744	4.78734e-05	0.0146848	0.00677709	0.0173618	0.0178208	0.00445285
K00459	0.0286357	0.0559285	0.0286838	0.0301653	0.0430889	0.00420126	0.0497061	0.0416902	0.0492917	0.0453397	0.0470577
K00461	7.10636e-09	4.66299e-07	6.24573e-09	5.63908e-09	5.12032e-08	0	1.81575e-08	6.55061e-09	2.73226e-08	7.59308e-09	4.67746e-09
K00462	1.06022e-07	0	9.31819e-08	8.41312e-08	7.64034e-07	0	2.70897e-07	9.77306e-08	4.07844e-07	1.13969e-07	7.07318e-08
K00463	1.59361e-06	0	1.40061e-06	1.26457e-06	1.14824e-05	0	4.07183e-06	1.46898e-06	6.12713e-06	1.70276e-06	1.04893e-06
K00464	7.91202e-08	1.8695e-06	6.95382e-08	6.2784e-08	5.70082e-07	0	2.0216e-07	7.29327e-08	6.75286e-07	9.34925e-07	1.72875e-06
K00466	7.00703e-06	0	3.07804e-09	2.77907e-09	3.47681e-05	0	8.94843e-09	2.59189e-06	2.21552e-07	4.80599e-07	5.46874e-06
K00467	9.83261e-08	0	8.64181e-08	7.80243e-08	7.08465e-07	0	2.51233e-07	9.06366e-08	3.78045e-07	1.05061e-07	6.47192e-08
K00469	2.26546e-07	1.83834e-05	2.56423e-06	3.25404e-07	9.07288e-06	0	0.000581619	0.000538371	0.00048798	5.56545e-06	2.74036e-05
K00471	3.07739e-05	1.33285e-06	0.000632098	2.44199e-05	0.000870281	0	0.000517111	0.000213942	0.00107734	0.000892073	0.00082736
K00472	0.000638415	0.000306041	0.000654391	9.93995e-05	0.00135718	0	0.00147749	0.000430574	0.00232366	0.00369179	0.000538846
K00473	1.87652e-07	0	2.71121e-12	2.44787e-12	2.22268e-11	0	2.45544e-08	2.84356e-12	1.18605e-11	3.29608e-12	4.13667e-08
K00474	2.80849e-09	7.77301e-07	2.46836e-09	2.22861e-09	2.02359e-08	0	7.17596e-09	2.58885e-09	1.07981e-08	3.00084e-09	1.84857e-09
K00475	2.1006e-21	0	1.8462e-21	1.66688e-21	1.51353e-20	0	5.36724e-21	1.93632e-21	8.0764e-21	2.24447e-21	1.38263e-21
K00476	0.000340795	0.000174303	0.000140211	1.0502e-05	2.52498e-05	0	5.77818e-06	0.000290856	0.000161591	2.34439e-05	2.29189e-05
K00477	5.00253e-07	1.02399e-06	4.39668e-07	3.96964e-07	3.60445e-06	0	1.2782e-06	3.80741e-05	7.62986e-05	0.000170975	0.000336379
K00479	0.000840966	0.000307235	0.00198498	0.00033117	0.00398274	2.08145e-05	0.00322413	0.00166941	0.00569276	0.00617898	0.00270603
K00480	0.00231459	0.00109931	0.000312914	0.000357129	0.0049185	0	0.00530794	0.0016448	0.00831618	0.0127226	0.000959529
K00481	0.00236106	0.000922151	0.000896253	0.00048149	0.00495966	2.70589e-05	0.00496017	0.00197126	0.00806487	0.0115226	0.00161668
K00483	0.000468949	0.000331223	0.000299076	0.000185029	0.000113705	2.3686e-05	4.43928e-05	0.00101837	0.000236395	0.000201644	0.000160652
K00484	0.00721888	0.0431953	0.0262366	0.0258903	0.0123948	0.00306251	0.0183471	0.0334975	0.0111185	0.00765257	0.0370614
K00485	1.86756e-06	1.22086e-05	4.27697e-05	1.24821e-08	0.000199988	0	9.9208e-08	1.45001e-08	9.53152e-08	4.72946e-07	0.00143157
K00486	4.64324e-06	0.000280164	9.62293e-05	0.000106222	0.000298276	0	0.0018181	0.00192096	0.00158847	0.000159053	9.98038e-05
K00489	8.18414e-10	2.45892e-07	7.19298e-10	6.49433e-10	5.89689e-09	0	2.09113e-09	7.5441e-10	3.14665e-09	8.74468e-10	5.38686e-10
K00491	3.43865e-05	1.03477e-06	0.00063534	2.95154e-05	0.000896311	0	0.000536307	0.000218628	0.00109108	0.000932525	0.000830058
K00493	4.53216e-07	0	3.98328e-07	3.59639e-07	3.26554e-06	0	1.15801e-06	4.17773e-07	1.76635e-05	6.26785e-07	5.45327e-07
K00494	1.27534e-05	9.79837e-08	1.71347e-06	2.58791e-10	5.24634e-05	0	8.4433e-07	1.19347e-05	3.37634e-05	3.48465e-10	4.85134e-06
K00496	0.000156881	5.35777e-05	0.000642604	0.000338027	0.000909116	4.90144e-05	0.000978915	0.00136908	0.00155593	0.000920963	0.000855387
K00499	0.00102172	0.000506503	0.000146381	0.000163805	0.00221471	6.45234e-06	0.00237051	0.000700484	0.00375016	0.00569276	0.000553677
K00500	0.000334773	0.000382309	0.00273882	0.000335593	0.000588726	2.08145e-05	0.00332182	0.00279742	0.00358565	0.00463054	0.0033948
K00501	1.07569e-08	0	9.45414e-09	8.53587e-09	7.75061e-08	0	2.74849e-08	9.91565e-09	4.13582e-08	1.14936e-08	7.08026e-09
K00503	1.35263e-12	0	1.18881e-12	1.07335e-12	9.74603e-12	0	3.4561e-12	1.24685e-12	5.2006e-12	1.44527e-12	8.9031e-13
K00504	1.78183e-09	0	1.56604e-09	1.41393e-09	1.28385e-08	0	4.55275e-09	1.64248e-09	6.85791e-09	1.92018e-09	1.20497e-09
K00505	7.11939e-07	1.76332e-05	5.36468e-06	8.53574e-07	2.0025e-05	0	3.84641e-05	3.26981e-05	3.79039e-05	4.76867e-05	1.49423e-05
K00507	0.00064841	0.000775085	0.000105744	0.000309018	0.00146458	6.47668e-06	0.00379256	0.00282028	0.0029608	0.00939586	0.00263742
K00508	0.000812121	0.000684289	0.00133107	0.000309454	0.00195608	2.70589e-05	0.00303435	0.00293341	0.00394514	0.00479022	0.0021223
K00510	3.05386e-05	0.000153474	0.00145937	0.00205336	0.00104875	8.07757e-05	0.0101224	0.000445886	0.0153318	0.00210206	0.00128705
K00511	7.07733e-09	1.30992e-05	6.22022e-09	5.61605e-09	5.0994e-08	0	1.80833e-08	6.52416e-09	6.20478e-08	7.56207e-09	4.65836e-09
K00514	2.47417e-06	0.000102295	2.17453e-06	1.96332e-06	1.7827e-05	0	6.32174e-06	2.28068e-06	9.80973e-06	2.64362e-06	1.62852e-06
K00515	7.2447e-11	0	6.36732e-11	5.74886e-11	5.22e-10	0	1.85109e-10	6.67814e-11	2.78545e-10	7.7409e-11	4.76852e-11
K00517	0.000244539	0.000210833	0.00153494	0.00149237	0.00138485	0.000122378	0.0112366	0.00158772	0.015936	0.00396155	0.00265372
K00518	4.03561e-05	3.856e-06	0.000640684	3.74739e-05	0.000939323	0	0.000541594	0.000226497	0.00111404	0.000901966	0.000832987
K00520	0.00123383	0.000434839	0.000700945	0.00395493	0.00196382	0.106779	0.0072688	0.00230996	0.0245028	0.0087766	0.00233056
K00522	3.68765e-23	0	3.24105e-23	2.92625e-23	2.65705e-22	0	9.42232e-23	3.39926e-23	1.41783e-22	3.94022e-23	2.42724e-23
K00523	0.00765839	0.0436012	0.0237049	0.027416	0.0187701	0.0028303	0.0217089	0.0349474	0.0177957	0.0122728	0.0381702
K00524	1.84221e-08	0	1.6191e-08	1.46184e-08	1.32736e-07	0	4.70703e-08	1.69814e-08	7.08294e-08	1.96838e-08	1.21256e-08
K00525	0.104255	0.0856642	0.0892642	0.106572	0.0914508	0.094683	0.0951105	0.097434	0.0946863	0.0951264	0.0840179
K00526	0.0692646	0.0815853	0.0712823	0.0850187	0.0815347	0.0845384	0.0840312	0.0843318	0.0808052	0.0770087	0.0760325
K00527	0.0934214	0.0564413	0.0617745	0.0918035	0.0861463	0.127809	0.063325	0.0565664	0.0653411	0.0616165	0.072796
K00528	0.0255793	0.0993908	0.056084	0.0591228	0.0369385	0.00688851	0.0679765	0.0816632	0.0549853	0.0488783	0.0796322
K00529	0.0016949	0.000638551	0.000189543	0.000209606	0.00282401	5.11009e-06	0.0029913	0.000977249	0.00479842	0.00716301	0.000619268
K00531	0.000205352	0.00010181	4.44135e-05	1.17582e-08	8.12309e-05	0	4.90417e-05	1.36589e-08	1.16501e-05	1.58326e-08	5.12885e-05
K00532	0.000107089	3.96418e-05	3.74577e-05	0.0015969	8.87552e-05	8.55924e-05	4.45037e-05	5.34711e-05	0.000148651	0.000107674	3.83182e-05
K00533	0.000520905	0.000538238	0.000195894	0.00266047	0.000343817	0.000369815	0.000402335	0.000139444	0.000167606	0.000362369	0.000333587
K00534	8.77687e-06	2.77681e-07	7.71393e-06	8.80802e-05	6.44721e-05	3.1919e-06	2.27958e-05	1.4213e-05	3.43492e-05	3.20737e-05	5.777e-06
K00537	0.0398427	0.0769325	0.0620869	0.0642547	0.0721699	0.0793933	0.0669062	0.0731103	0.0621485	0.0739393	0.0970416
K00542	7.95198e-11	6.84333e-06	2.60288e-06	1.5859e-07	8.18162e-06	0	1.35938e-06	7.3301e-11	2.25494e-06	4.19504e-06	5.23406e-11
K00543	0.000321875	7.35358e-08	1.46241e-08	1.32037e-08	1.1989e-07	0	4.2515e-08	1.5338e-08	8.93986e-07	1.91986e-06	3.76119e-06
K00544	6.78396e-06	0	5.96237e-06	5.38325e-06	4.88802e-05	0	1.73337e-05	6.36137e-06	2.6083e-05	7.2486e-06	4.46526e-06
K00545	1.29169e-08	0	1.13526e-08	1.02499e-08	9.30695e-08	0	3.30039e-08	1.19067e-08	4.9663e-08	1.38016e-08	8.502e-09
K00547	0.00382488	0.00111825	0.00116171	0.00602304	0.00411855	0.00243307	0.00658838	0.00154782	0.00966453	0.00262492	0.003125
K00548	0.0669242	0.0233486	0.053878	0.0345021	0.055631	0.0267169	0.0371702	0.0256831	0.0384357	0.063668	0.0289997
K00549	0.028225	0.0785275	0.0852464	0.0538174	0.0613877	0.0805893	0.0661735	0.0732263	0.0690748	0.0677629	0.0805732
K00553	1.78342e-10	0	1.56743e-10	1.41519e-10	1.285e-09	0	4.55681e-10	1.64395e-10	6.85691e-10	1.90557e-10	1.17386e-10
K00554	0.0969942	0.0801132	0.0854214	0.0894751	0.0848545	0.0900095	0.0797236	0.0840318	0.0809306	0.0763364	0.079922
K00555	5.70582e-07	0	5.0148e-07	4.52772e-07	4.11119e-06	0	1.45789e-06	5.2596e-07	2.19378e-06	6.09662e-07	3.75562e-07
K00556	0.00142106	0.00339222	0.00040462	0.00175297	0.00646332	9.43096e-05	0.0115258	0.00638653	0.0081381	0.0103382	0.00428902
K00557	0.0168609	0.0596148	0.0521321	0.0315468	0.0285149	0.00929161	0.0362257	0.0500604	0.0252721	0.0342616	0.0523148
K00558	0.146554	0.0345949	0.0566221	0.107352	0.08042	0.233974	0.0561183	0.0451324	0.0663162	0.0733674	0.0651274
K00559	3.19996e-05	2.06992e-09	0.000633175	2.53925e-05	0.000879265	0	0.000520245	0.00021479	0.00108191	0.000893037	0.000827486
K00560	0.0902272	0.0761521	0.0831157	0.080368	0.0748945	0.0869027	0.0778087	0.0823627	0.0800357	0.0752623	0.0780245
K00561	0.00113774	0.000299735	6.70632e-05	0.00630696	0.00228899	0.00420963	0.000106182	0.000227287	0.00013231	0.00243976	0.000468644
K00562	2.03384e-10	0	1.78753e-10	1.61391e-10	1.46543e-09	0	5.19667e-10	1.87478e-10	7.81973e-10	2.17314e-10	1.33869e-10
K00563	0.0129389	0.00536198	0.00207906	0.0152466	0.00706604	0.0642867	0.00570168	0.0110298	0.013862	0.0106156	0.00585095
K00564	0.0240472	0.0216409	0.0287406	0.024889	0.0319122	0.0724622	0.0270141	0.0229185	0.0300447	0.0338929	0.025783
K00566	0.120537	0.083275	0.0848405	0.110937	0.123766	0.0956607	0.0918474	0.0867623	0.0930139	0.0833037	0.092271
K00567	0.090912	0.0749078	0.0829752	0.0802462	0.0756266	0.0844134	0.0732238	0.0792932	0.0814239	0.0719246	0.074575
K00568	0.0118571	0.0499288	0.0287655	0.0269574	0.017221	0.00327797	0.0310623	0.0407143	0.020084	0.0240268	0.0411025
K00569	0.000209122	0.000138748	0.00202102	0.00021223	0.000114388	2.08145e-05	0.00156057	0.00116898	0.00184956	0.00245518	0.000785821
K00570	0.000379452	0.000249579	0.000124749	0.000102141	0.00087482	0	0.000890627	0.000256981	0.00137326	0.00247956	0.000137499
K00571	0.0530499	0.0129633	0.0115998	0.0506316	0.035062	0.0786357	0.029476	0.0247876	0.0415113	0.0309688	0.0238392
K00573	0.0254446	0.0483825	0.0299036	0.0227856	0.0273193	0.000878781	0.0395653	0.0513786	0.0335793	0.033987	0.0382187
K00574	0.00321622	0.000869423	0.00320578	0.00509034	0.00669918	0.000158525	0.00478594	0.00381449	0.00849624	0.0111915	0.00458839
K00575	0.00782434	0.00291654	0.000297212	0.00447666	0.00811588	0.000866237	0.00367174	0.00478255	0.00241024	0.00593265	0.00223186
K00577	2.71436e-06	3.00219e-05	2.38563e-06	2.15392e-06	1.97707e-05	0	7.00078e-06	2.65778e-06	1.04362e-05	0.000204823	4.50727e-06
K00578	2.99366e-08	0	2.63111e-08	2.37555e-08	2.15701e-07	0	7.6491e-08	2.75954e-08	1.15101e-07	3.1987e-08	1.97045e-08
K00579	2.99366e-08	0	2.63111e-08	2.37555e-08	2.15701e-07	0	7.64911e-08	2.75955e-08	1.15101e-07	3.1987e-08	1.97045e-08
K00580	2.9947e-08	0	2.63202e-08	2.37637e-08	2.15776e-07	0	7.65175e-08	2.7605e-08	1.1514e-07	3.19981e-08	1.97113e-08
K00581	2.99469e-08	0	2.63202e-08	2.37637e-08	2.15776e-07	0	7.65175e-08	2.7605e-08	1.1514e-07	3.1998e-08	1.97113e-08
K00582	2.68815e-08	0	2.3626e-08	2.13312e-08	1.93688e-07	0	6.8685e-08	2.47793e-08	1.03354e-07	2.87227e-08	1.76936e-08
K00583	2.95396e-08	0	2.59621e-08	2.34404e-08	2.1284e-07	0	7.54765e-08	2.72294e-08	1.13574e-07	3.15628e-08	1.94432e-08
K00584	9.56195e-07	4.52135e-06	5.43549e-07	4.90754e-07	2.41055e-05	0	7.6495e-06	5.70082e-07	2.37781e-06	6.60805e-07	4.81519e-07
K00586	1.12638e-07	0	9.89967e-08	8.93812e-08	8.11586e-07	0	2.87801e-07	1.03829e-07	4.33072e-07	1.20353e-07	7.41392e-08
K00587	3.05875e-08	0	2.68831e-08	2.4272e-08	2.20391e-07	0	7.81542e-08	2.81954e-08	1.68545e-07	1.49423e-07	2.50305e-07
K00588	0.0121394	0.00395556	0.00185571	0.0111217	0.0218918	0.00367051	0.00973871	0.00292516	0.0118056	0.00682975	0.0112558
K00589	5.69864e-14	0	5.00849e-14	4.52202e-14	4.10602e-13	0	1.45606e-13	5.25298e-14	2.19102e-13	6.08895e-14	3.75089e-14
K00590	9.35687e-05	0.000299663	5.4684e-05	0.000110171	7.6275e-05	5.69151e-10	0.00011891	4.92452e-05	5.2952e-05	0.000171873	6.41172e-05
K00591	5.83971e-15	0	5.13248e-15	4.63397e-15	4.20767e-14	0	1.49211e-14	5.38302e-15	2.24526e-14	6.23968e-15	3.84375e-15
K00594	6.14825e-06	1.29525e-05	5.47055e-06	7.10762e-06	4.42997e-05	0	3.27946e-05	2.31261e-05	3.79662e-05	6.59588e-06	4.81507e-06
K00595	0.00353198	0.00297054	0.00133961	0.00366672	0.00834025	0.000464234	0.00404557	0.00359393	0.00358033	0.00499075	0.00295526
K00596	0.00063859	0.000316191	8.74064e-05	0.000100173	0.00137054	0	0.00158889	0.000508218	0.00237327	0.00350852	0.00024121
K00598	7.69441e-05	0.000683971	0.00134167	5.48799e-05	0.00203057	4.8705e-05	0.00181028	0.00122448	0.00288193	0.00517346	0.00217943
K00600	0.0826036	0.0762177	0.0830438	0.0808421	0.0674836	0.0845484	0.0724125	0.0848538	0.0764798	0.0714091	0.0722034
K00601	1.55131e-06	0	1.36343e-06	1.231e-06	1.11776e-05	0	3.96375e-06	1.42999e-06	5.96449e-06	1.65756e-06	1.02108e-06
K00602	0.142012	0.0797224	0.10522	0.107164	0.092944	0.0982644	0.0785273	0.0933608	0.0852325	0.0789759	0.079852
K00603	0.0133617	0.00506161	0.00385014	0.00987509	0.0186267	0.00392304	0.00695553	0.00137909	0.00797317	0.00592357	0.00832293
K00604	0.0943967	0.0930764	0.0849509	0.1071	0.0975188	0.0908848	0.0954253	0.0856572	0.0886283	0.0818594	0.110458
K00605	0.0523467	0.0483233	0.049779	0.0455101	0.0315144	0.0103297	0.0463879	0.0538414	0.0412291	0.0344328	0.0466101
K00606	0.0650805	0.055233	0.0553063	0.0604824	0.0472043	0.0145991	0.0507175	0.0610696	0.0494346	0.0361143	0.0499192
K00608	6.53201e-07	0.000183075	1.50013e-05	5.18332e-07	4.70648e-06	0	0.000339865	6.02118e-07	2.51143e-06	6.97939e-07	4.29942e-07
K00609	0.0903939	0.0637263	0.0569025	0.085083	0.0714869	0.0831593	0.0622431	0.0729117	0.0694719	0.0519862	0.0638332
K00610	0.0593404	0.0514427	0.0491449	0.0545055	0.0336337	0.0138529	0.0279359	0.0505273	0.0195579	0.0173216	0.0414323
K00611	0.0259203	0.0596222	0.0540784	0.043831	0.0420575	0.0334673	0.0450474	0.0517101	0.0372971	0.035184	0.0532492
K00612	0.00022368	0.000234983	5.8922e-05	0.000828224	0.000139937	0.00010669	0.000260179	0.000816681	0.000231838	0.00022874	0.000349405
K00613	0.000179533	5.16669e-06	7.73417e-05	0.000643222	0.000414296	4.69529e-05	0.00031011	0.000186377	0.00061806	1.27283e-05	9.16959e-05
K00615	0.130745	0.102957	0.0984597	0.138062	0.142875	0.172624	0.139136	0.11787	0.139991	0.128946	0.108067
K00616	0.0304033	0.0675955	0.0589076	0.0478241	0.0500796	0.0111629	0.064562	0.0613141	0.056759	0.0597265	0.0633076
K00619	0.00118456	0.000131474	0.000453389	0.00159534	0.00100943	0.000751634	0.0060832	0.00193352	0.0092237	0.000129671	0.000294526
K00620	0.00405134	0.0187773	0.00920308	0.0197808	0.0195553	0.00400164	0.0242566	0.00428624	0.0199699	0.0174152	0.0380294
K00621	6.32877e-05	0	3.77388e-09	0.000156587	3.09387e-08	2.08145e-05	2.47638e-06	0.000357195	1.65092e-08	3.82237e-06	2.35086e-08
K00622	3.43148e-10	0	3.0159e-10	2.72297e-10	2.47247e-09	0	8.76777e-10	3.16312e-10	1.31934e-09	3.6665e-10	2.25863e-10
K00624	9.73325e-05	0.000533888	0.0026857	3.3067e-05	0.000240689	0	0.00844301	0.000171684	0.0095989	0.0016836	0.000870935
K00625	0.0737969	0.0147041	0.0307909	0.0483947	0.0447942	0.078707	0.0219206	0.0264098	0.0291192	0.0244816	0.0195542
K00626	0.0299211	0.011674	0.0150376	0.0223061	0.0420024	0.00574258	0.0603095	0.019552	0.0790276	0.069701	0.0241093
K00627	0.0282936	0.0699993	0.0578225	0.0465968	0.0480011	0.0498788	0.0719358	0.0725079	0.0702335	0.0684919	0.0675902
K00630	6.32094e-08	0	5.55542e-08	5.01583e-08	4.5544e-07	0	1.61506e-07	5.82661e-08	2.43028e-07	6.75386e-08	4.16049e-08
K00631	0.00053682	0.0144583	0.02587	0.00121385	0.00648785	0.00511015	0.0144088	0.0117766	0.0108574	0.0250007	0.015795
K00632	0.00305908	0.0027081	0.00651575	0.000833779	0.00600675	0.000428821	0.0124784	0.00794877	0.0130978	0.0255492	0.00657502
K00633	0.0141949	0.00102546	0.0091337	0.00951381	0.00613097	0.00635885	0.00110184	0.0025729	0.00144488	0.00469074	0.00102701
K00634	0.0357236	0.00175987	0.023142	0.0125404	0.00978001	0.00651696	0.0040078	0.00576694	0.00556718	0.00896584	0.00172536
K00635	6.07853e-05	7.47879e-07	0.0012653	4.82347e-05	0.00173507	6.24436e-06	0.00103227	0.000446443	0.00237995	0.00463612	0.00357461
K00638	0.000485149	0.000587869	0.000128288	0.000188177	0.000383282	3.95619e-05	0.00108054	0.00136744	0.00106797	0.00194563	0.00040152
K00639	0.0435599	0.010633	0.0242663	0.019268	0.0225737	0.0091562	0.0224732	0.0221979	0.0161154	0.0289049	0.0097463
K00640	0.0697125	0.0771044	0.0619327	0.0900929	0.0753848	0.0937527	0.0757147	0.0786594	0.0804447	0.0836649	0.0764694
K00641	0.0180547	0.0636632	0.0534318	0.036481	0.038527	0.00909723	0.0564264	0.0585362	0.0508915	0.050952	0.0585154
K00643	0.000343775	0	1.19107e-05	6.54312e-09	2.60396e-05	6.50524e-11	1.86853e-05	4.22264e-06	0.000118312	9.57028e-09	3.87619e-06
K00645	0.0919557	0.0782415	0.0834254	0.0806943	0.0806003	0.0866501	0.0756908	0.0824241	0.0786303	0.0715612	0.0764956
K00646	4.25752e-05	3.11281e-07	5.56406e-06	9.39422e-08	1.59651e-05	4.23635e-19	3.79799e-05	5.84312e-05	5.75435e-05	8.1521e-06	3.66036e-05
K00647	0.0472119	0.112755	0.0920093	0.0595394	0.0795706	0.03297	0.089632	0.0755841	0.0750554	0.108389	0.115743
K00648	0.130988	0.130817	0.115792	0.112798	0.136794	0.099562	0.144923	0.107479	0.136309	0.137724	0.138974
K00649	1.07939e-09	3.24302e-07	9.48668e-10	8.56525e-10	7.77729e-09	0	2.75795e-09	9.94977e-10	4.15005e-09	1.15332e-09	7.10463e-10
K00650	6.36695e-13	0	5.59587e-13	5.05235e-13	4.58756e-12	0	1.62682e-12	5.86903e-13	2.44797e-12	6.80303e-13	4.19078e-13
K00651	0.0433314	0.0111787	0.0172196	0.0301724	0.0356274	0.0765283	0.0120936	0.0139459	0.0213322	0.0149659	0.0140639
K00652	0.0441386	0.0206156	0.0528318	0.0185237	0.0421147	0.00970651	0.0327944	0.029858	0.0315558	0.0423191	0.0311649
K00654	2.95657e-15	0	2.59851e-15	2.34612e-15	2.13029e-14	0	7.55434e-15	2.72536e-15	1.13675e-14	3.15907e-15	1.94604e-15
K00655	0.0987674	0.142752	0.116018	0.118723	0.100876	0.0904582	0.135182	0.129337	0.125062	0.0954655	0.143391
K00656	0.085566	0.0444168	0.0604732	0.0682051	0.0687848	0.135265	0.051303	0.0476899	0.0435564	0.0510276	0.065559
K00657	0.0552484	0.0126345	0.0256996	0.0367557	0.0270805	0.0503951	0.0186314	0.0230946	0.0277155	0.0182362	0.0124781
K00658	0.0142693	0.0671056	0.0548496	0.0353844	0.0380491	0.00871699	0.0689486	0.0659439	0.0605449	0.0649695	0.0657837
K00659	3.49013e-09	0	3.06745e-09	2.76951e-09	2.51473e-08	0	8.91762e-09	3.21718e-09	1.34189e-08	3.72917e-09	2.29723e-09
K00660	4.09191e-11	0	3.59635e-11	3.24704e-11	2.94833e-10	0	1.04552e-10	3.7719e-11	1.57326e-10	4.37217e-11	2.69333e-11
K00661	0.0250508	0.0167982	0.00820518	0.0337611	0.0161914	0.0382371	0.03009	0.0179999	0.0330781	0.0263219	0.0108985
K00662	0.00813289	0.000789383	0.00034857	0.00514396	0.00193461	0.0246463	0.000720951	0.00162445	0.00031712	0.00154241	0.000899565
K00663	0.000156546	9.48255e-05	0.000672774	0.000189833	0.000929519	4.80341e-05	0.000582104	0.000611304	0.00110889	0.000920398	0.000878809
K00665	3.23113e-22	0	2.83982e-22	2.56399e-22	2.32812e-21	0	8.25587e-22	2.97845e-22	1.24231e-21	3.45244e-22	2.12676e-22
K00666	0.00858848	0.0057817	0.00805992	0.00642621	0.0279257	0.000626903	0.0300223	0.0110075	0.0467493	0.0521758	0.0146116
K00667	5.39398e-05	3.9446e-09	1.12839e-10	0.00321173	1.8068e-08	0	9.36409e-09	1.18348e-10	4.93628e-10	1.37182e-10	6.45355e-09
K00668	6.49916e-09	0	1.46849e-09	1.32585e-09	1.20388e-08	0	4.90075e-09	1.54017e-09	6.42405e-09	1.78527e-09	2.1641e-09
K00670	8.76281e-08	0	7.70157e-08	6.95352e-08	6.31383e-07	0	2.23899e-07	8.07752e-08	3.36913e-07	9.36299e-08	5.76775e-08
K00671	1.87651e-07	0	2.13276e-12	1.92561e-12	1.74846e-11	0	2.45527e-08	2.23687e-12	9.33001e-12	2.59285e-12	4.13663e-08
K00672	3.19785e-05	0	0.000633157	2.53758e-05	0.000878961	0	0.000520189	0.000214771	0.00108621	0.00090306	0.000847279
K00673	0.000573711	3.49185e-06	1.05732e-07	0.000313264	8.66803e-07	0.000102437	5.21366e-06	0.000881523	0.000137091	0.000238547	8.32087e-05
K00674	0.0201576	0.0682117	0.0559367	0.0442799	0.0422031	0.0721532	0.0664707	0.0681105	0.0657034	0.0605625	0.0641008
K00675	0.000517205	0.000280166	0.000834197	0.00028987	0.00102522	0.000141613	0.00449774	0.00129608	0.00685692	0.00308797	0.000996989
K00677	0.124274	0.0733178	0.10029	0.0895769	0.0804443	0.0331269	0.0612425	0.0806796	0.054419	0.067487	0.0720997
K00680	0.0772174	0.0191006	0.0116072	0.0641775	0.0877553	0.0278755	0.0477467	0.0174713	0.0590783	0.0337811	0.0376255
K00681	0.00911202	0.0263122	0.00818099	0.0276032	0.0371328	0.00385154	0.0375926	0.0120347	0.0278053	0.039272	0.0474114
K00682	6.37571e-07	0	5.60356e-07	5.05929e-07	4.59386e-06	0	1.62906e-06	5.8771e-07	2.45134e-06	6.81239e-07	4.19654e-07
K00683	1.28888e-07	4.39193e-05	1.18596e-05	8.177e-07	4.2101e-05	3.22223e-06	0.000478188	0.00045525	0.000405327	3.39653e-05	3.01289e-05
K00684	0.0223543	0.0481783	0.0283372	0.0390205	0.0305512	0.00355383	0.0355819	0.0480622	0.028899	0.0318796	0.0452821
K00685	0.00549347	0.00111868	0.000180336	0.00332477	0.00883286	0.00035548	0.00302119	0.00153782	0.00512837	0.00609373	0.000967355
K00686	1.88568e-08	0	1.65731e-08	1.49634e-08	0.000147411	0	4.81811e-08	1.73822e-08	1.0973e-06	5.74741e-06	9.35521e-07
K00687	0.0109044	0.00523401	0.00151586	0.00748748	0.00578987	0.0629417	0.00552087	0.0100428	0.0132288	0.0062214	0.00367983
K00688	0.0830239	0.0609104	0.0754612	0.0697082	0.0756285	0.116858	0.0682211	0.0509912	0.0562681	0.0821662	0.0773899
K00689	0.000648906	7.68502e-05	0.000256329	0.000253068	0.000512437	0.000605967	7.34055e-05	0.000485735	0.000128134	0.000900249	0.000215529
K00690	0.000159523	0.000486019	0.000979667	0.00332584	0.00167759	0.000282414	0.000565335	0.00306539	0.000374357	0.00100303	0.000628116
K00691	6.53072e-05	0.0147023	0.00219671	0.0159383	0.01733	0.00281622	0.0176369	0.00333344	0.00902424	0.00515762	0.0342261
K00692	5.29613e-05	1.49906e-07	2.51596e-05	1.24451e-08	0.000232024	7.76061e-07	2.36227e-05	5.41665e-05	0.000218912	3.77273e-05	4.3806e-05
K00693	2.13821e-07	0	1.87925e-07	1.69672e-07	1.54063e-06	0	5.46334e-07	1.97099e-07	8.221e-07	2.28466e-07	1.40738e-07
K00694	0.000501843	8.00846e-06	6.59208e-05	0.000123029	0.000359813	7.57968e-05	3.27429e-05	0.00024496	0.000193098	0.00066468	0.00200392
K00695	6.23704e-07	0	5.48169e-07	4.94926e-07	4.49395e-06	0	1.59363e-06	5.74928e-07	2.39803e-06	6.66423e-07	4.10527e-07
K00696	2.60919e-06	1.97248e-06	3.0431e-06	2.11613e-06	2.11606e-05	0	9.1671e-05	8.07589e-05	8.14627e-05	4.12791e-06	1.93511e-05
K00697	0.00047218	2.41705e-05	0.000714225	0.000925459	0.00148871	0.000104349	0.000685754	0.000745485	0.00145725	0.00157996	0.00315082
K00698	1.48988e-36	0	1.30944e-36	1.18226e-36	1.0735e-35	0	3.80679e-36	1.37336e-36	5.7283e-36	1.59192e-36	9.8065e-37
K00699	1.1215e-12	0	9.85681e-13	8.89942e-13	8.08072e-12	0	2.86555e-12	1.0338e-12	4.31197e-12	1.19832e-12	7.38182e-13
K00700	0.0757229	0.0446648	0.0555936	0.069306	0.0645301	0.0872474	0.0528238	0.042917	0.0482016	0.0553161	0.0688811
K00701	3.87191e-08	5.44195e-16	3.403e-08	3.07247e-08	2.78981e-07	7.4998e-18	9.89313e-08	0.000161835	1.48868e-07	1.12992e-06	2.54852e-08
K00702	0.000139248	0.000125856	0.000106961	0.000195231	0.000573554	9.02987e-05	0.000149537	0.000259754	0.000135647	0.000187543	0.000139733
K00703	0.073961	0.0329582	0.0528362	0.052204	0.0563813	0.0838237	0.0471308	0.0458226	0.0465321	0.0600983	0.0359093
K00705	0.0781707	0.0405292	0.0693768	0.0585718	0.0601406	0.0901675	0.0492068	0.0459049	0.0464177	0.0644947	0.0450214
K00706	1.48026e-33	0	1.30099e-33	1.17463e-33	1.06657e-32	0	3.78222e-33	1.3645e-33	3.63781e-25	8.33651e-25	1.64367e-24
K00709	5.21592e-09	0	4.58423e-09	4.13897e-09	3.7582e-08	0	1.33272e-08	4.80801e-09	2.00542e-08	5.57316e-09	3.43316e-09
K00712	1.77279e-05	4.61488e-05	2.40416e-05	0.00158084	0.000341064	0.035469	1.82155e-05	0.00248185	0.00448891	0.00213383	0.000517015
K00713	1.29555e-14	0	1.13757e-14	1.02708e-14	9.32594e-14	0	3.30713e-14	9.23205e-07	4.97643e-14	1.38297e-14	8.51935e-15
K00720	0.0111121	0.00224531	0.00100651	0.00764649	0.0178633	0.0036101	0.00443714	0.000747534	0.00567547	0.00364902	0.00710785
K00721	0.0688191	0.0195103	0.0299355	0.0531583	0.0528249	0.0191714	0.0421684	0.0318989	0.0503484	0.0354487	0.0249848
K00728	0.000200772	1.92577e-05	0.00010148	0.000605571	0.00126704	0.000195071	4.31411e-05	0.000209563	3.88412e-05	0.000242861	0.000257908
K00729	1.28714e-05	5.4611e-07	1.13126e-05	1.02138e-05	9.2742e-05	0	3.28878e-05	1.18648e-05	4.94882e-05	1.3753e-05	8.47208e-06
K00733	2.12526e-09	0	1.86788e-09	1.68645e-09	1.53131e-08	0	5.43026e-09	1.95906e-09	8.17123e-09	2.27082e-09	1.39886e-09
K00737	2.35896e-07	0.000141395	5.2897e-06	2.84266e-08	2.87236e-07	0	1.26633e-07	6.9664e-07	5.08817e-07	0.000861528	1.33404e-05
K00743	0.000129843	0.000309245	7.35282e-05	0.000801901	0.000154805	0.000100118	0.000226063	1.05637e-05	0.000102132	3.45946e-05	0.000112141
K00745	0.00064834	3.07207e-05	0.000256326	0.000251904	0.000367101	0.000605331	7.29069e-05	0.00048481	0.000126851	0.000745269	0.000216449
K00748	0.0792338	0.0710033	0.077975	0.0688191	0.0708711	0.0229876	0.0586597	0.0714558	0.0494639	0.0623108	0.0712431
K00749	3.44028e-124	0	1.14008e-136	1.02934e-136	9.34648e-136	0	3.31441e-136	1.19573e-136	4.98739e-136	1.38602e-136	8.5381e-137
K00750	4.24096e-10	0	3.72735e-10	3.36531e-10	3.05572e-09	0	1.08361e-09	3.9093e-10	1.63057e-09	4.53143e-10	2.79143e-10
K00752	0.000287079	0.000209333	0.000715774	4.52497e-05	0.00137475	2.10992e-17	0.00174937	0.001318	0.00228968	0.00109271	0.00123898
K00754	0.030385	0.0075489	0.00372172	0.0233512	0.0453526	0.00673577	0.0228097	0.00895795	0.0303777	0.0110958	0.0165938
K00756	0.015641	0.00697002	0.00343086	0.014336	0.0127006	0.064823	0.00987912	0.0108134	0.014261	0.00882443	0.0056663
K00757	0.0498847	0.0231095	0.0495009	0.0325702	0.0309189	0.0158773	0.0312247	0.0310559	0.0259101	0.0417915	0.0234199
K00758	0.00153944	0.000397352	0.00168452	0.00102411	0.00366573	0.000420402	0.00827502	0.00222287	0.0133947	0.0058337	0.00255514
K00759	0.104494	0.0785325	0.0807434	0.0938866	0.0923841	0.0913714	0.0799093	0.0788374	0.0824682	0.0729514	0.0805783
K00760	0.0889543	0.07239	0.0784038	0.0866239	0.0696196	0.0878722	0.0713647	0.0778296	0.0668351	0.0625288	0.0719652
K00761	0.0942691	0.0778445	0.0818819	0.0879564	0.081261	0.0883084	0.0790243	0.0833101	0.0785141	0.0733815	0.0768697
K00762	0.0933674	0.0767829	0.0828176	0.0868598	0.0825451	0.0877308	0.0732235	0.0815425	0.0794185	0.0664797	0.077184
K00763	0.0788237	0.0627775	0.0474702	0.0841009	0.0671515	0.0830717	0.0599076	0.0695178	0.0655915	0.0489943	0.0627966
K00764	0.0940053	0.0779762	0.0819465	0.0864803	0.0836975	0.0879873	0.0756893	0.083564	0.0793062	0.0735495	0.0767886
K00765	0.00958536	0.0273207	0.0169216	0.0236822	0.0263176	0.00510493	0.0383895	0.0133366	0.0282457	0.0315738	0.0427714
K00766	0.0201945	0.0679144	0.0569633	0.0403317	0.0362177	0.0481481	0.0599531	0.0634748	0.0614565	0.0573348	0.0623743
K00767	0.0405882	0.0513221	0.0349527	0.0452698	0.0388984	0.0131286	0.0345926	0.0454184	0.0250873	0.0261816	0.0464803
K00768	0.0297265	0.00913239	0.0067383	0.0188513	0.0442094	0.00874193	0.0158723	0.00769616	0.0165428	0.0190742	0.0198974
K00769	0.00551625	0.0161402	0.0269903	0.00472403	0.0131253	0.00555019	0.0159979	0.0142854	0.0125476	0.0228004	0.0151212
K00771	1.62855e-10	3.04251e-05	1.43132e-10	1.2923e-10	0.000186107	0	4.16111e-10	3.08444e-06	0.000111917	0.000112479	0.000104543
K00772	0.00334014	0.0173696	0.00723894	0.0179656	0.0148794	0.00315574	0.0142236	0.00106185	0.00520007	0.0054749	0.0336431
K00773	0.0979782	0.0786531	0.082011	0.0899706	0.0866907	0.0885807	0.0782295	0.0831077	0.0794686	0.0730086	0.0763384
K00776	1.85869e-26	0	1.63359e-26	1.47492e-26	1.33923e-25	0	4.74913e-26	1.52785e-08	7.1463e-26	1.98599e-26	1.2234e-26
K00778	2.47892e-13	0	2.1787e-13	1.96709e-13	1.78613e-12	0	6.33389e-13	2.28506e-13	9.53098e-13	2.6487e-13	1.63164e-13
K00782	0.0274112	0.0589454	0.043343	0.037048	0.0247182	0.0171915	0.0414948	0.0438639	0.0358906	0.0283722	0.0500142
K00783	0.092901	0.0779081	0.0811092	0.0854828	0.0806591	0.0877072	0.0684158	0.0821244	0.0642121	0.0726207	0.07596
K00784	0.0605886	0.018496	0.0261386	0.0387907	0.0308402	0.0753288	0.023003	0.031195	0.0292257	0.0318904	0.0160014
K00785	0.00369807	0.00436889	0.010834	0.00271113	0.00630265	0.000517802	0.0083902	0.0136873	0.00383137	0.00452462	0.00558286
K00786	0.00720448	0.00112363	0.000262806	0.00185132	0.00192712	0.000906582	0.0025433	0.00156438	0.0029744	0.00390796	0.000593731
K00788	0.113823	0.0813988	0.0786773	0.116771	0.0996661	0.114478	0.0764069	0.0890173	0.0911005	0.076208	0.0815118
K00789	0.109439	0.0788347	0.0922733	0.0907119	0.0851486	0.124325	0.0795163	0.0861277	0.0846086	0.0759457	0.0773348
K00790	0.105976	0.0836631	0.0847946	0.0978665	0.0897174	0.151494	0.0848113	0.093208	0.0937705	0.0815731	0.082311
K00791	0.141801	0.0840125	0.106813	0.110732	0.0963845	0.0985517	0.0865052	0.0978077	0.0894096	0.0838451	0.0660076
K00793	0.0789468	0.0718945	0.0793263	0.0691951	0.0744468	0.0233673	0.0600494	0.0736043	0.0514453	0.064055	0.0718919
K00794	0.0805752	0.0724395	0.0806537	0.0738629	0.0760642	0.0234209	0.0710619	0.075089	0.0685603	0.0691446	0.0730867
K00795	0.0171039	0.0600704	0.0519587	0.0321263	0.0302223	0.00850275	0.038515	0.0504035	0.0289257	0.0404375	0.0535868
K00796	0.085252	0.076393	0.0842303	0.0829655	0.0791019	0.0637613	0.0750742	0.0818478	0.0817389	0.0740146	0.0781726
K00797	0.0245171	0.0705907	0.0368822	0.0557455	0.040195	0.0459477	0.0481646	0.052578	0.0372636	0.0298055	0.0753475
K00798	0.0494998	0.00901354	0.0177591	0.0277991	0.0371662	0.0143114	0.0185882	0.0146679	0.0193489	0.0228287	0.0134665
K00799	0.0188355	0.058277	0.0272529	0.0252088	0.0381883	0.0039134	0.07139	0.0238519	0.0525579	0.069216	0.061925
K00800	0.0934381	0.078002	0.0837411	0.080254	0.081387	0.0872452	0.075503	0.0835285	0.0794062	0.0696355	0.074583
K00801	3.78798e-06	1.57425e-05	3.39613e-06	5.23469e-06	2.72934e-05	0	1.02866e-05	5.37243e-06	6.2621e-05	0.000116349	0.000233807
K00802	5.57725e-11	0	4.90181e-11	4.4257e-11	4.01856e-10	0	1.42504e-10	5.14109e-11	2.14435e-10	5.95925e-11	3.67099e-11
K00803	0.000136315	0.00020694	0.000659139	0.000343047	0.00111361	3.50896e-05	0.00082122	0.000636685	0.0012634	0.0010609	0.000890472
K00804	7.33986e-09	0	6.45095e-09	5.82437e-09	5.28856e-08	0	1.87541e-08	6.76585e-09	2.82204e-08	7.84257e-09	4.83115e-09
K00805	0.0226746	0.00517752	0.00513504	0.0207623	0.0240648	0.00788751	0.0168003	0.0040331	0.0221935	0.0093002	0.0111583
K00806	0.0937943	0.0782651	0.0819905	0.0885467	0.0821137	0.0880789	0.0785908	0.0834425	0.0791242	0.0733398	0.0768508
K00808	7.45427e-05	0	9.97823e-06	0.000165593	8.18026e-05	2.08145e-05	3.14617e-05	0.000367656	5.95173e-05	1.59489e-05	7.47345e-06
K00809	0.00104799	0.00364344	0.0012397	0.0017598	0.00774346	4.59902e-05	0.0102906	0.00619805	0.0092546	0.0120909	0.00531566
K00812	0.0910695	0.0177387	0.0389699	0.0580741	0.0579066	0.0246247	0.0369311	0.033608	0.0346534	0.0448824	0.0224692
K00813	0.00744896	0.0569042	0.0489692	0.0301546	0.0188309	0.00806879	0.0309756	0.0434149	0.0202344	0.0275356	0.0490593
K00814	2.97543e-08	3.26393e-07	2.61509e-08	2.36108e-08	2.14388e-07	0	7.60253e-08	2.74274e-08	1.144e-07	3.17922e-08	1.95845e-08
K00816	1.44976e-06	0	1.27419e-06	1.15042e-06	1.04459e-05	0	3.70429e-06	1.33638e-06	5.57406e-06	1.54906e-06	9.54245e-07
K00817	0.0534458	0.0504508	0.0685996	0.0616869	0.0489509	0.0214752	0.0780375	0.0437431	0.0733685	0.0808826	0.0649962
K00818	0.00349088	0.00355668	0.00172572	0.00308863	0.00692335	0.00111	0.0137867	0.00574911	0.0190908	0.0200997	0.00540914
K00819	3.92101e-05	0.00308136	0.00113096	0.00289181	0.00500621	5.75884e-05	0.00969762	0.00675599	0.00838966	0.0109999	0.00394327
K00820	0.0715443	0.076036	0.0704852	0.0752511	0.076914	0.0863127	0.0746104	0.0735494	0.0782055	0.0716664	0.0763747
K00821	0.0102467	0.019633	0.00985024	0.0191939	0.0179266	0.00495231	0.0179307	0.00332601	0.00706289	0.00905247	0.0377808
K00822	0.00110517	0.000306698	8.82212e-05	0.000514362	0.00137195	4.78734e-05	0.00148724	0.00150775	0.00242001	0.00369957	0.000573112
K00823	0.00268314	0.000635402	0.0039743	0.00100808	0.00223514	0.000473719	0.00315569	0.00107836	0.00423519	0.00672263	0.00206262
K00824	0.0088798	0.00126774	0.00170447	0.00764125	0.0132998	0.000588665	0.00144419	0.00232758	0.00322036	0.00169199	0.00164801
K00826	0.0891606	0.0818684	0.0833252	0.0816069	0.0919716	0.0863758	0.0876229	0.0904017	0.093831	0.0939411	0.0831852
K00827	1.75398e-08	0	1.54156e-08	1.39183e-08	1.26379e-07	0	4.4816e-08	1.61681e-08	6.74372e-08	1.87411e-08	1.15448e-08
K00830	3.05644e-05	1.70298e-05	2.80714e-05	2.6552e-05	0.000233967	2.30469e-06	0.000292609	0.000200927	0.000295329	9.66368e-05	0.000128957
K00831	0.0675243	0.0696945	0.0766702	0.0589999	0.0542224	0.0202774	0.0617602	0.0715957	0.0540408	0.0610762	0.0644776
K00832	0.0270767	0.0476271	0.0279964	0.0417211	0.033515	0.00716068	0.0283212	0.0395446	0.022462	0.0221725	0.0484486
K00833	0.0304447	0.0624174	0.0535587	0.0407833	0.0466922	0.012951	0.052494	0.0557455	0.0452356	0.0434935	0.0631005
K00835	0.00703089	0.0394743	0.0220152	0.0256624	0.0108509	0.00281863	0.0166931	0.0320676	0.00938666	0.00798841	0.0364046
K00836	0.000518827	0.00160465	0.00450216	0.00048587	9.34395e-05	0.000528952	0.00284956	0.0028726	0.00117689	0.00360736	0.00558555
K00839	0.00040365	2.50795e-05	0.000231143	1.88308e-05	1.02644e-05	2.65829e-05	8.65819e-05	9.63416e-05	4.1143e-05	0.000135248	0.000124046
K00840	0.000401802	0	2.03875e-09	1.84073e-09	1.67139e-08	8.92227e-05	5.92702e-09	0.000194884	0.000113645	0.000278763	3.8985e-05
K00841	0.0120542	0.00528541	0.00204061	0.0140593	0.0106927	0.0640151	0.00851169	0.0105046	0.0140851	0.00909228	0.00536988
K00842	0.008247	0.00113448	0.000999184	0.00863319	0.00783546	0.00241663	0.00247381	0.000143822	0.00347841	0.000767618	0.000908672
K00844	0.00176501	0.00142814	0.000254838	0.000187205	0.000401036	0.000614544	0.00119277	7.03583e-06	0.00011454	0.000370369	0.000352795
K00845	0.0847025	0.0644458	0.05213	0.0881345	0.0626713	0.0860863	0.0511225	0.0727065	0.0475576	0.0490631	0.0415053
K00846	7.11143e-07	0	6.25017e-07	5.64309e-07	5.12396e-06	0	1.81704e-06	6.55527e-07	2.7342e-06	7.59848e-07	4.68079e-07
K00847	0.0714549	0.035083	0.0476734	0.0497009	0.0456915	0.0840205	0.0501356	0.0350112	0.0532173	0.0479077	0.0503327
K00848	0.00468224	0.00202106	0.000778657	0.0029549	0.00335411	0.00192255	0.0017919	0.00419909	0.00170428	0.00207956	0.00196831
K00849	0.0682561	0.0385657	0.0673578	0.0515964	0.0586205	0.0879488	0.0493938	0.0414652	0.0610487	0.0515666	0.0432116
K00850	0.0822152	0.0338056	0.0567488	0.061143	0.0660513	0.0866113	0.0581632	0.0467068	0.0661475	0.0631139	0.0385049
K00851	0.00232683	0.0155769	0.00757954	0.00462749	0.00532749	0.000518675	0.0241035	0.0047637	0.0160461	0.00856272	0.0277775
K00852	0.00385835	0.0201276	0.0155681	0.0156602	0.0128755	0.000813968	0.0278402	0.0139192	0.0115817	0.0206025	0.0131015
K00853	0.000977389	0.00122368	0.000281781	0.000278002	0.000254648	0.000170531	0.00124136	0.000720004	0.000726673	0.00163617	0.000479176
K00854	0.00703557	0.00584725	0.00522152	0.0122796	0.00911661	0.0042848	0.0105408	0.0101681	0.0085232	0.0106506	0.0055133
K00855	0.000447535	0	0.000644607	3.5714e-05	0.000975427	4.83194e-05	0.000553477	0.000349037	0.00113633	0.0011064	0.000856002
K00856	0.0010945	0.000499113	0.00156521	0.000377042	0.00435883	0	0.00353728	0.00149702	0.00619684	0.00787444	0.0027292
K00857	0.0743166	0.0273641	0.0609323	0.0417194	0.0387189	0.0802678	0.0434454	0.0444087	0.0483566	0.0503658	0.0277601
K00858	0.0933244	0.0780265	0.0826828	0.0891431	0.0827177	0.0879282	0.0790812	0.0836282	0.0803515	0.0744572	0.077794
K00859	0.117932	0.0801646	0.092885	0.106348	0.0873158	0.0976967	0.0879866	0.092974	0.0880098	0.0885277	0.0790432
K00860	0.0313005	0.00123899	0.0209155	0.00403189	0.00716835	0.000579332	0.00197109	0.00566703	0.0025376	0.00265613	0.000857328
K00861	5.64757e-09	0	4.96361e-09	4.4815e-09	4.06922e-08	0	1.44301e-08	5.20591e-09	2.17138e-08	6.03438e-09	3.71728e-09
K00862	7.13667e-06	0	2.74845e-06	2.48149e-06	2.25321e-05	0	7.99024e-06	2.88261e-06	1.20991e-05	3.68225e-06	2.40041e-06
K00863	0.0114095	0.00398381	0.00157926	0.00885725	0.00558455	0.0400936	0.00590774	0.0066164	0.013662	0.0065032	0.00366908
K00864	0.0290533	0.023722	0.0301809	0.0347178	0.0399506	0.0770001	0.0407005	0.0272377	0.0517399	0.0476942	0.0292211
K00865	0.0600157	0.0225286	0.0468584	0.0352851	0.0314826	0.0790781	0.0305322	0.0289408	0.0389019	0.0316887	0.0220436
K00867	0.0118677	0.0205441	0.0351288	0.0112732	0.0157727	0.0684603	0.0302053	0.0218977	0.0398757	0.0308428	0.0202884
K00868	0.0281738	0.0236135	0.0313736	0.0415062	0.0359928	0.0788135	0.0304745	0.0270779	0.0409767	0.0394643	0.0292408
K00869	0.0131811	0.00895629	0.00280094	0.0117568	0.0209306	0.0640745	0.0241793	0.0169335	0.0323754	0.0208783	0.0104878
K00870	0.0110788	0.00219946	0.000973123	0.00800246	0.0151021	0.00359123	0.00438767	0.000718069	0.00533601	0.00324673	0.00677204
K00872	0.0305609	0.0255392	0.0328796	0.0302073	0.0440912	0.0727033	0.0378399	0.0275497	0.0498131	0.0435702	0.030052
K00873	0.0864672	0.0505464	0.0642303	0.0808916	0.0833488	0.0892386	0.0725326	0.0513698	0.0744774	0.0703958	0.0743879
K00874	0.0185476	0.0078327	0.00409616	0.0189943	0.010547	0.0334225	0.0143314	0.011042	0.00647107	0.00916318	0.00720642
K00875	1.16108e-09	0	1.02047e-09	9.21349e-10	4.54224e-08	0	2.96668e-09	1.07028e-09	4.75106e-05	7.25018e-05	0.000142947
K00876	0.119747	0.0338857	0.0761196	0.0675857	0.051982	0.114835	0.0483529	0.0555836	0.0542471	0.0564163	0.0315138
K00877	5.28233e-10	1.13326e-07	4.6426e-10	4.19166e-10	3.80605e-09	0	1.34969e-09	4.86923e-10	2.03095e-09	5.64412e-10	3.47687e-10
K00878	0.020644	0.0218837	0.0250903	0.0235307	0.0209193	0.0850389	0.0221109	0.028383	0.034277	0.028506	0.0236055
K00879	3.14997e-05	0.00539812	0.00450651	0.000584854	0.00155949	0.000320637	0.0040273	0.00488403	0.00160288	0.00165908	0.00218504
K00880	0.000868742	0.00230271	0.00338109	0.000423222	0.000268531	0.000365669	0.00443987	0.00269752	0.00106051	0.000849395	0.00190212
K00881	0.000397896	1.93121e-05	6.72356e-05	0.000154617	0.0021145	3.64791e-05	0.000204303	3.8759e-05	0.000371654	0.000389529	0.000156919
K00882	0.0276359	0.0226007	0.0318149	0.0334213	0.039192	0.0741859	0.0387193	0.0242566	0.048453	0.043574	0.031241
K00883	0.000130635	9.49842e-05	4.08313e-06	0.00164607	5.17632e-05	0.000235422	0.000297892	0.000347723	0.000312275	0.000311459	0.000172723
K00884	0.000435019	0.0140682	0.0258958	0.000993685	0.006416	0.00492992	0.0139997	0.0113542	0.0105703	0.0221177	0.0133292
K00885	4.29577e-05	0.0140623	0.0256346	0.000892709	0.00640973	0.0048999	0.0139312	0.0109714	0.0105498	0.0221168	0.0132022
K00886	0.000956217	0.000223847	0.00168626	0.00374796	0.00213318	0.000772913	0.0111103	0.00295917	0.0171323	0.00194718	0.00233403
K00887	0.0124467	0.0061899	0.00188505	0.0124632	0.00800803	0.0633609	0.00606866	0.00972462	0.013445	0.0077731	0.00607918
K00889	1.49014e-10	0	1.30967e-10	1.18246e-10	1.07368e-09	0	3.80745e-10	1.3736e-10	5.7293e-10	1.5922e-10	9.80821e-11
K00891	0.0940318	0.0795611	0.0838657	0.084307	0.0828589	0.0873072	0.0755236	0.0830757	0.0788368	0.0708748	0.0774855
K00892	0.000410756	9.86973e-07	3.16403e-07	2.85671e-07	2.59391e-06	4.83194e-05	9.19841e-07	0.000122592	1.38414e-06	0.000189006	2.36956e-07
K00893	8.56892e-09	0	7.53117e-09	6.79967e-09	6.17413e-08	0	2.18945e-08	7.8988e-09	3.29459e-08	9.15582e-09	5.64013e-09
K00895	0.0477389	0.00572638	0.0232354	0.0270215	0.0142378	0.0111483	0.00630213	0.0146174	0.0071017	0.00782105	0.00494157
K00897	0.00610109	0.000225096	3.79502e-05	0.000474272	0.000652387	0.0237326	0.00010918	0.00370589	5.08762e-05	0.000310837	0.000381828
K00899	0.00259391	0.000555468	0.000119262	0.00165435	0.00183674	0.00137856	0.00266368	0.000803358	0.000261165	0.000385924	0.000183069
K00900	4.35886e-10	0	3.83097e-10	3.45887e-10	3.14067e-09	0	1.11373e-09	4.01798e-10	1.6759e-09	4.6574e-10	2.86904e-10
K00901	0.0201633	0.0605255	0.0509376	0.0270558	0.0322884	0.00642164	0.0463735	0.0561501	0.0364202	0.0486835	0.0325234
K00903	1.46175e-08	0	1.28472e-08	1.15993e-08	1.05323e-07	0	3.73491e-08	1.34743e-08	5.62014e-08	1.56186e-08	9.62133e-09
K00906	0.00141991	0.0036914	0.00426262	0.000445942	0.00294474	6.9134e-05	0.00327639	0.00193091	0.00481841	0.00781176	0.00206638
K00912	0.0776461	0.0708868	0.0780232	0.0686737	0.0721805	0.0226429	0.0582724	0.0716801	0.0495284	0.062478	0.0700278
K00914	2.38207e-13	0	2.09358e-13	1.89023e-13	1.71634e-12	0	6.08642e-13	2.19578e-13	9.1586e-13	2.54522e-13	1.5679e-13
K00916	2.38254e-13	0	2.094e-13	1.89061e-13	1.71668e-12	0	6.08763e-13	2.19621e-13	9.16041e-13	2.54572e-13	1.56821e-13
K00917	0.0172549	0.00551262	0.00163608	0.00995626	0.00914112	0.0636459	0.00608004	0.00983011	0.0141798	0.00741077	0.00451504
K00918	1.92875e-05	3.11199e-05	4.93365e-05	3.84723e-05	0.000329631	0	0.000243243	8.2462e-05	0.000421655	9.67434e-05	2.62609e-05
K00919	0.0828	0.0662747	0.0783709	0.064824	0.0556475	0.0217582	0.052669	0.0672493	0.0490324	0.0526902	0.0438962
K00921	3.48458e-13	0	3.06257e-13	2.7651e-13	2.51073e-12	0	8.90345e-13	3.21207e-13	1.33975e-12	3.72324e-13	2.29358e-13
K00923	6.13134e-31	0	5.38879e-31	4.86538e-31	4.41779e-30	0	1.56662e-30	5.65184e-31	2.35738e-30	6.55128e-31	4.0357e-31
K00924	0.0020377	0.000783079	0.000574921	0.00271134	0.00361004	0.0010971	0.00375782	0.00265165	0.00547521	0.0076717	0.00161086
K00925	0.0930293	0.0870771	0.0850433	0.0914711	0.0842742	0.0884791	0.087462	0.0807195	0.0787597	0.0680078	0.102025
K00926	0.00976063	0.00780186	0.0129942	0.00999952	0.0108715	0.0247268	0.0186394	0.011156	0.0117729	0.0194645	0.00743099
K00927	0.0935617	0.077562	0.0840427	0.088422	0.0848461	0.0880109	0.0805551	0.0843702	0.0831765	0.0763007	0.0794556
K00928	0.0934571	0.0783233	0.0812928	0.0921261	0.0862328	0.0869397	0.0778145	0.0830045	0.080237	0.0749017	0.0769695
K00929	0.0351341	0.00139608	0.0210851	0.0148057	0.00829545	0.00661133	0.00151422	0.00511997	0.00189807	0.00348512	0.000950734
K00930	0.00563545	0.0217847	0.0137542	0.0204144	0.0214486	0.00519615	0.0287261	0.00757737	0.0221213	0.0241273	0.0413407
K00931	0.0168099	0.0407451	0.0393146	0.0365105	0.0433171	0.0721232	0.0470158	0.0275538	0.0483131	0.0485534	0.0576572
K00932	2.68878e-05	0	2.38735e-13	2.15546e-13	1.95717e-12	4.83194e-05	6.94045e-13	6.49199e-05	1.04437e-12	0.000140961	1.7879e-13
K00933	1.58761e-08	1.51856e-07	1.39534e-08	1.25981e-08	1.14391e-07	0	4.05651e-08	1.46345e-08	6.10406e-08	1.69635e-08	1.04498e-08
K00934	1.57445e-08	1.13326e-07	1.38377e-08	1.24937e-08	1.13443e-07	0	4.02288e-08	1.45132e-08	6.05346e-08	1.68229e-08	1.03632e-08
K00936	0.0535395	0.0246125	0.0120519	0.0498094	0.0980183	0.0904508	0.0469283	0.0280642	0.0649172	0.0447153	0.050739
K00937	0.0218249	0.0517652	0.0313184	0.0434359	0.0383301	0.00424769	0.043023	0.0528552	0.0358422	0.0325425	0.0501357
K00938	0.0121741	0.00528896	0.002384	0.00996502	0.0107505	0.0640285	0.014313	0.0107246	0.0229199	0.00872655	0.00508996
K00939	0.0927014	0.0777182	0.0827113	0.0883472	0.0822358	0.088012	0.0783126	0.0830303	0.080686	0.0732341	0.0771159
K00940	0.0442743	0.0706945	0.0663722	0.0470338	0.0466048	0.0725614	0.0645539	0.0690986	0.0659992	0.0606452	0.0640213
K00941	0.0624441	0.0722391	0.0526573	0.0849778	0.0650672	0.0679648	0.0638544	0.0670562	0.0701196	0.0641231	0.067725
K00942	0.0938078	0.0781024	0.0827953	0.086944	0.0827111	0.0864178	0.0788517	0.0837286	0.080444	0.0748645	0.0781176
K00943	0.0479993	0.0690739	0.0586057	0.0630533	0.0624526	0.0786457	0.063174	0.0641706	0.0649735	0.0557752	0.0682848
K00945	0.0882633	0.0778148	0.0818313	0.0865732	0.0745683	0.08803	0.0761523	0.0805599	0.0739609	0.0678749	0.0764675
K00946	0.0719783	0.0792393	0.0783321	0.0667089	0.0592641	0.0195527	0.0729747	0.0719226	0.0632989	0.0613297	0.0683468
K00947	3.02974e-07	0	2.66282e-07	2.40418e-07	2.18301e-06	0	7.7413e-07	2.7928e-07	1.16488e-06	3.24079e-07	1.9942e-07
K00948	0.104454	0.0835129	0.0862973	0.093984	0.093731	0.149044	0.0871319	0.0949346	0.0974047	0.0836479	0.0858035
K00949	0.0387043	0.0136917	0.00725665	0.0463672	0.0367229	0.0782906	0.0204021	0.0227736	0.0254323	0.0268342	0.0176393
K00950	0.0577696	0.0689114	0.0678353	0.0704036	0.0497165	0.0287701	0.0600687	0.0695103	0.0535458	0.0638224	0.0653322
K00951	0.156625	0.0868671	0.108934	0.124682	0.116016	0.102458	0.0946115	0.103126	0.0984115	0.0955075	0.0941406
K00952	3.48044e-05	3.99358e-05	1.35161e-05	4.6717e-05	0.000287257	1.82377e-05	7.29907e-05	1.14172e-05	0.000105609	0.00015141	6.33445e-05
K00953	2.15447e-07	0	1.89354e-07	1.70963e-07	1.55235e-06	0	5.50488e-07	1.98598e-07	8.28351e-07	2.30203e-07	1.41809e-07
K00954	0.0934385	0.0781321	0.0814088	0.0883062	0.0792243	0.088085	0.0783555	0.0832537	0.078902	0.0733444	0.0586403
K00955	0.000138744	4.35169e-05	0.000640471	0.000193866	0.00109123	2.10292e-05	0.000549687	0.000586053	0.0011591	0.000984185	0.00101217
K00956	0.0342589	0.0331741	0.043056	0.0209001	0.0340157	0.00828206	0.0274144	0.0115234	0.0213713	0.0281137	0.048611
K00957	0.0343511	0.0336864	0.0423275	0.021522	0.0351332	0.00838144	0.0295683	0.0136144	0.0229324	0.0303598	0.0499544
K00958	0.00157311	0.000173178	0.00132825	0.00346461	0.00368065	0.000405158	0.00133977	0.0019803	0.00268612	0.00324482	0.00269352
K00960	3.21809e-07	7.76129e-07	3.49736e-07	0.00134258	2.31872e-06	0	8.22254e-07	1.9337e-06	1.23729e-06	3.4385e-07	2.11817e-07
K00962	0.0943537	0.0782631	0.0839466	0.0884841	0.0833955	0.0880823	0.0789572	0.0831459	0.0807438	0.0755864	0.077865
K00963	0.0622928	0.0689723	0.0607089	0.0664992	0.0656428	0.0813667	0.0651153	0.0641759	0.0690402	0.0549615	0.0680697
K00965	0.0244708	0.0336911	0.0429223	0.0238354	0.043692	0.0767364	0.0304075	0.0250212	0.0372516	0.0435539	0.0367313
K00966	4.04267e-05	0.000111389	2.7274e-05	0.000882948	0.000477045	5.36222e-05	8.34011e-05	0.000108985	0.000120635	7.47084e-05	9.34171e-05
K00967	2.84469e-09	0	2.50018e-09	2.25734e-09	2.04967e-08	0	7.26847e-09	2.62222e-09	1.09373e-08	7.59193e-09	1.8724e-09
K00968	0.00485115	0.000499158	0.000670438	0.00653717	0.00187009	0.00638367	0.000427927	0.000117924	0.000185534	0.000284731	0.000639397
K00969	0.0995839	0.0652672	0.0565652	0.0861876	0.0765733	0.0808896	0.0621571	0.0741343	0.0694805	0.0505566	0.0616947
K00970	0.0255456	0.0645032	0.0646871	0.0335804	0.0331377	0.00897685	0.0614732	0.0617552	0.0539101	0.0593734	0.0589775
K00971	0.0977759	0.0119359	0.0482393	0.052888	0.0402398	0.0224453	0.0310836	0.0331876	0.0379465	0.0285004	0.0149389
K00972	0.000122794	0.000311354	6.47501e-05	0.000798043	0.000142814	0.000100118	0.000213103	4.05692e-06	7.05179e-05	4.29225e-05	0.000111113
K00973	0.0707064	0.0598347	0.0544368	0.0629938	0.0488298	0.0745021	0.0586722	0.069499	0.0584152	0.0506946	0.0530505
K00974	0.0510593	0.0711842	0.0558819	0.0631688	0.0642629	0.0790908	0.0581517	0.0629488	0.0524662	0.0548312	0.0659287
K00975	0.0530612	0.0332605	0.0341282	0.0527055	0.0628433	0.142021	0.0435066	0.0374599	0.0537859	0.0557379	0.0408171
K00976	1.30477e-35	0	1.14675e-35	1.03537e-35	9.40119e-35	0	3.33381e-35	1.20273e-35	5.01658e-35	1.39413e-35	8.58808e-36
K00978	0.00197166	0.00188925	0.000411744	0.00494436	0.0072174	0.00149434	0.00473523	0.00217255	0.0061652	0.00456765	0.00230356
K00979	0.0781867	0.0701909	0.077851	0.068719	0.0709654	0.0230186	0.0580148	0.0715963	0.0495515	0.0622065	0.0703054
K00980	0.0150577	0.00466322	0.00557117	0.0237229	0.0224565	0.0399859	0.020073	0.0107787	0.0314597	0.0179422	0.0132637
K00981	0.115309	0.114879	0.103451	0.114537	0.128799	0.0995817	0.111989	0.0974431	0.105934	0.109232	0.128042
K00982	0.0124259	0.0595886	0.0532472	0.030474	0.0250462	0.0084824	0.0480661	0.0507224	0.0434912	0.0416328	0.0549327
K00983	0.0102485	0.00582302	0.0127005	0.00579735	0.011488	0.00079444	0.0212049	0.0125352	0.0222236	0.00932159	0.00619071
K00984	0.000741188	0.000186942	7.29397e-05	0.000116923	0.000735367	0.000122751	4.16911e-05	5.25382e-05	5.61675e-05	0.000445177	9.82056e-05
K00986	0.00875663	0.00118186	0.00156544	0.00482246	0.00288369	0.00502818	0.00212252	0.00337413	0.000391748	0.00174117	0.00128717
K00988	1.54377e-06	2.73181e-07	1.35681e-06	1.22503e-06	1.11233e-05	0	3.9445e-06	1.42304e-06	9.3731e-06	9.52824e-06	1.65482e-05
K00989	0.0130107	0.0596006	0.0546862	0.0338133	0.0306099	0.00892075	0.0512512	0.0507385	0.0444491	0.0424984	0.0562143
K00990	0.017005	0.0598633	0.0584467	0.0303821	0.0318774	0.00830534	0.0387711	0.0507143	0.0294662	0.0406481	0.0540141
K00991	0.0758543	0.0799425	0.0692231	0.0899028	0.0747893	0.07251	0.0632954	0.0713265	0.0633758	0.0663237	0.0796518
K00992	0.0106416	0.0449138	0.0265939	0.0264063	0.0173319	0.00287178	0.022971	0.037152	0.0180895	0.0184815	0.0398374
K00993	4.47098e-09	0.000301799	1.44311e-05	0.00010586	2.87929e-05	0	0.000446329	4.12133e-09	1.71901e-08	8.75386e-06	1.60574e-05
K00995	0.07328	0.109262	0.0826227	0.0923478	0.107197	0.088802	0.103643	0.0884896	0.101274	0.0968589	0.099334
K00996	0.0032141	0.00484617	0.0105864	0.00336827	0.00446084	0.00103261	0.00845508	0.00432839	0.00501153	0.00776713	0.00301964
K00997	0.0441187	0.0540151	0.0324927	0.0598861	0.0531327	0.0721456	0.0473004	0.0521	0.0515099	0.0263313	0.0517733
K00998	0.000419686	0.01413	0.0259046	0.000948615	0.0064092	0.00508347	0.0143049	0.011082	0.0105835	0.0221835	0.0141295
K00999	3.03448e-05	0	0.000631721	2.40794e-05	0.000867189	0	0.000516015	0.000213265	0.00107554	0.000891269	0.000826397
K01000	0.101077	0.103487	0.100677	0.0997442	0.0830324	0.0879947	0.0816621	0.114745	0.0854732	0.0751844	0.0804306
K01001	5.78101e-07	0	5.08089e-07	4.58738e-07	4.16537e-06	0	1.47711e-06	5.32891e-07	2.22269e-06	6.17696e-07	3.80511e-07
K01002	0.00556554	0.00128662	0.000670213	0.00263409	0.00685391	0.00065883	0.00820258	0.0014016	0.0119249	0.00428852	0.000745166
K01003	6.4802e-05	0	1.41716e-06	0.000157864	1.16181e-05	2.08145e-05	6.57309e-06	0.000360984	6.19974e-06	5.54114e-06	1.06227e-06
K01004	0.000255072	5.01763e-05	0.000700231	0.00099458	0.00137462	0.000358159	0.000733902	0.00119062	0.00177106	0.00101559	0.00112938
K01006	0.0684854	0.00863523	0.0256739	0.0425218	0.0336846	0.0411759	0.012376	0.0163713	0.0147737	0.0160193	0.0126146
K01007	0.017659	0.047246	0.0322697	0.0330664	0.0310765	0.00310237	0.0316089	0.0399734	0.0296565	0.0247799	0.0455105
K01008	0.0103732	0.0172077	0.0282759	0.010208	0.0238058	0.00684125	0.0208116	0.0177324	0.0156646	0.0291584	0.0169004
K01011	0.00470912	0.00280841	0.00562427	0.00712531	0.0125541	0.00206673	0.0228686	0.00743709	0.0302019	0.0252223	0.00659446
K01012	0.0361799	0.0688629	0.0592416	0.0494842	0.0632722	0.0134681	0.059456	0.0622522	0.0525301	0.0527348	0.0696677
K01014	1.20063e-07	1.4768e-06	1.05523e-07	9.52733e-08	8.65087e-07	0	0.000131642	0.000121733	0.000142244	7.3545e-05	0.000150186
K01015	2.28175e-11	0	2.00541e-11	1.81063e-11	1.64406e-10	0	5.83009e-11	2.1033e-11	8.77288e-11	2.43802e-11	1.50186e-11
K01016	1.81765e-09	5.4611e-07	1.59752e-09	1.44235e-09	1.30966e-08	0	4.64427e-09	1.6755e-09	6.98851e-09	1.94214e-09	1.19639e-09
K01017	6.61656e-17	0	5.81524e-17	5.25041e-17	4.7674e-16	0	1.6906e-16	6.09911e-17	2.54394e-16	7.06973e-17	4.35507e-17
K01021	1.32475e-10	0	1.16431e-10	1.05122e-10	9.54516e-10	0	3.38487e-10	1.22115e-10	5.09341e-10	1.41548e-10	8.7196e-11
K01023	0.0109246	0.00134381	0.000107746	0.00840979	0.0128605	0.00108208	0.0012489	0.00442598	0.00262773	0.000763012	0.000442688
K01024	3.36337e-11	0	2.95604e-11	2.66893e-11	2.4234e-10	0	8.59376e-11	3.10034e-11	1.29315e-10	3.59374e-11	2.2138e-11
K01025	3.26631e-08	6.44094e-07	2.87074e-08	2.59191e-08	2.35346e-07	0	8.34576e-08	3.01087e-08	1.25584e-07	3.49003e-08	2.14991e-08
K01026	0.00362403	0.000296626	0.000159807	0.00286897	0.00149378	0.000157427	0.000331318	0.000285993	0.000578445	0.000606384	0.000431368
K01027	1.04463e-07	2.88901e-05	1.59686e-06	1.73333e-07	5.47591e-06	0	0.00121261	0.00086485	1.70024e-06	0.000211466	4.40021e-05
K01028	0.00142278	0.00204248	0.00410658	0.000490702	0.00287005	5.60681e-05	0.00789727	0.00539473	0.00785377	0.0179465	0.00415533
K01029	0.00160038	0.00206408	0.00410676	0.000492372	0.00319611	2.93951e-05	0.0092243	0.00619108	0.00859805	0.0179554	0.00421572
K01031	0.00425022	0.00183624	0.00143989	0.000676886	0.00905185	1.87397e-05	0.0150118	0.00310431	0.0235893	0.0221737	0.00242796
K01032	0.00424212	0.00183634	0.00143279	0.00067047	0.0089936	1.45058e-05	0.0149912	0.00309686	0.0234665	0.0221677	0.00243176
K01034	0.0186272	0.0051951	0.00262244	0.0098694	0.0186121	0.00429308	0.00886269	0.00316909	0.00834135	0.0077927	0.00782642
K01035	0.0186274	0.00519513	0.00243576	0.00986972	0.0186627	0.00429308	0.00886374	0.00316947	0.00834324	0.00777634	0.00778059
K01039	0.0125046	0.00303023	0.00167997	0.00925649	0.0164487	0.00364533	0.00525776	0.0013819	0.0065033	0.00427686	0.00777404
K01040	0.012472	0.00303007	0.00104634	0.00923069	0.0155652	0.00364533	0.00473597	0.00116664	0.00541938	0.0033832	0.00694604
K01042	0.013844	0.016263	0.0266476	0.0110206	0.023456	0.00697216	0.0178142	0.0144411	0.0143764	0.0246524	0.015471
K01045	9.55377e-09	1.43418e-07	8.39674e-09	7.58117e-09	6.88374e-08	0	2.44109e-08	8.80663e-09	3.67324e-08	1.02081e-08	6.28837e-09
K01046	0.0114032	0.0025241	0.00103755	0.0094825	0.0165866	0.00368623	0.00468681	0.00173339	0.00636261	0.00552959	0.00833785
K01047	2.98331e-12	0	2.62201e-12	2.36733e-12	2.14955e-11	0	7.62265e-12	2.75e-12	1.14702e-11	3.18764e-12	1.96364e-12
K01048	0.000609582	0.0140458	0.0232621	0.00206109	0.0065137	0.00473889	0.0133352	0.0113767	0.0105904	0.0224963	0.0120538
K01049	1.57819e-07	0	5.62441e-08	5.07812e-08	4.61096e-07	0	1.75785e-07	5.89897e-08	2.46046e-07	6.83774e-08	6.28039e-08
K01050	6.39916e-08	0	5.62417e-08	5.0779e-08	4.61076e-07	0	1.63505e-07	5.89872e-08	2.46036e-07	6.83744e-08	4.21198e-08
K01051	0.00369412	0.0026817	0.00043221	0.00322899	0.00227464	0.00363384	0.0020405	0.00119975	0.00128776	0.00573946	0.000872811
K01053	0.00205702	0.0024421	0.00219217	0.000513609	0.00628299	3.15279e-05	0.00660646	0.00318693	0.0101691	0.0177155	0.00284998
K01054	1.01379e-07	0	8.91009e-08	8.04466e-08	7.30459e-07	0	2.59033e-07	9.34503e-08	3.89781e-07	1.08322e-07	6.67282e-08
K01055	0.0021954	0.00108998	0.000283257	0.000677568	0.00491486	5.91811e-05	0.00570468	0.00316129	0.00759472	0.0115602	0.00131225
K01056	0.0934961	0.078232	0.0827194	0.0893187	0.0830311	0.0881267	0.080466	0.0845943	0.080344	0.0746231	0.077907
K01057	0.0107323	0.0624435	0.0544622	0.031283	0.028576	0.00847853	0.0509776	0.056222	0.0415933	0.0373003	0.0554514
K01058	0.0178475	0.0507791	0.0272309	0.0315905	0.0291895	0.00346437	0.0312844	0.0419486	0.0239474	0.0202904	0.0429575
K01060	0.00565975	0.0050021	0.00175306	0.00867274	0.00741867	0.0394818	0.00560469	0.0088593	0.0135172	0.00655005	0.00421989
K01061	0.00382541	0.0016434	0.00116258	0.00198398	0.00836227	0.000123698	0.00873157	0.00394014	0.0136245	0.0196726	0.00299653
K01065	3.53698e-16	0	3.10862e-16	2.80668e-16	2.54848e-15	0	9.03733e-16	3.26037e-16	1.3599e-15	3.77923e-16	2.32807e-16
K01066	0.0220877	0.00297567	0.0139886	0.00589584	0.0134084	0.000686723	0.0132463	0.00663984	0.0165098	0.0258436	0.00379961
K01067	0.000641376	0.000678282	0.000148858	0.000106012	0.00156692	6.58271e-09	0.0018346	0.000728555	0.00260673	0.00500192	0.000237846
K01068	6.48999e-10	0	5.704e-10	5.14998e-10	4.67621e-09	0	1.65826e-09	5.98244e-10	2.49528e-09	6.93449e-10	4.27176e-10
K01069	0.0229946	0.0615816	0.0529278	0.0381371	0.0383485	0.0116576	0.0423266	0.0498317	0.0327326	0.0434995	0.0611014
K01070	0.0081368	0.0481296	0.0330752	0.038912	0.0263079	0.00589066	0.0263373	0.0360296	0.0153327	0.0170623	0.067486
K01071	0.0110469	0.00558549	0.00172827	0.00829278	0.00611652	0.0861495	0.00574238	0.0112436	0.013435	0.00732936	0.00420082
K01073	0.00202953	0.00035049	0.000482864	0.0010888	0.00210325	0.000877727	0.00158533	0.00147366	0.00247183	0.00475551	0.000668433
K01074	1.04948e-83	0	9.22383e-84	8.32792e-84	7.5618e-83	0	2.68153e-83	9.67409e-84	4.03506e-83	1.12136e-83	6.90778e-84
K01075	0.00133888	0.000670653	0.000207018	0.000356926	0.00277585	2.08145e-05	0.00320739	0.00149457	0.00484223	0.00709152	0.000499819
K01077	0.0390641	0.00842494	0.0257322	0.0182119	0.0154665	0.00377632	0.0121783	0.0155243	0.014518	0.0161473	0.00843894
K01078	5.0331e-06	6.68725e-05	4.42356e-06	0.000104279	3.63019e-05	2.27879e-18	1.28601e-05	0.000305543	1.97156e-05	6.16536e-06	4.08917e-06
K01079	0.0350366	0.066984	0.0538355	0.0473455	0.0396804	0.0794064	0.0492101	0.0621281	0.0515024	0.0493702	0.0587809
K01080	2.05493e-20	0	1.80606e-20	1.63064e-20	1.48063e-19	0	5.25055e-20	1.89423e-20	7.90081e-20	2.19567e-20	1.35257e-20
K01081	0.0313091	0.0481162	0.0458553	0.0423077	0.0353976	0.0157943	0.0444325	0.0595973	0.0456464	0.0527287	0.030449
K01082	0.0463157	0.0537224	0.0658548	0.0218934	0.0238162	0.00629745	0.0338622	0.0547559	0.0255149	0.028439	0.024122
K01083	3.24727e-05	0.00120543	0.000748401	0.000132883	0.00124164	0	0.00241527	0.00153591	0.00249539	0.007203	0.0018925
K01085	0.0259957	0.0137557	0.0379668	0.0270515	0.0202881	0.0112272	0.0207358	0.0196326	0.0180175	0.0285709	0.0342596
K01086	1.75908e-06	0	1.54605e-06	1.39588e-06	1.40541e-05	0	4.49464e-06	1.62152e-06	6.79617e-06	2.70222e-06	1.30613e-06
K01087	8.53826e-05	1.46116e-05	0.000712214	0.000923541	0.0014445	0.000130814	0.000653519	0.00074093	0.00134692	0.00139509	0.00265748
K01089	0.00107149	0.0081732	0.00741023	0.00086203	0.00177253	0.00106185	0.0138727	0.00881221	0.00719342	0.0152557	0.00584488
K01090	0.0140423	0.0205367	0.0282791	0.0407591	0.0352032	0.0517845	0.0368319	0.0206407	0.0551665	0.0310375	0.0494741
K01091	0.163934	0.166746	0.158078	0.16605	0.109567	0.100118	0.110417	0.163384	0.0996489	0.0965617	0.143065
K01092	0.0344215	0.113078	0.0824255	0.0643449	0.0493551	0.0741969	0.0738026	0.0994656	0.0612973	0.0646295	0.0976354
K01093	8.04471e-05	0	2.86316e-08	2.58506e-08	2.34725e-07	4.83194e-05	8.32372e-08	8.30538e-05	2.24301e-05	0.000239735	0.000100801
K01095	0.0309235	0.0631906	0.0542694	0.0491177	0.0463386	0.0123387	0.0438312	0.0551687	0.0372288	0.0461442	0.0616851
K01096	0.000422316	0.0142122	0.0258928	0.000892652	0.0071098	0.0050866	0.0139533	0.0111014	0.0110617	0.0225539	0.0144089
K01097	4.42406e-10	0	3.88827e-10	3.51061e-10	3.18765e-09	0	1.13039e-09	4.07808e-10	1.70097e-09	4.72707e-10	2.91195e-10
K01101	0.0161942	0.00730532	0.00264697	0.0182494	0.0215669	0.0663124	0.00998054	0.0101976	0.0186384	0.0102369	0.0123002
K01104	0.0900164	0.0820917	0.0659501	0.0931569	0.069567	0.140753	0.09102	0.086978	0.0976169	0.0802293	0.0878089
K01113	0.000105388	0.000924327	0.000907305	0.00162412	0.00265189	0.000212325	0.0021908	0.00377768	0.00269872	0.00418984	0.00191431
K01114	0.000560957	0.000655763	0.000769301	0.000456286	0.00160642	5.52654e-05	0.00112255	0.00189118	0.00193084	0.00412128	0.00362936
K01115	1.73172e-09	0	1.52199e-09	1.37416e-09	1.24775e-08	0	4.42471e-09	5.90499e-08	7.48308e-09	3.74083e-09	4.86725e-09
K01117	6.70691e-08	8.64622e-05	5.89466e-08	5.32211e-08	4.83251e-07	0	1.71368e-07	5.11295e-07	2.57868e-07	0.000582554	9.07519e-06
K01118	0.00342857	0.0189651	0.0313705	0.00643759	0.0116547	0.00569433	0.0256846	0.0178497	0.027659	0.0477351	0.0184354
K01119	0.0557221	0.0298284	0.0677363	0.0366022	0.0293973	0.0243016	0.0274603	0.0298276	0.0254362	0.0460401	0.0313252
K01120	0.000401915	6.66077e-05	7.87937e-06	7.63017e-05	0.000711804	0	0.000187014	0.000167367	0.000183513	0.000439045	0.000201181
K01121	0.0111154	0.00219896	0.000987334	0.00749633	0.0151079	0.00362511	0.0043915	0.000727443	0.00518874	0.0032613	0.00678398
K01126	0.0792121	0.0358684	0.0481899	0.0616262	0.0753286	0.0912523	0.0670551	0.0376769	0.0816992	0.0668563	0.0446433
K01127	2.6264e-09	0	2.30833e-09	2.08412e-09	1.89239e-08	0	6.71073e-09	2.42101e-09	1.0098e-08	2.80629e-09	1.72872e-09
K01128	1.10076e-08	0	9.67451e-09	8.73483e-09	7.93127e-08	0	2.81255e-08	1.01468e-08	4.23222e-08	1.17615e-08	7.24529e-09
K01129	0.0586421	0.0472572	0.0619993	0.0614921	0.0617578	0.0225421	0.0640327	0.0394855	0.0548584	0.0611917	0.0664555
K01130	0.00333389	0.000930141	0.00217013	0.00755279	0.00534303	0.00802456	0.00434945	0.00305917	0.00550437	0.00402958	0.00318054
K01131	7.23905e-06	0	5.92726e-09	5.35154e-09	4.85923e-08	0	9.63296e-07	6.21659e-09	2.59294e-08	7.20591e-09	1.59871e-06
K01132	1.77196e-07	5.28572e-06	2.16612e-06	2.63055e-07	7.59571e-06	0	1.85877e-05	1.59849e-05	1.67152e-05	3.45601e-06	8.84874e-07
K01133	0.000906492	0.000520694	0.000269158	0.000275376	0.00147174	2.23629e-05	0.00231585	0.00113826	0.00248085	0.00356543	0.000324124
K01134	1.93134e-06	2.83633e-05	1.24852e-05	2.18959e-06	4.78233e-05	1.67387e-18	0.000320536	0.000288824	0.000276072	2.01746e-05	1.52091e-05
K01135	1.82033e-07	0	1.59987e-07	1.44448e-07	1.31159e-06	0	1.75503e-05	1.59894e-05	1.49924e-05	2.21033e-07	8.88057e-07
K01136	3.39193e-05	1.06674e-05	1.52741e-05	3.98862e-06	2.26783e-05	3.14573e-05	0.000514003	0.000481129	0.000433149	6.21827e-05	3.47218e-05
K01137	1.12731e-06	0	9.31054e-07	8.40621e-07	7.63288e-06	0	1.98008e-05	1.67981e-05	1.83655e-05	1.15844e-06	1.48049e-06
K01138	8.45591e-05	0.000716637	0.000508958	0.000546569	0.000126415	0.000132015	0.00115456	0.00144119	0.000913316	0.000536341	0.000142222
K01139	0.0218938	0.0631085	0.0528282	0.0360469	0.0367305	0.0116304	0.0401108	0.0488403	0.0287736	0.0341289	0.0583704
K01141	0.00159725	0.0146076	0.0260238	0.00131421	0.00856873	0.0051041	0.0164338	0.0124801	0.014229	0.0278324	0.0145717
K01142	0.104791	0.122825	0.109985	0.122166	0.0996281	0.0962766	0.115103	0.127504	0.112891	0.0953419	0.118791
K01143	3.1191e-12	0	2.74134e-12	2.47508e-12	2.24738e-11	0	7.96959e-12	1.1318e-05	1.19923e-11	3.36281e-12	2.05301e-12
K01144	0.0315854	0.00503355	0.0217872	0.0059904	0.0158679	0.000858698	0.00946259	0.012378	0.0092535	0.009088	0.00677675
K01146	0.000419686	0	2.03571e-09	1.83799e-09	1.6689e-08	4.83194e-05	5.91819e-09	0.000123395	8.90545e-09	0.000188601	1.52456e-09
K01147	0.0124914	0.0599578	0.0519892	0.0273506	0.0241015	0.00800567	0.0397086	0.0486848	0.0290837	0.0400097	0.0509204
K01150	0.000546255	6.544e-07	1.86782e-07	0.000313287	1.53126e-06	8.99419e-05	5.44851e-06	0.000842292	8.17099e-07	0.00021873	1.39882e-07
K01151	0.0120145	0.00368153	0.00673135	0.0122932	0.0204622	0.0025412	0.00453086	0.00345156	0.00592306	0.00655079	0.0064298
K01152	5.67835e-23	0	4.99066e-23	4.50592e-23	4.0914e-22	0	1.45088e-22	5.23428e-23	2.18322e-22	6.06726e-23	3.73753e-23
K01153	0.103023	0.0917249	0.085793	0.0961666	0.116206	0.0948652	0.0861056	0.0975761	0.0852832	0.0886827	0.0972657
K01154	0.138192	0.111136	0.100113	0.146588	0.187425	0.147382	0.118228	0.135729	0.134711	0.144135	0.14228
K01155	0.0319035	0.0147099	0.00643022	0.0349565	0.0436812	0.0133868	0.0192394	0.0079693	0.0132131	0.0163883	0.0192548
K01156	0.0356009	0.0570712	0.0428823	0.049726	0.0328152	0.075753	0.0333593	0.0470331	0.0369961	0.0401912	0.032493
K01158	5.59145e-07	0	2.12395e-07	3.79805e-10	3.44865e-09	0	1.22295e-09	4.41198e-10	4.19856e-06	2.40909e-06	5.57108e-06
K01159	0.0818223	0.0722711	0.080602	0.0757977	0.0745811	0.0236609	0.0730517	0.0733518	0.0667806	0.0654264	0.074305
K01160	0.00211272	0.000653957	0.00196045	0.000450433	0.00084979	0.00109901	0.00579222	0.00703728	0.00451395	0.00909194	0.00135269
K01161	7.34254e-12	0	6.4533e-12	5.8265e-12	5.29049e-11	0	1.87609e-11	6.76832e-12	2.82307e-11	7.84544e-12	4.83292e-12
K01163	0.0572011	0.00885216	0.0262129	0.0388801	0.0333024	0.0115615	0.0114432	0.0177438	0.0129732	0.0123525	0.0123776
K01165	2.34252e-07	0.000140478	1.12763e-05	1.85885e-07	1.68784e-06	0	0.000260105	2.15932e-07	9.00654e-07	2.50296e-07	1.54186e-07
K01166	4.82127e-08	0.0140973	0.0258475	0.000892687	0.0064096	0.00503307	0.0139418	0.0109826	0.0106603	0.0219319	0.0139706
K01167	0.00104843	0.000487116	0.000771904	0.000184207	0.00304296	0	0.00287383	0.000900824	0.00476945	0.00658983	0.00140524
K01169	0.00630908	0.0262854	0.0174518	0.0113623	2.74845e-07	8.54731e-08	0.00774885	0.0318646	0.00610405	0.000985363	0.00253084
K01170	5.25133e-07	0	4.61536e-07	4.16707e-07	3.78372e-06	0	1.34177e-06	4.84065e-07	2.01904e-06	5.611e-07	3.45647e-07
K01173	0.0776659	0.00697218	0.0365862	0.0442968	0.0233611	0.022762	0.0100874	0.0256136	0.0130412	0.0159069	0.00975029
K01174	0.00154684	0.00064788	0.000611514	0.00133515	0.00494822	0.00114154	0.000849053	0.00129148	0.00121207	0.00474122	0.00127449
K01175	0.000419696	0.0141193	0.0259118	0.000893704	0.00641046	0.00508687	0.0140878	0.0111344	0.0106534	0.0221188	0.0139915
K01176	0.0571613	0.0154489	0.0261578	0.0331326	0.0221678	0.0736379	0.0233998	0.0264828	0.0259306	0.030714	0.00984288
K01178	5.68292e-06	9.5508e-07	4.99468e-06	4.50955e-06	4.09469e-05	0	1.45204e-05	6.75068e-06	3.69838e-05	1.0453e-05	1.23776e-05
K01179	0.00542707	0.00395314	0.00299069	0.0127029	0.0125262	0.0025552	0.00739844	0.00663847	0.0103024	0.00768823	0.00688308
K01180	1.94039e-09	5.82963e-07	1.7054e-09	1.53975e-09	1.3981e-08	0	4.95789e-09	1.78864e-09	7.46043e-09	2.07329e-09	1.27718e-09
K01181	0.000302023	0.00204462	0.000469149	0.000527778	0.00205909	0.0007457	0.00144819	0.000748454	0.000922155	0.00256925	0.0010106
K01182	0.000975638	0.000611352	0.00196709	0.00625819	0.00505034	0.000957845	0.00924629	0.00249854	0.0136062	0.00350995	0.00265407
K01183	0.00275156	0.00153024	0.000395354	0.00175148	0.000676858	5.41528e-05	0.00135327	0.00160275	0.000764495	0.00030044	0.00095019
K01184	9.32118e-06	0	2.89623e-08	2.61492e-08	2.74493e-07	0	8.41987e-08	3.03761e-08	3.33842e-05	7.62489e-05	0.000150289
K01185	0.00649312	0.00365387	0.00695268	0.00986127	0.00550652	0.00227272	0.015952	0.0137877	0.0162405	0.0204895	0.00569734
K01186	0.0207886	0.0124501	0.00567398	0.0367882	0.0212081	0.184339	0.0191268	0.0311848	0.0444247	0.021235	0.0129685
K01187	0.0493172	0.016026	0.028117	0.0347486	0.0310996	0.00999486	0.0261568	0.020339	0.0319116	0.0212578	0.0159676
K01188	7.92522e-08	0	5.00557e-08	4.51939e-08	4.10363e-07	0	3.39368e-05	3.13419e-05	2.84844e-05	7.02305e-06	2.85738e-06
K01190	0.124842	0.0337116	0.0817616	0.0869967	0.0716292	0.142454	0.0481132	0.063267	0.0580273	0.0521956	0.0392248
K01191	0.00525424	0.00535959	0.00170759	0.00794178	0.00628094	0.062604	0.00903395	0.00973268	0.013622	0.00667155	0.00397414
K01192	0.000631285	0.0022778	0.000730716	0.00178417	0.00382453	0.000292395	0.0037419	0.00640233	0.00252739	0.00454791	0.00276694
K01193	0.0287283	0.0207257	0.0231248	0.0327754	0.0319806	0.0990813	0.0320264	0.0236102	0.0461466	0.0359446	0.0220209
K01194	0.000218209	0.000531862	0.000289297	0.000223763	0.000247458	6.9134e-05	0.00103045	0.0014714	0.000933246	0.00324018	0.000769882
K01195	0.000357903	0.00168265	0.0015488	0.00470233	0.000474151	0.000182852	0.00367801	0.000461415	0.000463431	0.00153715	0.0014166
K01197	0.0174921	0.00146378	0.00934464	0.0100533	0.00770338	0.00975333	0.0037048	0.00718702	0.00271969	0.0043928	0.00339541
K01198	0.000849808	0.000629396	0.00130641	0.00276775	0.00136526	0.000456572	0.00136235	0.00108461	0.00151355	0.00143855	0.00150011
K01199	4.73556e-10	0	4.16205e-10	3.75779e-10	3.41209e-09	0	1.20998e-09	4.36522e-10	1.82073e-09	5.0599e-10	3.11698e-10
K01200	0.029068	0.00738342	0.00203232	0.0242407	0.01045	0.0738467	0.00859528	0.0107152	0.0140807	0.00858286	0.00499689
K01201	0.00034372	0.00485872	0.000885252	0.000808097	0.00342215	7.93284e-05	0.00649333	0.00385819	0.00490547	0.0113788	0.00340161
K01202	7.35273e-07	3.84632e-07	7.92518e-07	5.92369e-07	5.81978e-06	0	1.95509e-06	6.77772e-07	2.95371e-06	1.02141e-06	8.10135e-07
K01205	0.0122562	0.000981455	0.00016173	0.00253975	0.0012775	0.00461316	0.00103036	0.000248126	0.000430224	0.000499038	0.000830448
K01206	0.0843752	0.0194722	0.0393052	0.052439	0.0390028	0.0316046	0.02539	0.0420148	0.0275817	0.0258833	0.0192246
K01207	0.019181	0.0613425	0.0523846	0.0346993	0.0340624	0.00858322	0.0432629	0.0514051	0.0300153	0.0415713	0.0556389
K01208	2.85123e-06	0	1.26023e-06	5.01261e-07	3.16886e-06	2.40534e-06	9.92341e-07	1.14316e-06	1.45433e-06	1.63416e-06	1.03342e-06
K01209	0.00501425	0.00311023	0.000815087	0.00376905	0.0029942	0.00366074	0.0044219	0.00257691	0.00408172	0.00739403	0.00281731
K01210	2.22134e-05	9.89915e-07	8.7086e-06	0.000159909	0.000100009	1.9177e-05	3.91562e-06	8.58563e-06	5.13146e-05	0.000174359	0.000233752
K01212	0.00788618	0.00110084	0.00103316	0.0131944	0.00306101	0.0077699	0.00144288	0.00338902	0.00282728	0.00351367	0.00142414
K01213	1.52922e-08	0	1.34402e-08	1.21348e-08	1.10184e-07	0	3.90732e-08	1.40963e-08	5.87957e-08	1.63396e-08	1.00655e-08
K01214	1.65549e-07	0	1.455e-07	1.31367e-07	1.19282e-06	0	4.22994e-07	1.52602e-07	6.36504e-07	1.76888e-07	1.08966e-07
K01215	0.0109224	0.00519468	0.00150334	0.00745576	0.00561004	0.0629398	0.00552213	0.00929679	0.0132251	0.0061373	0.00353776
K01216	9.12967e-08	1.2558e-05	4.8192e-06	3.61078e-07	1.55531e-05	0	2.70793e-06	8.41569e-08	4.45604e-06	0.000185562	6.0336e-08
K01217	5.39418e-14	0	4.7409e-14	4.28042e-14	3.88665e-13	0	1.37827e-13	4.97233e-14	2.07396e-13	5.76363e-14	3.55049e-14
K01218	0.0119009	0.0027927	0.000551591	0.00198497	0.00241135	0.00667409	0.00608679	0.00311132	0.00123031	0.00139175	0.00103547
K01219	1.45496e-05	0.00013198	5.65003e-06	4.07044e-07	1.81367e-05	0	5.02078e-06	7.83847e-08	5.49708e-06	9.07656e-06	3.2445e-06
K01220	0.0231664	0.00556517	0.0015439	0.00900651	0.00647091	0.0642137	0.00573695	0.0095871	0.0132969	0.00647168	0.00387336
K01222	0.0139057	0.000442364	0.000358669	0.00334322	0.00368318	0.00186995	0.000525237	0.00144424	0.000872821	0.00133253	0.000949045
K01223	0.0288146	0.00828476	0.00403135	0.0319176	0.019049	0.194854	0.0208822	0.0224571	0.0343211	0.0166487	0.0089562
K01224	0.0405981	0.00265082	0.0210184	0.00387225	0.00701689	0.00401795	0.00235911	0.00591156	0.00245538	0.00393177	0.000871876
K01226	0.00676991	0.0054876	0.00334179	0.00640629	0.00598397	0.0241914	0.0164636	0.00612294	0.0183824	0.00852863	0.00306658
K01227	0.00618092	0.00525717	0.00213516	0.0129034	0.00611308	0.0395382	0.00574915	0.0129036	0.0143649	0.00767463	0.00428904
K01230	8.97486e-09	0	7.88794e-09	7.12179e-09	6.46662e-08	0	2.29317e-08	8.27299e-09	3.45066e-08	9.58956e-09	5.90732e-09
K01232	0.000538621	9.73124e-05	0.000244006	0.00358931	0.0108486	0.000366729	0.000130417	0.000402489	0.00221362	0.00212426	0.00127092
K01233	1.19395e-07	1.55956e-05	5.37056e-08	4.84892e-08	4.40285e-07	0	1.63757e-07	1.36492e-07	1.63652e-06	0.000107242	7.78662e-06
K01235	0.00322926	0.00174722	0.000399997	0.00104291	0.000694271	0.00155124	0.00105991	0.000605272	0.000481378	0.00173267	0.00199735
K01236	0.000270617	5.42673e-06	0.000718395	0.000384557	0.00132955	2.58646e-05	0.000876428	0.00119933	0.00189291	0.00105595	0.00114057
K01238	1.33984e-10	0	1.17758e-10	1.0632e-10	9.65392e-10	0	3.42343e-10	1.23506e-10	5.15144e-10	1.43161e-10	8.81895e-11
K01239	0.00165298	0.002002	0.00437751	0.00749983	0.00601173	0.00047823	0.00370759	0.00500161	0.00385839	0.00398798	0.00371723
K01240	3.43665e-06	0	3.01971e-06	2.72641e-06	2.47559e-05	0	8.77897e-06	3.16712e-06	1.32101e-05	3.67114e-06	2.26167e-06
K01241	0.0319422	0.00299263	0.0213151	0.00381184	0.00801371	0.000641538	0.00355808	0.00627468	0.00429696	0.00620646	0.00127357
K01243	0.08616	0.0773306	0.0793074	0.0791458	0.0680133	0.0853428	0.0708659	0.0729862	0.0725693	0.0645485	0.0713719
K01244	1.9497e-09	0	1.71357e-09	1.54714e-09	1.40481e-08	0	4.98167e-09	1.79722e-09	7.49622e-09	2.08323e-09	1.28331e-09
K01246	0.0686629	0.0705574	0.0702601	0.0669619	0.0530359	0.0842841	0.0640579	0.071384	0.0658883	0.0621654	0.0610759
K01247	0.00127286	0.000656842	0.000220836	0.00180746	0.00248983	0.000137559	0.00283543	0.00166183	0.00427829	0.00784214	0.00214909
K01250	0.00091579	0.000208055	0.000116558	0.0023897	0.000456849	0.000320322	0.00345759	0.000237398	0.000318738	0.000999087	0.000328814
K01251	0.00379529	0.00321005	0.00286788	0.00156977	0.00582347	0.000712427	0.00828633	0.00616111	0.00777858	0.0172862	0.00569774
K01252	0.000416639	5.13038e-05	0.000827057	0.00136369	0.000216031	0.000109468	0.00941779	0.000400801	0.0142393	0.0011105	0.000916377
K01253	6.36717e-06	8.48205e-05	0.000146724	5.02336e-06	4.56484e-05	0	1.61907e-05	6.27593e-06	0.000105499	0.000656243	7.40014e-05
K01254	5.8217e-129	0	1.92925e-141	1.74187e-141	1.58162e-140	0	5.60869e-141	2.02343e-141	8.43973e-141	2.34544e-141	1.44483e-141
K01255	0.0330277	0.0644177	0.056661	0.0459348	0.0503966	0.0133483	0.0612709	0.0558477	0.0545609	0.0537764	0.0653778
K01256	0.0283198	0.0697869	0.059742	0.0426611	0.0448937	0.0718969	0.07852	0.0686172	0.0860916	0.0657159	0.0695373
K01258	0.0804616	0.0322678	0.0559846	0.0619766	0.0633768	0.0843703	0.0446897	0.046004	0.0470695	0.0558237	0.0349801
K01259	0.0255338	0.0488055	0.0284934	0.0419686	0.0340647	0.00848397	0.0453788	0.0440076	0.0386223	0.0257052	0.0463878
K01261	0.0120661	0.00486048	0.00200987	0.00968378	0.00651676	0.0640253	0.00565545	0.0103408	0.0134347	0.00784872	0.00423931
K01262	0.153308	0.0864869	0.108357	0.118582	0.117491	0.102778	0.0933154	0.0985712	0.0967974	0.0904105	0.09595
K01263	2.00026e-08	1.11444e-06	1.75802e-08	1.58726e-08	8.42427e-07	6.24436e-06	5.11087e-08	1.84383e-08	7.69063e-08	2.22387e-06	1.28209e-06
K01264	1.12609e-10	0	9.89712e-11	8.93581e-11	8.11377e-10	0	2.87727e-10	1.03802e-10	4.3296e-10	1.20322e-10	7.41201e-11
K01265	0.140376	0.0827397	0.106973	0.112689	0.0963501	0.0991058	0.0932448	0.0953191	0.103821	0.0871683	0.0820755
K01266	0.000906795	5.96029e-05	0.000671774	0.00200108	0.00118682	6.12799e-05	0.00108364	0.00108245	0.00168635	0.00132278	0.00116799
K01267	0.0340846	0.00405642	0.0160491	0.0264269	0.0266552	0.00551574	0.0187941	0.00560757	0.0219261	0.00705448	0.0095495
K01269	0.0111144	0.00220176	0.00098733	0.00836971	0.0151204	0.00362452	0.00439142	0.000733177	0.00538053	0.00326099	0.00678377
K01270	0.134221	0.0381822	0.0804526	0.0765751	0.0921144	0.0343416	0.05428	0.0519588	0.0492632	0.0632269	0.0464397
K01271	0.0198955	0.00899053	0.00522814	0.0327039	0.0343014	0.0444346	0.0156037	0.0109365	0.0214697	0.0156862	0.0192727
K01273	0.0032922	0.00136056	0.00157622	0.00696303	0.0106159	0.000541834	0.00525888	0.00366365	0.00752377	0.00929554	0.00274824
K01274	0.0048279	0.00508535	0.00150555	0.00730912	0.0056657	0.039228	0.00562014	0.00826761	0.0133535	0.00605067	0.00352347
K01275	3.49292e-70	0	3.0699e-70	2.77172e-70	2.51674e-69	0	8.92476e-70	3.21976e-70	1.34296e-69	3.73215e-70	2.29907e-70
K01277	0.0474674	0.00452688	0.0229717	0.0231785	0.0144425	0.0107364	0.00697159	0.0150733	0.00785841	0.00693901	0.004361
K01278	0.0951185	0.0173026	0.0473123	0.0523058	0.0405186	0.0209282	0.0279134	0.0399869	0.0278095	0.0355062	0.0176007
K01279	4.07661e-23	0	3.5829e-23	3.2349e-23	2.9373e-22	0	1.04161e-22	3.7578e-23	1.56738e-22	4.35582e-23	2.68326e-23
K01280	1.24061e-08	0	1.09036e-08	9.84453e-09	8.93889e-08	0	3.16987e-08	1.14359e-08	4.76989e-08	1.32558e-08	8.16577e-09
K01281	0.0109105	0.00532798	0.00152395	0.00748637	0.00614792	0.0629468	0.00772621	0.0100326	0.0132666	0.0067424	0.00385227
K01283	2.48641e-06	7.04114e-06	2.25219e-06	0.000104487	1.79153e-05	0	6.35304e-06	0.000287155	2.27817e-05	2.65671e-06	3.32065e-06
K01284	0.090286	0.0161468	0.0458827	0.0425425	0.0400899	0.0216663	0.0347897	0.0370512	0.0345153	0.034757	0.0169602
K01285	6.96416e-25	0	6.12075e-25	5.52624e-25	5.01786e-24	0	1.77941e-24	6.41953e-25	2.67759e-24	7.44114e-25	4.58386e-25
K01286	0.00824621	0.00235569	0.00120075	0.00289457	0.00684244	0.0241502	0.00443621	0.00401714	0.00448049	0.00878618	0.00214952
K01288	1.95236e-13	0	1.71591e-13	1.54925e-13	1.40672e-12	0	4.98847e-13	1.79967e-13	7.50644e-13	2.08607e-13	1.28506e-13
K01291	4.91993e-08	0	4.32409e-08	3.9041e-08	3.54494e-07	0	1.25709e-07	4.53517e-08	1.89162e-07	5.25691e-08	3.23834e-08
K01293	2.06209e-10	0	1.81235e-10	1.63632e-10	1.48579e-09	0	5.26884e-10	1.90082e-10	7.92833e-10	2.20332e-10	1.35728e-10
K01295	0.00509408	0.0012269	0.0018891	0.00630894	0.00703348	0.000129443	0.00251251	0.00213149	0.00264062	0.000830027	0.00074335
K01297	0.0141382	0.0475289	0.0264028	0.0274201	0.0258269	0.0030842	0.0300602	0.0420407	0.020687	0.0249371	0.0399727
K01299	0.0119674	0.00231476	0.00115286	0.0143747	0.0203752	0.00385859	0.00747657	0.00105575	0.00601137	0.0046615	0.00756439
K01300	4.40407e-40	0	3.87071e-40	3.49475e-40	3.17325e-39	0	1.12528e-39	4.05965e-40	1.69328e-39	4.70571e-40	2.89879e-40
K01301	4.47555e-07	3.41456e-05	3.181e-06	5.24932e-07	1.19868e-05	0	0.000104505	9.48588e-05	8.94192e-05	0.000104963	7.64829e-06
K01302	2.44638e-07	0	2.15011e-07	1.94127e-07	1.76268e-06	0	6.25075e-07	2.25507e-07	9.40588e-07	2.61394e-07	1.61023e-07
K01303	0.0124735	0.00288031	0.00106229	0.00847016	0.0153967	0.00370981	0.00478204	0.000990204	0.00564543	0.0034081	0.00689968
K01304	0.0209816	0.00751904	0.00459937	0.0243827	0.0297079	0.044337	0.0244098	0.0157551	0.03616	0.0167579	0.013386
K01305	0.00606574	0.000655831	0.000111541	0.0057718	0.00656849	0.000565777	0.000674297	0.00156214	0.00152314	0.000779524	0.000384718
K01308	1.74396e-05	2.02107e-05	7.45047e-07	1.9309e-05	0.00163775	0	5.47776e-05	2.34834e-06	3.3489e-05	7.97102e-05	0.000118255
K01310	6.32658e-16	0	5.56038e-16	5.02031e-16	4.55846e-15	0	1.6165e-15	5.83181e-16	2.43245e-15	6.75989e-16	4.1642e-16
K01311	1.87736e-22	0	1.65e-22	1.48974e-22	1.35269e-21	0	4.79685e-22	1.73055e-22	7.2181e-22	2.00595e-22	1.2357e-22
K01312	1.08182e-06	0	9.50801e-07	8.5845e-07	7.79478e-06	0	2.76415e-06	0.000273988	4.15938e-06	1.15594e-06	7.12061e-07
K01316	2.01228e-12	0	1.76858e-12	1.5968e-12	1.4499e-11	0	5.14159e-12	1.85492e-12	7.73685e-12	2.15011e-12	1.3245e-12
K01317	2.8951e-05	0	1.91847e-08	1.73213e-08	1.57278e-07	0	3.84003e-06	2.01212e-08	8.39254e-08	2.33233e-08	6.39144e-06
K01318	5.7099e-06	1.95779e-17	2.79135e-06	1.01164e-06	3.90513e-05	2.69812e-19	1.82287e-05	1.19337e-06	3.14389e-05	9.22249e-05	6.69576e-05
K01321	5.0058e-14	0	4.39956e-14	3.97224e-14	3.60681e-13	0	1.27903e-13	4.61433e-14	1.92464e-13	5.34866e-14	3.29486e-14
K01322	0.0229139	0.0509498	0.027586	0.0381162	0.0277486	0.01231	0.0371851	0.0448725	0.0247308	0.0254851	0.0443622
K01324	4.06872e-66	0	3.57597e-66	3.22864e-66	2.93162e-65	0	1.0396e-65	3.75053e-66	1.56435e-65	4.34739e-66	2.67806e-66
K01325	9.64761e-16	0	8.47922e-16	7.65563e-16	6.95136e-15	0	2.46506e-15	8.89313e-16	3.70932e-15	1.03084e-15	6.35014e-16
K01326	9.98693e-11	2.24861e-08	8.77744e-11	7.92489e-11	7.19584e-10	0	2.55176e-10	9.20591e-11	3.83978e-10	1.06709e-10	6.57347e-11
K01330	1.37216e-13	0	1.20598e-13	1.08885e-13	9.8868e-13	0	3.50602e-13	1.26485e-13	5.27571e-13	1.46614e-13	9.03169e-14
K01331	3.33991e-65	0	1.10681e-77	9.99309e-78	9.07378e-77	0	3.21771e-77	1.16084e-77	4.84187e-77	1.34558e-77	8.28899e-78
K01334	6.02794e-42	0	1.9976e-54	1.80358e-54	1.63766e-53	0	5.80739e-54	2.09511e-54	8.73872e-54	2.42853e-54	1.49602e-54
K01337	1.80198e-09	0	1.58375e-09	1.42992e-09	1.29838e-08	0	4.60425e-09	1.66106e-09	6.92829e-09	1.9254e-09	1.18608e-09
K01338	0.096166	0.0760639	0.080798	0.0873331	0.0941758	0.0286445	0.0732904	0.0745096	0.0569542	0.0711753	0.0802167
K01340	2.43216e-09	2.41863e-08	2.13761e-09	1.92998e-09	1.75244e-08	0	6.21442e-09	2.24196e-09	9.3512e-09	2.59874e-09	1.60087e-09
K01341	9.60521e-07	1.23132e-07	8.44195e-07	7.62199e-07	6.9208e-06	0	2.45423e-06	8.86044e-07	0.000187877	0.000424191	0.000832843
K01342	2.58587e-06	0.000266287	7.06185e-05	4.28078e-06	1.8657e-05	0	0.000157622	4.02071e-06	9.95856e-06	0.000351791	2.1842e-05
K01343	1.96387e-15	0	1.72603e-15	1.55838e-15	1.41502e-14	0	5.01789e-15	1.81029e-15	7.55071e-15	2.09838e-15	1.29264e-15
K01344	4.73556e-10	0	4.16205e-10	3.75779e-10	3.4121e-09	0	1.20998e-09	4.36522e-10	1.82073e-09	5.05991e-10	3.11698e-10
K01346	1.20302e-09	0	1.05733e-09	9.54629e-10	8.66808e-09	0	3.07384e-09	1.10894e-09	4.62539e-09	1.28542e-09	7.91838e-10
K01347	0.00629623	0.0399924	0.0562569	0.0123628	0.00823141	0.0055765	0.0159542	0.0485248	0.0184858	0.0285935	0.0210611
K01348	1.24535e-31	0	4.12699e-44	3.72613e-44	3.38335e-43	0	1.19979e-43	4.32844e-44	1.80539e-43	5.01728e-44	3.09072e-44
K01349	3.82831e-10	0	3.36467e-10	3.03787e-10	2.7584e-09	0	9.78172e-10	3.52892e-10	1.47191e-09	4.09052e-10	2.51982e-10
K01350	3.57673e-26	0	3.14356e-26	2.83823e-26	2.57713e-25	0	9.1389e-26	2.94008e-08	1.37518e-25	3.8217e-26	2.35423e-26
K01354	0.00220969	0.00489066	0.00275446	0.00570615	0.0110553	0.000669987	0.0211271	0.00981881	0.0253827	0.0159963	0.00829421
K01355	4.56799e-08	0	4.01351e-08	3.62368e-08	3.29032e-07	0	1.1668e-07	4.20943e-08	2.88419e-05	4.87932e-08	3.00574e-08
K01356	0.0215953	0.0184165	0.0328207	0.028322	0.0339537	0.0116173	0.0339095	0.017796	0.0394166	0.0393626	0.0281189
K01358	0.103357	0.0808014	0.0865482	0.0939406	0.0942424	0.089091	0.0932226	0.0908935	0.103511	0.0798845	0.0822644
K01359	3.82831e-10	0	3.36467e-10	3.03787e-10	2.7584e-09	0	9.78172e-10	3.52892e-10	1.47191e-09	4.09052e-10	2.51982e-10
K01361	0.00302097	0.00134853	0.000387848	0.00281136	0.00181248	0.0247881	0.000315758	0.00514024	0.000668339	0.00190469	0.00164304
K01363	8.1817e-10	0	7.19084e-10	6.49239e-10	5.89513e-09	0	2.09051e-09	7.54186e-10	3.14571e-09	8.74208e-10	5.38526e-10
K01364	1.44025e-17	1.17963e-15	2.54263e-16	2.97051e-17	9.01282e-18	1.6257e-17	7.06751e-14	2.35932e-17	3.18253e-14	2.35961e-06	5.8792e-14
K01365	5.50687e-08	8.45611e-06	4.83994e-08	4.36984e-08	3.96784e-07	0	1.40706e-07	5.07623e-08	2.36283e-07	0.00034977	6.5491e-06
K01370	3.19239e-74	0	2.80577e-74	2.53324e-74	2.3002e-73	0	3.4476e-05	3.19262e-05	2.88407e-05	5.35391e-08	1.55023e-06
K01371	7.29599e-14	0	6.41239e-14	5.78956e-14	5.25695e-13	0	1.8642e-13	6.72541e-14	2.80517e-13	7.7957e-14	4.80228e-14
K01372	0.0770618	0.0156928	0.0269545	0.064208	0.0301119	0.0831713	0.0254736	0.0319958	0.0321797	0.0270013	0.0156349
K01377	1.22276e-13	0	1.07467e-13	9.7029e-14	8.81028e-13	0	3.12427e-13	1.12713e-13	4.70127e-13	1.30651e-13	8.04828e-14
K01378	1.04201e-13	0	9.15818e-14	8.26865e-14	7.50798e-13	0	2.66245e-13	9.60524e-14	4.00634e-13	1.11338e-13	6.85861e-14
K01379	2.71939e-10	0	2.39005e-10	2.15791e-10	1.95939e-09	0	6.94831e-10	2.50672e-10	1.04555e-09	2.90564e-10	1.78992e-10
K01385	1.31645e-08	0	1.15702e-08	1.04464e-08	9.48535e-08	0	3.36366e-08	1.2135e-08	5.06149e-08	1.40661e-08	8.66496e-09
K01387	2.22681e-08	1.90093e-06	1.95713e-08	1.76703e-08	1.60448e-07	0	1.20437e-06	3.1691e-06	1.41713e-06	3.07513e-06	6.03084e-06
K01389	1.03297e-08	0	9.07866e-09	8.19685e-09	7.44278e-08	0	2.63933e-08	9.52183e-09	3.97156e-08	1.10371e-08	6.79906e-09
K01390	0.000199242	5.78186e-05	0.000112415	0.00103652	0.000144444	0.0711254	2.61245e-05	0.0050632	0.00902092	0.00327736	0.000198221
K01392	3.43712e-05	2.88888e-06	0.00063526	2.72745e-05	0.000896201	6.24436e-06	0.000526303	0.000216977	0.00118178	0.000895571	0.000830343
K01393	3.45976e-07	0	3.04076e-07	2.74541e-07	2.49285e-06	0	8.84004e-07	3.1892e-07	1.33021e-06	3.69673e-07	2.27724e-07
K01399	6.31933e-05	1.09222e-06	3.32224e-09	0.000156587	2.72361e-08	2.08145e-05	2.4628e-06	0.000357194	5.15887e-07	4.97073e-06	2.26775e-06
K01400	8.6226e-08	1.70372e-07	7.57834e-08	6.84226e-08	6.21281e-07	0	8.72481e-07	7.94828e-08	3.31523e-07	2.50928e-06	5.67546e-08
K01401	5.04394e-10	1.84175e-06	4.43308e-10	4.0025e-10	3.63429e-09	0	7.40082e-06	4.64948e-10	1.9393e-09	2.31728e-05	4.65404e-07
K01402	2.21792e-20	0	1.94931e-20	1.75998e-20	1.59807e-19	0	5.66701e-20	2.04447e-20	8.52748e-20	2.36983e-20	1.45985e-20
K01405	2.68578e-15	0	2.36051e-15	2.13124e-15	1.93518e-14	0	6.86245e-15	2.47574e-15	1.03263e-14	2.86974e-15	1.7678e-15
K01406	0.00100689	0.0001004	0.0018949	0.000206548	0.000256304	2.98565e-05	0.000954433	0.000636367	0.00141867	0.00361267	0.00164509
K01407	0.000419704	9.13633e-05	0.00274232	1.58176e-08	1.43625e-07	0.000521307	0.000788249	0.000123104	1.71454e-05	0.00018862	0.00207066
K01408	3.71636e-07	0	3.26628e-07	2.94903e-07	2.67773e-06	0	9.49567e-07	3.42572e-07	1.42887e-06	3.9709e-07	2.44614e-07
K01409	0.113761	0.0819346	0.0873001	0.106886	0.108663	0.092541	0.0863518	0.085354	0.0906116	0.0799169	0.0871225
K01411	3.60731e-14	0	3.17044e-14	2.8625e-14	2.59916e-13	0	9.21705e-14	3.32521e-14	1.38694e-13	3.85438e-14	2.37436e-14
K01414	0.0118678	0.0595682	0.0519536	0.0274476	0.0242503	0.00803292	0.0392481	0.0491467	0.0283064	0.0421925	0.0549679
K01415	3.09334e-05	0.000105209	0.00064243	2.51661e-05	0.000903456	0	0.00114655	0.000797061	0.00160844	0.00132155	0.000863916
K01416	9.13616e-10	0	8.0297e-10	7.24978e-10	6.58284e-09	0	2.33438e-09	8.42167e-10	3.51268e-09	9.7619e-10	6.01349e-10
K01417	1.49506e-08	6.86291e-08	1.314e-08	1.18637e-08	1.07723e-07	0	3.82004e-08	1.37814e-08	5.74824e-08	1.59746e-08	9.84063e-09
K01419	0.0128522	0.0178336	0.0300727	0.0118617	0.0187455	0.00609784	0.022415	0.0184825	0.0194592	0.03336	0.0170722
K01420	0.0350787	0.0660698	0.0557157	0.0478648	0.0579978	0.0137756	0.0651467	0.0645016	0.0580801	0.0560382	0.0631771
K01421	0.0142702	0.00740729	0.00374143	0.0194844	0.00866378	0.0656846	0.0132245	0.0134429	0.0240617	0.0106867	0.00687016
K01424	0.10256	0.0793691	0.0893444	0.0939719	0.0902108	0.0901458	0.0798387	0.0872507	0.0828069	0.0748606	0.0808725
K01425	0.0155962	0.00529432	0.00374866	0.0136443	0.0247948	0.00392783	0.0235149	0.00636968	0.0298617	0.014082	0.0128266
K01426	0.00921756	0.0208738	0.00928578	0.0250853	0.0280747	0.00329406	0.0298622	0.0128705	0.026484	0.0340206	0.0393158
K01427	6.31406e-07	0	5.54938e-07	5.01037e-07	4.54944e-06	0	1.61331e-06	1.23339e-06	2.42764e-06	6.74652e-07	4.15596e-07
K01428	0.000903168	0.00173461	0.0123026	0.00117057	0.00626988	0.000295053	0.00762115	0.00652717	0.00746486	0.00982412	0.00638995
K01429	0.000840435	0.00172628	0.0100799	0.00112135	0.00452589	0.000297357	0.00658562	0.00609896	0.00530121	0.00804007	0.00452402
K01430	0.000839561	0.00172607	0.0110371	0.00112055	0.00451762	0.000297357	0.00658225	0.00609807	0.00530469	0.00803712	0.00473532
K01432	0.00231942	0.000919643	0.000263378	0.000301079	0.00409319	0	0.00444187	0.00133264	0.00688439	0.0105471	0.000729138
K01433	0.00605724	0.0161718	0.02587	0.00306589	0.0108686	0.00654388	0.0177268	0.0162176	0.0173164	0.0338613	0.0168506
K01434	0.00173946	0.000475057	0.000616444	0.00137218	0.00251051	0.000896105	0.00251585	0.00292747	0.00362268	0.00470823	0.00216079
K01436	0.0329041	0.00441905	0.00482433	0.0369648	0.0334542	0.00978202	0.0193415	0.00330318	0.0288929	0.00859908	0.0111799
K01437	5.16079e-08	0	4.53578e-08	4.09522e-08	3.71848e-07	0	1.31863e-07	4.75719e-08	1.98422e-07	5.51426e-08	3.39687e-08
K01438	0.00323233	0.00408195	0.00677135	0.0029971	0.00649923	0.00127637	0.0193385	0.0059544	0.0244206	0.0187157	0.00584222
K01439	0.0390311	0.0688142	0.057754	0.0606087	0.0565863	0.0764854	0.0610554	0.0633218	0.0654873	0.0597012	0.0682571
K01440	0.00158037	0.000323729	0.000712694	0.00521792	0.000488212	0	0.000438391	0.0025129	0.00171971	0.00147869	0.000728675
K01442	0.00142287	0.00357308	0.00111231	0.00616532	0.00150187	0.000760481	0.00227468	0.000936313	0.00120987	0.00357836	0.00221321
K01443	0.0465196	0.0250792	0.0428931	0.0312924	0.0463777	0.0755428	0.0319841	0.0326684	0.0358248	0.0408287	0.0312806
K01444	0.000337118	0.00091707	0.000152914	0.00208958	0.000437277	0.000177388	0.00470311	0.00257491	0.00245649	0.00612713	0.00148807
K01446	3.55435e-07	5.40595e-06	3.12389e-07	6.5655e-05	4.37633e-05	1.43454e-16	3.75425e-06	1.13903e-05	1.36658e-06	0.000100392	1.17269e-05
K01447	0.0129277	0.00489103	0.00177751	0.0114406	0.0231226	0.00407281	0.00971199	0.00884436	0.0106555	0.00776877	0.010941
K01448	0.111842	0.086391	0.0879655	0.109114	0.115633	0.0343976	0.0793099	0.0859331	0.0692745	0.0790244	0.123215
K01449	0.000201503	8.5339e-05	7.98459e-05	0.000132715	0.00260523	0.000159536	0.000174396	0.000111421	0.000139298	0.000417939	0.000161008
K01450	2.18564e-14	0	1.92094e-14	1.73436e-14	1.57481e-13	0	5.58453e-14	2.01471e-14	8.40337e-14	2.33534e-14	1.43861e-14
K01451	0.00537138	0.0023231	0.00126429	0.00713356	0.00839706	0.00122209	0.0136548	0.00473013	0.0215155	0.020774	0.00348533
K01452	4.37639e-07	1.76188e-06	3.84638e-07	3.47278e-07	3.93289e-06	0	2.34321e-06	4.03414e-07	1.69726e-06	5.01117e-07	3.54116e-07
K01453	0.00126012	0.000353247	9.78145e-05	0.000282618	0.00141086	0.000112888	0.00230005	0.00217004	0.00249452	0.00377783	0.000382125
K01455	0.000652679	0.000306202	9.96016e-05	0.00279138	0.00146507	0	0.0015175	0.000511669	0.00233729	0.00354318	0.000305668
K01456	1.45169e-09	0	1.27588e-09	1.15196e-09	1.04598e-08	0	3.70922e-09	1.33816e-09	5.58148e-09	1.55112e-09	9.55515e-10
K01457	0.00043601	2.64864e-05	0.00063395	2.59005e-05	0.000888314	7.3841e-06	0.000522923	0.000272706	0.00127129	0.00101112	0.00103981
K01458	2.6605e-08	5.80485e-05	4.70469e-07	1.4916e-05	2.73812e-06	0	0.000199603	0.000233552	0.000228518	0.000422165	0.000291401
K01459	9.36989e-09	0	8.23513e-09	7.43525e-09	6.75125e-08	0	2.3941e-08	8.63712e-09	6.28633e-05	0.000143987	0.000283879
K01460	2.57775e-05	0.0122023	0.0229676	0.000551034	0.00631449	0.00476852	0.0120743	0.00823347	0.0095606	0.0216385	0.0117268
K01461	1.40765e-07	4.87525e-05	1.23718e-07	1.11701e-07	1.01425e-06	0	3.5967e-07	3.77467e-05	7.00622e-07	5.34012e-06	2.52591e-07
K01462	0.106343	0.0863521	0.0863164	0.101141	0.0921691	0.151594	0.0987507	0.0967486	0.112631	0.0928376	0.0852238
K01464	0.00309744	0.00178107	0.00126411	0.00148584	0.00864398	2.08145e-05	0.00216996	0.00113799	0.00330432	0.00527987	0.00160217
K01465	0.102184	0.0677491	0.0567872	0.0916734	0.0903364	0.0838485	0.0725126	0.0782704	0.0827672	0.0665726	0.0696919
K01466	9.71698e-05	8.92566e-05	0.00101756	0.000264559	0.00132811	0.000218317	0.000922552	0.000351867	0.00168901	0.00126131	0.00103689
K01467	0.0113745	0.00531577	0.00152649	0.0074589	0.00583227	0.0630173	0.00593585	0.00820613	0.0136928	0.00679306	0.00396009
K01468	0.0537151	0.00832083	0.0250362	0.0230476	0.0286621	0.00868314	0.0137853	0.0133521	0.0125006	0.0172958	0.0112806
K01469	0.000641362	0.000373988	8.98428e-05	0.000102373	0.00138562	0	0.00148769	0.000471692	0.00233057	0.00357401	0.000357953
K01470	0.00350391	0.00136308	0.00113087	0.000587233	0.00447086	0.000437318	0.00523703	0.00222871	0.00676142	0.00736209	0.00157075
K01471	1.47569e-10	0	1.29698e-10	1.171e-10	1.06328e-09	0	3.77055e-10	1.36029e-10	1.54533e-06	3.54018e-06	6.97981e-06
K01473	0.00280672	0.00132438	0.0030554	0.000558149	0.00695275	0	0.00792159	0.00257855	0.0122285	0.0175812	0.0027321
K01474	0.00217612	0.00101785	0.00297516	0.000464443	0.00564792	0	0.00646178	0.00215459	0.00998661	0.014103	0.00254376
K01476	0.00017985	0.000613381	0.0017235	0.00153031	0.000685161	1.14329e-05	0.00651928	0.00120168	0.00938363	0.0018801	0.0008181
K01477	6.32211e-05	1.52004e-06	0.000958119	0.000156609	2.277e-07	2.70589e-05	2.53389e-06	0.000367189	8.73171e-05	0.000116014	0.000434052
K01478	0.00771507	0.000772859	0.00214985	0.00762227	0.00738359	0.0240853	0.0054342	0.00639091	0.00470431	0.00426	0.00384172
K01479	0.0116428	0.0035875	0.00139715	0.0134725	0.0157671	0.00372549	0.0143048	0.00559282	0.0160822	0.0118096	0.00854298
K01480	0.00271696	0.00391503	0.0065969	0.00359626	0.0104558	0.000865621	0.0181884	0.00760068	0.021422	0.0160331	0.00818317
K01481	1.42e-08	1.86886e-06	1.24803e-08	1.12681e-08	1.02315e-07	0	3.62825e-08	1.30895e-08	5.45964e-08	1.51726e-08	9.34658e-09
K01482	0.00019708	4.12891e-05	0.000688696	0.000446605	0.00104486	2.08145e-05	0.00227641	0.000654083	0.00153281	0.000967279	0.000860083
K01483	0.000407938	1.95993e-05	0.000963693	0.000650417	5.36043e-06	0.000122331	6.5187e-06	0.000404888	0.000142354	0.000387489	0.000588618
K01484	0.000507102	6.28151e-07	6.71425e-08	0.000156645	5.50442e-07	7.53783e-05	2.64833e-06	0.000520855	7.94478e-05	0.00022327	6.0723e-05
K01485	0.00810541	0.0371864	0.0325514	0.0161716	0.00971637	0.00503118	0.0092003	0.0374073	0.01304	0.0166547	0.0312621
K01486	0.000640633	0.00041339	0.000166202	0.00398156	0.00232397	0.00061671	0.00110044	0.000779245	0.00115244	0.00144095	0.000485376
K01487	0.00323984	0.000879284	0.000890415	0.00290975	0.00362857	0.000297016	0.00182971	0.00127783	0.00141617	0.00193019	0.00175645
K01488	0.00282101	0.0159451	0.0050094	0.0197009	0.0167124	0.00387839	0.0187486	0.00477679	0.00965027	0.0128103	0.0339654
K01489	0.0644067	0.0297958	0.0532871	0.0461674	0.0417539	0.0801879	0.0444289	0.0419845	0.0488248	0.0491329	0.0290314
K01490	6.02794e-42	0	1.9976e-54	1.80358e-54	1.63766e-53	0	5.80739e-54	2.09511e-54	8.73872e-54	2.42853e-54	1.49602e-54
K01491	0.0945568	0.078261	0.0819896	0.0896712	0.0817793	0.0880789	0.0785765	0.0834248	0.0790898	0.0734625	0.0767393
K01492	0.00100555	8.02188e-06	3.93914e-05	2.36607e-05	0.000398458	9.20447e-05	1.28632e-05	3.80909e-05	1.56129e-05	0.000373611	8.37478e-05
K01493	0.07228	0.0173695	0.0299679	0.0507442	0.0510901	0.079155	0.0309324	0.0320094	0.0367773	0.032979	0.023268
K01494	0.0201536	0.0602436	0.0543338	0.0363449	0.0339484	0.00898828	0.0493309	0.0522518	0.0464876	0.0433218	0.0566449
K01495	0.0774309	0.0322276	0.0596009	0.0606367	0.0649235	0.0608641	0.0570657	0.0503524	0.0721025	0.0663885	0.0431151
K01496	0.00185926	0.0180747	0.00921786	0.0168036	0.0171259	0.00289393	0.0232715	0.00258665	0.0191597	0.0140105	0.0352935
K01497	0.0159405	0.0626388	0.0496844	0.032051	0.0282737	0.00807593	0.0416738	0.0516836	0.0308847	0.042242	0.0512161
K01499	3.34174e-05	3.22668e-07	0.000634387	2.64861e-05	0.000890445	0	0.000524199	0.000216061	0.0010894	0.000899537	0.000838313
K01501	0.0177774	0.0463202	0.0258427	0.0294483	0.0244889	0.00336444	0.0285244	0.0405872	0.021226	0.0209009	0.0390635
K01502	6.59059e-06	6.78656e-05	2.5661e-05	6.4397e-06	0.000112147	0	0.000266512	0.000285824	0.00028908	5.14757e-05	2.76357e-05
K01505	0.00181443	0.00282719	0.000989554	0.00255417	0.00751042	0.000223215	0.0101797	0.0079733	0.00898179	0.00844587	0.00496022
K01507	0.0403592	0.0668559	0.055519	0.0504529	0.0497333	0.036975	0.0620647	0.0605527	0.0567214	0.0549727	0.0610046
K01510	4.53583e-12	0	3.98651e-12	3.5993e-12	3.26819e-11	0	1.15895e-11	4.18111e-12	1.74394e-11	4.8465e-12	2.98552e-12
K01512	0.0126525	0.0181615	0.0212009	0.0166545	0.0131392	0.0686241	0.027794	0.0162175	0.0394304	0.0310941	0.0178285
K01513	2.36477e-08	3.4515e-06	3.18295e-07	9.9305e-06	1.70388e-07	0	6.04223e-08	7.30193e-06	9.09209e-08	2.52674e-08	1.55651e-08
K01514	2.845e-08	0	7.00214e-09	6.32202e-09	5.74043e-08	0	2.30359e-08	7.34395e-09	3.06316e-08	8.51267e-09	9.75915e-09
K01515	0.0542154	0.0727435	0.0597456	0.0670437	0.070983	0.0809138	0.0675939	0.0631389	0.0691234	0.0562385	0.0727369
K01517	7.76063e-12	0	6.82076e-12	6.15826e-12	5.59174e-11	0	1.98292e-11	7.15372e-12	2.98382e-11	8.29217e-12	5.10811e-12
K01518	1.12332e-06	1.02212e-15	9.87273e-07	8.9138e-07	8.09378e-06	1.40863e-17	2.87018e-06	1.03547e-06	4.31893e-06	3.2448e-06	7.39375e-07
K01519	8.23215e-06	0	7.23518e-06	6.53243e-06	5.93148e-05	0	2.1034e-05	7.58836e-06	3.16511e-05	8.79598e-06	5.41847e-06
K01520	0.0874607	0.0765101	0.0812608	0.0835722	0.0702183	0.0863308	0.0762893	0.079061	0.0753012	0.0654782	0.0752459
K01521	0.00110337	8.25964e-08	9.10361e-09	0.000100293	7.46324e-08	0.0231597	2.64659e-08	0.00158391	6.75738e-05	0.000364844	0.000153036
K01522	2.3276e-09	0	2.04571e-09	1.84701e-09	1.67709e-08	0	5.94724e-09	2.14557e-09	8.94916e-09	2.48702e-09	1.53204e-09
K01523	0.00211277	0.017972	0.0092417	0.0167342	0.0170193	0.00290015	0.0232689	0.00283223	0.0191477	0.0140698	0.0355471
K01524	0.0401723	0.0694929	0.0626717	0.0672074	0.0638082	0.013835	0.0759943	0.065987	0.075063	0.0622393	0.0745419
K01525	0.011875	0.0594992	0.0519256	0.0275	0.0235441	0.00802952	0.0381238	0.0489421	0.0276258	0.0400588	0.0534643
K01531	0.0127753	0.00568755	0.0016873	0.018514	0.00793499	0.0279293	0.00850093	0.00847834	0.00921411	0.00675408	0.00480525
K01533	0.0655741	0.0596524	0.051303	0.0661137	0.0512304	0.0141392	0.0561007	0.0606603	0.0529648	0.0463426	0.0392271
K01534	0.0711308	0.0112192	0.0290912	0.0561841	0.0398407	0.0399298	0.0229406	0.0254972	0.021824	0.0320955	0.0157638
K01535	7.62356e-06	2.39948e-05	1.37394e-05	1.30059e-05	7.53979e-05	0	2.01177e-05	1.12707e-05	6.32214e-05	0.000122852	0.000158031
K01537	0.0831027	0.0149723	0.0370096	0.0462779	0.0487202	0.0775655	0.0263623	0.0282863	0.0348596	0.0278047	0.0208642
K01539	1.55133e-06	0	1.36346e-06	1.23102e-06	1.11778e-05	0	3.96381e-06	1.43001e-06	5.96458e-06	1.65759e-06	1.0211e-06
K01540	1.56999e-09	0	1.37986e-09	1.24583e-09	1.13122e-08	0	4.01149e-09	1.44721e-09	6.03633e-09	1.67752e-09	1.03338e-09
K01541	3.48829e-09	1.07567e-18	6.4426e-08	0.000239573	2.25596e-07	1.09056e-18	8.91292e-09	0.00245449	1.34118e-08	3.7272e-09	8.1025e-07
K01545	3.44527e-05	1.41846e-07	7.06088e-10	6.37506e-10	4.54217e-08	2.41597e-05	2.05273e-09	4.56241e-05	3.08886e-09	7.39564e-05	5.28794e-10
K01546	0.00204322	0.00169517	0.00102515	0.00176289	0.00301337	0.000321737	0.00390892	0.0028402	0.00459785	0.00939197	0.00211234
K01547	0.00204963	0.00169277	0.00106784	0.00175641	0.00319319	0.000328889	0.00390139	0.00284483	0.0045879	0.00939666	0.00354812
K01548	0.002032	0.00171429	0.00101914	0.0017763	0.00298961	0.000290431	0.00392673	0.00283255	0.00461594	0.00937041	0.00210094
K01551	0.0101281	0.00276819	0.00251897	0.00624254	0.00368817	0.00452703	0.00908125	0.00223463	0.0104269	0.00270547	0.00197506
K01555	0.00583396	0.00434689	0.00157096	0.00108626	0.0135694	2.70589e-05	0.020248	0.00930853	0.0252556	0.0411804	0.00417218
K01556	0.000745619	0.000777197	0.000876302	0.00176176	0.00279741	2.70589e-05	0.00402712	0.00306655	0.00518416	0.00483894	0.00138637
K01557	3.74925e-09	0	3.29519e-09	2.97513e-09	2.70144e-08	0	9.57972e-09	3.45605e-09	1.44152e-08	4.00605e-09	2.46779e-09
K01560	0.0026933	0.00592194	0.00271926	0.00663448	0.00436046	0.00120965	0.0124684	0.00871934	0.00856372	0.0167222	0.00372088
K01561	8.6227e-05	3.85893e-07	0.00109007	0.000162367	5.3803e-05	2.08145e-05	2.32125e-05	0.000639503	9.26608e-05	0.000345526	0.000300343
K01562	1.60009e-07	0	1.40631e-07	1.26971e-07	1.15291e-06	0	4.08839e-07	1.47496e-07	6.15205e-07	1.70968e-07	1.05319e-07
K01563	6.73493e-05	7.41069e-06	0.000665287	0.000153792	0.00113904	0	0.000611705	0.000530601	0.00121887	0.000933332	0.000852495
K01565	5.31689e-07	1.05714e-05	4.48733e-06	6.66133e-07	1.64628e-05	0	0.000175526	0.000159833	0.000149468	7.3147e-06	8.08677e-06
K01567	0.000135311	3.5463e-05	2.84297e-05	3.16941e-05	0.000385542	6.45674e-05	5.8485e-05	2.43915e-05	5.01701e-05	0.000106697	4.93757e-05
K01568	3.98776e-06	2.09017e-07	3.50481e-06	3.16439e-06	2.9608e-05	0	1.04575e-05	3.67736e-06	1.76619e-05	4.56285e-06	3.1192e-06
K01569	0.000400868	0.000293431	3.66182e-05	8.2042e-05	0.000173191	8.97521e-18	0.000451065	0.000419653	0.000406797	0.00160657	5.62047e-05
K01571	0.0139724	0.00882596	0.00799246	0.0133225	0.0229776	0.00489434	0.018153	0.00697788	0.0135803	0.0204125	0.0121948
K01572	0.0158488	0.0115315	0.00864772	0.0147743	0.0258706	0.00508425	0.0201898	0.0116586	0.0147272	0.0227751	0.0132999
K01573	9.52425e-05	0.00585566	0.00509151	0.000572651	0.000135294	0.000528376	0.0109488	0.00562741	0.00734765	0.014947	0.00292335
K01574	3.95441e-05	6.544e-07	0.000639509	3.11112e-05	0.000941279	2.07257e-07	0.000538701	0.000221434	0.00115728	0.0010302	0.000989928
K01575	0.0123479	0.00557083	0.00269143	0.0122048	0.00655394	0.0636437	0.0160655	0.0113024	0.0286077	0.009111	0.00492906
K01576	6.86188e-05	6.28707e-07	4.7703e-06	0.000160891	3.91332e-05	2.08145e-05	5.07972e-05	0.000400773	5.98209e-05	4.42851e-05	5.0812e-05
K01577	1.0762e-07	7.09261e-07	1.55723e-07	2.1222e-06	1.07271e-05	4.83194e-05	2.7498e-07	4.92856e-06	1.08638e-05	0.000244133	6.53704e-05
K01578	0.00101598	0.000487116	0.00013873	0.000159089	0.00216487	0	0.00235447	0.000723965	0.00363354	0.00557011	0.000347138
K01579	0.0657029	0.0555429	0.0496605	0.0568834	0.0451465	0.0143801	0.0444098	0.0599465	0.0395537	0.0298034	0.0465139
K01580	0.010239	0.00236029	0.00159143	0.00744598	0.016402	0.00254467	0.00435278	0.000352888	0.00624662	0.00481677	0.00777647
K01581	0.0204878	0.0146129	0.0225928	0.0267736	0.0259767	0.00927486	0.0120834	0.0120816	0.0142831	0.0180018	0.0205635
K01582	0.0101385	0.00701132	0.00323361	0.00845587	0.00947527	0.0398008	0.0109275	0.0129167	0.0172954	0.0115371	0.00471486
K01583	0.0049694	0.00459007	0.00350043	0.00710915	0.00584519	0.0392202	0.00644816	0.00589559	0.0145545	0.00830716	0.00406915
K01584	0.00112552	0.000500269	0.000139702	0.000930039	0.00218928	6.9134e-05	0.00251558	0.00154064	0.00392733	0.00598165	0.000856487
K01585	0.0533946	0.00791819	0.0273941	0.0266876	0.0240541	0.0107099	0.0152067	0.0184935	0.0170993	0.0208844	0.00869293
K01586	0.0534471	0.0734843	0.0704504	0.068784	0.0695288	0.0848716	0.0668748	0.067891	0.0707948	0.0669902	0.0739774
K01587	4.05172e-11	0	3.56103e-11	3.21515e-11	2.91937e-10	0	1.03526e-10	3.73486e-11	1.55781e-10	4.32923e-11	2.66688e-11
K01588	0.0932523	0.0774855	0.0814324	0.0858339	0.0823864	0.0877193	0.0757432	0.0802817	0.0803345	0.0735692	0.0770813
K01589	0.0252911	0.0677703	0.0559517	0.0420402	0.0390519	0.0722201	0.0641806	0.0637286	0.0663083	0.0619248	0.0649211
K01590	4.63974e-06	0.000271277	0.000187286	0.000581026	2.8369e-05	6.44999e-06	0.000748888	0.000764156	0.000625782	0.000498506	0.000261672
K01591	0.0938722	0.0766995	0.0836488	0.0894866	0.0874585	0.0880849	0.0772803	0.0816686	0.0813101	0.0685267	0.0790999
K01592	7.42971e-07	0	1.08718e-09	9.8158e-10	8.9128e-09	0	1.00188e-07	1.14025e-09	4.75597e-09	1.32171e-09	1.6432e-07
K01593	1.61511e-05	1.8603e-06	1.41951e-05	1.28164e-05	0.000116373	0	0.000124141	9.16321e-05	0.000131425	1.7386e-05	1.43572e-05
K01594	7.75499e-09	3.59218e-07	6.81581e-09	6.15379e-09	5.58767e-08	0	9.40776e-05	8.71086e-05	7.87132e-05	1.54352e-07	5.91852e-06
K01595	0.0234464	0.0632724	0.0522038	0.0404267	0.0347431	0.0719147	0.0509487	0.0642503	0.0406114	0.044909	0.0574561
K01596	0.00126011	0.000704841	0.00170997	0.00321703	0.00357522	0.000441843	0.012081	0.0018386	0.0186869	0.00844039	0.00433444
K01597	0.0131918	0.00894234	0.00279181	0.0116803	0.0187353	0.0640745	0.024174	0.0169289	0.0320293	0.0205992	0.0102723
K01598	0.0109873	0.00524023	0.00154816	0.00799161	0.00583423	0.0630157	0.00553219	0.0100791	0.0132507	0.00623294	0.00369304
K01599	0.030381	0.0720404	0.0510435	0.052072	0.0549009	0.016403	0.0688783	0.0646735	0.0726082	0.0662366	0.0652308
K01601	0.00128106	0.000109793	0.00227427	0.00355862	0.00194773	6.39303e-06	0.000558496	0.000627925	0.00118774	0.00134584	0.00159575
K01602	3.46969e-05	1.43828e-05	0.000671129	3.31787e-05	0.000986299	0	0.000539271	0.000221554	0.00110265	0.000908436	0.000858569
K01607	0.0146166	0.00370193	0.00448137	0.00828457	0.0154646	0.00390245	0.0188129	0.00828527	0.0272889	0.0246546	0.0081241
K01608	0.000432747	1.86735e-08	4.99554e-05	0.000163029	0.000173909	0.000250497	0.000173244	0.000439638	0.000413634	0.000250459	0.000135473
K01609	0.0316353	0.0562926	0.0310346	0.0466565	0.0406355	0.0467725	0.0490352	0.0541745	0.0535439	0.0366393	0.0496532
K01610	0.0772269	0.0250802	0.0513076	0.0403476	0.0528884	0.0443821	0.0329381	0.031592	0.0316949	0.044368	0.0290565
K01611	0.0106996	0.0199339	0.0116356	0.0234654	0.0198428	0.00395539	0.0196892	0.0073805	0.00947475	0.0122462	0.0359902
K01612	1.02334e-10	0	8.99402e-11	8.12044e-11	7.3734e-10	0	2.61473e-10	9.43307e-11	4.59139e-10	2.5987e-10	3.64145e-10
K01613	0.0843144	0.0721812	0.0786267	0.0717362	0.0755724	0.0242617	0.0613112	0.0749543	0.050396	0.0640718	0.0702411
K01615	0.014424	0.00309655	0.00639101	0.0103171	0.0180284	0.00440194	0.00482046	0.001964	0.00531987	0.00424137	0.00846134
K01616	3.93968e-09	0	3.46256e-09	0.000766126	7.51853e-05	5.13175e-05	1.00663e-08	7.70003e-05	1.51473e-08	3.58277e-05	5.82418e-05
K01617	0.00266813	0.0012698	0.00218144	0.000454431	0.00632746	0	0.00727329	0.00235742	0.0112553	0.0163881	0.00225398
K01619	0.0664104	0.029775	0.0545147	0.0495633	0.0435545	0.0811752	0.0460588	0.0445449	0.0508467	0.052707	0.0310681
K01620	0.0199116	0.00920901	0.0078726	0.0189975	0.0330073	0.00485009	0.019399	0.008749	0.0203435	0.0283246	0.0177101
K01621	0.000294687	0.000351081	0.0017761	0.000978629	0.0026753	0.000157079	0.00205425	0.00122931	0.00261313	0.00329835	0.00280338
K01622	1.86713e-05	5.52628e-07	1.64101e-05	1.48162e-05	0.000136933	0	4.84436e-05	1.72112e-05	7.17877e-05	1.99502e-05	1.22896e-05
K01623	0.0139012	0.00491814	0.00211473	0.0131909	0.023389	0.00438362	0.0107951	0.00368877	0.0127995	0.00876533	0.0111963
K01624	0.0854675	0.0765236	0.0817763	0.0843375	0.0707088	0.0860688	0.0756226	0.0834105	0.0742727	0.0694011	0.0708462
K01625	0.0205659	0.0540988	0.0293003	0.043318	0.022452	0.0321801	0.0410177	0.0485038	0.0224354	0.0280682	0.0423729
K01626	0.0371347	0.0730294	0.0588778	0.0519981	0.0473367	0.111877	0.0646278	0.0736205	0.0758709	0.0609906	0.0652879
K01627	0.0780316	0.0700058	0.077828	0.0684992	0.0702727	0.0230218	0.0574994	0.0714786	0.0489992	0.0609044	0.0691775
K01628	0.00859011	0.00667123	0.00491052	0.00976675	0.0155158	0.0027755	0.00740644	0.00817029	0.00507274	0.00427407	0.00379142
K01629	0.00561958	0.00104209	0.000513675	0.0041201	0.00138956	0.00182473	0.00138067	0.000897208	0.000951679	0.00193561	0.00149859
K01630	0.000181738	2.75121e-05	0.000246741	8.66862e-05	0.00018369	8.88959e-05	0.00018741	0.000207009	0.000168339	0.000323361	0.000364147
K01631	6.47648e-05	1.8601e-06	1.77949e-06	5.17177e-05	1.47281e-05	0	5.19842e-06	0.000220458	6.43925e-05	0.000182104	0.000165479
K01633	0.0674734	0.0686965	0.0795857	0.0631541	0.0535378	0.0203494	0.0637222	0.0718055	0.0584599	0.0597277	0.0653395
K01634	3.42156e-13	0	3.00719e-13	2.7151e-13	2.46532e-12	0	8.74244e-13	3.15398e-13	1.31553e-12	3.65591e-13	2.2521e-13
K01635	0.0234197	0.00810857	0.00211885	0.0111426	0.00702518	0.0874851	0.0094515	0.0120039	0.0136617	0.00804307	0.00509669
K01637	0.00216855	0.00485101	0.00511232	0.000558527	0.00448026	8.77773e-05	0.00789235	0.00487296	0.00846307	0.0196292	0.00518825
K01638	0.00156912	0.00454585	0.00566448	0.000489434	0.00404987	0.000133792	0.00681308	0.00453519	0.00715891	0.0171378	0.00572791
K01639	0.0427139	0.0251311	0.0443077	0.0344737	0.0342231	0.0819873	0.0314113	0.0354127	0.0355604	0.0396293	0.0264651
K01640	0.0140541	0.00451572	0.00365169	0.00570186	0.0129164	0.00205625	0.0183162	0.00887823	0.02188	0.0340593	0.0049197
K01641	0.0121192	0.00665878	0.00242386	0.0100143	0.0124746	0.0640285	0.0151537	0.0120392	0.0243609	0.0155424	0.0064908
K01643	0.0414374	0.00970656	0.0181043	0.0220165	0.0251343	0.00989975	0.0177526	0.0114657	0.0134361	0.0122425	0.011423
K01644	0.0398998	0.0154968	0.0207943	0.0208871	0.037333	0.00792042	0.0395975	0.0157601	0.0473094	0.0471571	0.0173531
K01646	0.0342274	0.00945098	0.0167476	0.0173548	0.0227977	0.00787019	0.0167459	0.0111922	0.0118543	0.0120646	0.0114199
K01647	0.0193793	0.0515531	0.0303113	0.0392014	0.0411207	0.0045653	0.0506695	0.0451422	0.0525537	0.0433042	0.048966
K01648	3.77741e-05	0	0.000786396	2.99747e-05	0.00107951	0	0.000642358	0.000265482	0.00133889	0.00110949	0.00102874
K01649	0.0354555	0.0725316	0.0605689	0.0565197	0.0763581	0.0520993	0.0655495	0.0689529	0.0742763	0.06723	0.0772839
K01652	0.0550567	0.0973429	0.110672	0.0628231	0.0895772	0.0901394	0.122051	0.0908794	0.124807	0.147153	0.0824872
K01653	0.0380527	0.0703687	0.0584703	0.0527576	0.0623274	0.0550204	0.0574539	0.06042	0.0650085	0.0542986	0.068913
K01654	0.0115683	0.00375371	0.00323451	0.00398886	0.0102361	0.00102845	0.0180723	0.00627412	0.0207698	0.00801128	0.00301543
K01655	2.0147e-05	8.45862e-07	1.77071e-05	1.59872e-05	0.000145164	0	5.14776e-05	1.85714e-05	7.74614e-05	2.15269e-05	1.32609e-05
K01656	2.03728e-06	0	1.79055e-06	1.61664e-06	1.46792e-05	0	5.20547e-06	1.87796e-06	7.83297e-06	2.17682e-06	1.34096e-06
K01657	0.0264678	0.0705562	0.0605347	0.0451323	0.047548	0.048791	0.0620216	0.0661259	0.0638598	0.0584974	0.0632288
K01658	0.0427161	0.0708412	0.0700469	0.0528838	0.0441788	0.0545681	0.0556416	0.0720359	0.0521902	0.0637852	0.0638222
K01659	0.00126967	0.0145185	0.00459636	0.0147648	0.0121913	0.00280921	0.0205529	0.00140137	0.0145447	0.0103029	0.0337714
K01661	0.036368	0.0210779	0.0434131	0.026827	0.0230706	0.0154837	0.0370063	0.0260237	0.0390016	0.0398518	0.0230023
K01662	0.100719	0.0755928	0.0810713	0.0910056	0.100624	0.0292249	0.0703438	0.0736575	0.0646643	0.0652778	0.0856917
K01663	1.129e-06	0	9.92272e-07	8.95893e-07	8.13475e-06	0	2.88471e-06	1.04071e-06	4.3408e-06	1.20633e-06	7.43118e-07
K01664	0.0246853	0.0182275	0.0397861	0.0145295	0.0263204	0.00915407	0.0304725	0.0167278	0.0331751	0.0338909	0.0252793
K01665	0.0371981	0.0237102	0.0392409	0.0244328	0.0373551	0.0156068	0.0323949	0.0281638	0.0281457	0.0444496	0.0304973
K01666	0.00200056	0.00197808	0.00114412	0.00383271	0.00427759	0.000668246	0.004315	0.00159472	0.00600672	0.00817639	0.0019622
K01667	0.0245717	0.0101555	0.00406306	0.0179932	0.0244594	0.00606402	0.0123046	0.00764651	0.010454	0.0114574	0.0102212
K01668	0.0123833	0.0166566	0.0159059	0.00897592	0.0208865	0.00815974	0.0123006	0.003172	0.0112246	0.0170366	0.0173237
K01669	0.0116559	0.0472414	0.0263655	0.027612	0.0174987	0.00317092	0.0310351	0.0441838	0.0197923	0.0214133	0.0384473
K01670	7.36651e-10	0	6.47437e-10	5.84552e-10	5.30776e-09	0	1.88222e-09	6.79042e-10	2.83228e-09	7.87105e-10	4.8487e-10
K01671	3.34236e-06	3.10375e-06	0.000142365	2.65225e-06	2.40826e-05	1.60681e-05	4.40287e-05	1.19803e-05	1.36147e-05	3.57128e-06	6.9888e-05
K01672	5.78568e-20	0	5.085e-20	4.59109e-20	4.16874e-19	0	1.4783e-19	5.33322e-20	2.22449e-19	6.18195e-20	3.80818e-20
K01673	0.0406215	0.110814	0.0777031	0.0684751	0.0571583	0.0573592	0.0888179	0.107045	0.0846058	0.0849525	0.0768885
K01674	0.00273774	0.0241254	0.0173573	0.0144803	0.0177833	0.00746202	0.0158882	0.00377404	0.00768925	0.0138745	0.0438543
K01676	0.0538588	0.0494828	0.0477569	0.0483253	0.0272575	0.0131939	0.0265391	0.0475691	0.0217566	0.0281967	0.0408605
K01677	0.0113738	0.00238822	0.00333982	0.0109049	0.00978545	0.00117829	0.00332939	0.0015738	0.00424039	0.00500996	0.00155599
K01678	0.0113704	0.00239571	0.00333687	0.0108968	0.0097929	0.00117829	0.00334639	0.00156612	0.00421613	0.00497885	0.00150237
K01679	0.0271814	0.0647679	0.0498476	0.0427211	0.0492663	0.00980394	0.057465	0.0603439	0.052064	0.0467969	0.0609216
K01681	0.0209135	0.0217819	0.0183175	0.029466	0.0341487	0.00456959	0.0401566	0.0143688	0.0351732	0.0363726	0.043194
K01682	0.0206327	0.0467661	0.0272926	0.0312809	0.0317234	0.00338147	0.0240232	0.0374307	0.0194108	0.0229206	0.039714
K01683	4.20538e-06	3.40697e-08	3.43656e-06	3.10277e-06	2.83214e-05	0	1.00747e-05	3.60431e-06	2.87104e-05	3.55201e-05	6.44349e-05
K01684	0.00144218	0.000674951	0.000238956	0.00368569	0.00515947	2.76356e-19	0.00319621	0.00109747	0.00533055	0.00790326	0.000936949
K01685	0.0043267	0.00189168	0.000575545	0.00386601	0.00223291	0.00380428	0.00225973	0.00104949	0.00116504	0.00371815	0.00141177
K01686	0.00467567	0.00516614	0.00287286	0.00972338	0.00372225	0.00384046	0.0121441	0.00445048	0.00392198	0.00492292	0.00441027
K01687	0.0385253	0.0716106	0.0601016	0.0573982	0.0647028	0.0549211	0.0633065	0.0628074	0.0702021	0.0640535	0.0706805
K01689	0.0946241	0.0785203	0.0829298	0.0884488	0.0830751	0.088488	0.0795164	0.0838373	0.0805134	0.0744863	0.0780614
K01690	0.00726038	0.0427385	0.0232485	0.0259198	0.0123113	0.00284597	0.016992	0.0332133	0.0096114	0.00537214	0.0354149
K01692	0.00795559	0.00326402	0.00473507	0.00249851	0.0195296	0.000121604	0.0298501	0.00722136	0.0473022	0.0421394	0.00717689
K01693	0.00879548	0.0191258	0.0102801	0.0228903	0.0263576	0.00414418	0.0252055	0.00478678	0.0224247	0.0174142	0.0382637
K01694	4.08809e-06	0	3.593e-06	3.24401e-06	2.94558e-05	0	1.04455e-05	3.76839e-06	1.57179e-05	4.36809e-06	2.69082e-06
K01695	0.0262382	0.0696145	0.0571396	0.0451569	0.0484606	0.0488099	0.0632553	0.065487	0.0649305	0.0593819	0.0631883
K01696	0.0442112	0.0785815	0.0617529	0.0619551	0.0713252	0.0557442	0.0775292	0.0746138	0.0872293	0.0698492	0.0753959
K01697	0.00151883	0.00500794	0.00116935	0.00200278	0.00751666	6.68047e-05	0.0145736	0.0104184	0.0109596	0.0185003	0.00581211
K01698	0.0316711	0.0655656	0.0489721	0.0465414	0.0607921	0.0127745	0.060152	0.0555373	0.057716	0.0567378	0.0657993
K01699	0.00805623	0.000679345	0.00197778	0.00767063	0.00431429	0.00225868	0.00165099	0.000384166	0.0029369	0.000585676	0.00044384
K01702	1.01029e-08	0	8.8794e-09	8.01695e-09	7.27943e-08	0	2.5814e-08	9.31285e-09	3.88439e-08	1.07949e-08	6.64984e-09
K01703	0.0387987	0.073554	0.0606866	0.0549346	0.0714251	0.0519298	0.071317	0.0628362	0.0831557	0.0831258	0.0683881
K01704	0.0378004	0.0724037	0.0605221	0.0530266	0.0699425	0.0517959	0.0695885	0.0648545	0.0807587	0.0794766	0.0693966
K01705	1.11411e-07	6.08946e-07	9.79186e-08	8.84078e-08	8.02748e-07	0	2.84667e-07	1.02698e-07	4.28355e-07	1.19042e-07	7.33318e-08
K01706	0.00148299	0.000689148	0.000450157	0.00134122	0.00294627	0.000105144	0.003328	0.00100069	0.00485801	0.00754458	0.00091853
K01707	0.000637603	0.000306041	8.65389e-05	9.93902e-05	0.00135555	6.24363e-06	0.00147744	0.000508412	0.00233382	0.00359633	0.000388501
K01708	0.00071221	0.000319411	0.000333809	0.000613144	0.00144951	3.26646e-05	0.00154414	0.000539748	0.00236076	0.00374517	0.000512725
K01709	0.00188496	0.00159046	0.00034997	0.00405387	0.00575004	0.00140577	0.00416325	0.00191166	0.00525661	0.00434127	0.0014496
K01710	0.100971	0.0765747	0.0812612	0.081762	0.0874148	0.0883496	0.0784738	0.0792969	0.0787271	0.0711736	0.0791209
K01711	0.0514165	0.00988978	0.025848	0.0296932	0.0284731	0.0119529	0.0166181	0.0185683	0.0208665	0.0226377	0.00987046
K01712	0.0530865	0.0083902	0.0250267	0.0230154	0.0286655	0.00886859	0.0141413	0.0135467	0.0126857	0.017916	0.0113176
K01713	0.00866581	0.000763538	0.00311615	0.010056	0.00409002	0.00230371	0.00274386	0.000813752	0.00425927	0.00278456	0.00126111
K01714	0.0869803	0.0787864	0.0851519	0.0860034	0.0851357	0.0845526	0.087271	0.0912298	0.0947203	0.0990558	0.0766281
K01715	0.0221122	0.00691252	0.0016231	0.0108683	0.0224431	0.00431816	0.0135647	0.00674781	0.0132622	0.0198708	0.00848151
K01716	0.00464196	0.0196004	0.028955	0.00160264	0.0113	0.00525617	0.0190936	0.0163436	0.0151941	0.0274797	0.0159143
K01719	0.0653225	0.0670145	0.0665547	0.0488534	0.045181	0.01836	0.0609923	0.0712205	0.0552232	0.0660913	0.038302
K01720	0.00106402	0.00043268	0.000430734	0.000480887	0.0017231	3.24608e-05	0.00714747	0.00121201	0.0108572	0.00455749	0.00224666
K01721	5.81969e-06	0	5.11489e-06	4.61808e-06	4.19327e-05	0	1.48699e-05	5.36457e-06	4.97473e-05	6.90713e-05	0.000127504
K01723	1.68995e-16	0	1.48529e-16	1.34102e-16	1.21765e-15	0	4.31799e-16	1.55779e-16	6.49754e-16	1.8057e-16	1.11234e-16
K01724	0.00102984	0.000584094	0.00338419	0.0018241	0.00263946	2.08145e-05	0.00667481	0.00431905	0.00668091	0.012101	0.00521217
K01725	0.000458673	1.33683e-05	3.52021e-06	0.000159762	3.12283e-05	3.20498e-05	4.69229e-05	0.000477383	8.4151e-05	9.56015e-05	0.000156655
K01727	0.00669113	0.00112724	0.000284911	0.000981128	0.00459588	0.0242519	0.00176287	0.0049129	0.00103769	0.00135378	0.000662396
K01728	0.000196674	0.000603536	9.01366e-05	0.00117947	0.000870752	0.00026458	0.000931436	0.00079667	0.0007386	0.00243345	0.000406631
K01729	6.37002e-05	0.000178832	5.56234e-05	0.000209348	0.000116441	2.08145e-05	0.0015107	0.00207347	0.00125404	6.48574e-05	9.37626e-05
K01730	2.03578e-05	0.000305768	0.000307119	1.13963e-06	1.67411e-05	2.72254e-05	0.000690843	0.000142684	0.000127308	0.000100729	0.000221947
K01731	9.29111e-06	7.15804e-06	6.19539e-07	2.05582e-05	5.2834e-06	0	7.36276e-09	1.51009e-05	7.9854e-05	3.07896e-09	1.89669e-09
K01732	1.38412e-05	0	5.96681e-10	5.38726e-10	4.89166e-09	0	5.97237e-07	6.25808e-10	5.03963e-07	1.22515e-06	3.26923e-06
K01733	0.0480624	0.0749076	0.0600373	0.0648789	0.0766305	0.0803008	0.0683272	0.0671547	0.0714488	0.065811	0.0778157
K01734	0.00145432	0.016744	0.0259278	0.00541121	0.0110185	0.00527533	0.0176933	0.0123092	0.0126284	0.0272879	0.015003
K01735	0.0863846	0.0754821	0.0813556	0.0711814	0.0666637	0.08402	0.0721836	0.0824416	0.0752851	0.068916	0.0706753
K01736	0.0977945	0.078334	0.0823351	0.0808283	0.0822884	0.0875547	0.0763007	0.0836233	0.0801881	0.072443	0.0772425
K01737	0.0574172	0.0634722	0.0577928	0.0574404	0.0453945	0.0480444	0.0513124	0.0658476	0.0468689	0.0449479	0.0561944
K01738	0.076303	0.0772601	0.0615884	0.0886946	0.086782	0.0926299	0.0753187	0.0730914	0.0814596	0.0717177	0.0800052
K01739	0.0196615	0.0345573	0.0394458	0.0264104	0.0418238	0.0943336	0.046075	0.0304562	0.048903	0.0448412	0.0574039
K01740	0.0569517	0.0371865	0.0403831	0.0661949	0.0669194	0.0704587	0.0526062	0.0293342	0.0643246	0.0577798	0.0597042
K01741	8.39109e-07	0	7.37487e-07	6.65855e-07	6.046e-06	0	2.14401e-06	7.73487e-07	3.22622e-06	8.96581e-07	5.52308e-07
K01744	0.0510583	0.0663097	0.0609903	0.0630981	0.0470648	0.0220963	0.0493608	0.0692702	0.0369923	0.0427192	0.0600425
K01745	0.0583063	0.0124198	0.0249015	0.0259835	0.0375294	0.00894283	0.0208285	0.0175917	0.0194883	0.0223833	0.0151924
K01746	0.0145532	0.0033983	0.00329946	0.00980038	0.0180958	0.00396446	0.0052487	0.0012139	0.00648542	0.0039833	0.00760974
K01749	0.0317703	0.0654577	0.0490236	0.0456093	0.061006	0.0127823	0.0641403	0.0559454	0.0638658	0.0569642	0.0660224
K01750	0.00397504	0.00128197	0.00313119	0.00407997	0.00533217	0.000807121	0.0149514	0.00315467	0.021217	0.0117107	0.00421171
K01751	0.0112106	0.00335898	0.00331716	0.0124683	0.0218085	0.00292502	0.00606522	0.00127177	0.00906271	0.00852674	0.00859648
K01752	0.109983	0.0820345	0.081804	0.101015	0.0832232	0.151151	0.0817713	0.091675	0.0851958	0.0681541	0.0793171
K01753	0.00149924	0.00155199	0.00112404	0.00344314	0.0111694	0.000480045	0.00247264	0.000838662	0.0028682	0.00350413	0.00712244
K01754	0.05582	0.07543	0.0615489	0.0794492	0.085524	0.058671	0.0793758	0.0746448	0.0879618	0.0775745	0.0800229
K01755	0.0212074	0.064906	0.0567836	0.0393124	0.0403092	0.0101512	0.0525934	0.0553873	0.0466657	0.0550503	0.059489
K01756	0.0941489	0.0778885	0.084863	0.0897933	0.0851234	0.0885609	0.0814916	0.086454	0.0838882	0.078747	0.0796407
K01757	2.05378e-08	0	1.80506e-08	1.62973e-08	1.4798e-07	0	5.24762e-08	1.89317e-08	7.89641e-08	2.19445e-08	1.35182e-08
K01758	0.000595038	0.000387949	8.96953e-05	0.000441119	0.000139083	4.16225e-05	0.000278281	0.00108578	0.000105816	0.000175181	0.000108197
K01759	0.0959419	0.0788182	0.0831791	0.0629208	0.0892184	0.128394	0.0751375	0.0770796	0.0802353	0.0846115	0.0821474
K01760	0.0178134	0.0644377	0.0539529	0.0366088	0.0444872	0.031693	0.0615846	0.0605673	0.0536766	0.0632741	0.0580299
K01761	0.0131346	0.00506464	0.00330764	0.0100619	0.0170037	0.00362452	0.0130943	0.00477396	0.00911442	0.00983274	0.00837888
K01762	3.04681e-08	1.99185e-05	1.94373e-09	1.87583e-05	3.85449e-06	0	2.72754e-05	2.03861e-09	3.36055e-05	5.98319e-05	7.68446e-09
K01766	0.000482876	0.0142722	0.0260338	0.00105788	0.00641901	0.00510768	0.0140919	0.0117192	0.0106386	0.0221381	0.0140034
K01768	0.00176808	0.00237686	0.00256759	0.00502933	0.00934426	0.000470274	0.0190945	0.00531655	0.0258571	0.010135	0.00577339
K01769	4.12844e-07	0	3.62846e-07	3.27603e-07	2.97465e-06	0	1.05486e-06	3.80558e-07	1.58731e-06	4.4112e-07	2.71737e-07
K01770	0.0726947	0.0686908	0.0774288	0.0693203	0.056114	0.0235285	0.0537833	0.0647098	0.0466174	0.0525736	0.0661998
K01771	0.000267987	0.000309419	8.30181e-05	6.60383e-05	9.95657e-05	8.13365e-05	0.000366457	0.00018332	0.000247156	0.00205237	0.000406193
K01772	0.0298263	0.0726008	0.0584299	0.0507757	0.0555308	0.0730562	0.0698575	0.075972	0.0697727	0.0633275	0.0663759
K01775	0.11424	0.0775547	0.0850575	0.0936626	0.0982035	0.0904952	0.0856737	0.0881584	0.0907468	0.0842501	0.0814666
K01776	0.105532	0.0806041	0.0832728	0.0976998	0.0977595	0.0914465	0.0826103	0.0856265	0.0866379	0.0784958	0.0847498
K01777	0.0017823	6.76515e-05	0.00093542	0.000894186	0.00186466	0.000683888	0.000648957	0.000811823	0.00127268	0.00183223	0.00116005
K01778	0.0313574	0.0651782	0.0648537	0.0463423	0.043329	0.0137283	0.0627146	0.060647	0.0538601	0.0553473	0.061677
K01779	0.0209533	0.0168038	0.00921131	0.0191096	0.024316	0.0270476	0.0273734	0.0156268	0.024108	0.0184824	0.013009
K01781	0.000843522	0.000306368	9.05549e-05	0.000103016	0.00145397	0	0.00148912	0.000434775	0.00229419	0.0034946	0.000214439
K01782	0.00113649	0.000365544	0.00318751	0.00038258	0.00224525	0.000359656	0.00276532	0.00147167	0.00350394	0.00457686	0.00231322
K01783	0.0961444	0.0787622	0.0838718	0.0894209	0.0841611	0.0882926	0.0793077	0.0846163	0.0815758	0.0749523	0.0783396
K01784	0.133717	0.0753694	0.0965661	0.113012	0.11008	0.180875	0.0836511	0.101727	0.103307	0.0867075	0.0836516
K01785	0.0858559	0.0449048	0.0551691	0.067368	0.0629458	0.0942478	0.0519851	0.044368	0.0524129	0.0503509	0.0428079
K01787	0.0283924	0.00373726	0.014029	0.0212652	0.0143149	0.00988046	0.00778479	0.0137565	0.00978876	0.00645325	0.00557417
K01788	0.0254338	0.0213262	0.0291779	0.0257967	0.0245264	0.0739734	0.0259219	0.0235703	0.0291344	0.0331704	0.0204016
K01790	0.0955822	0.0641046	0.0564772	0.076636	0.0848397	0.0828658	0.0678608	0.0709099	0.0707988	0.053268	0.0666804
K01791	0.0899902	0.0106177	0.0323166	0.044771	0.0363005	0.0524284	0.0162989	0.0255581	0.0217843	0.0221648	0.0159579
K01792	0.00111257	0.0144492	0.0263334	0.00222513	0.00699361	0.00534168	0.0142904	0.0142657	0.0114938	0.0224248	0.0139684
K01793	2.00484e-12	0	1.76204e-12	1.59089e-12	1.44454e-11	0	5.12256e-12	1.84805e-12	7.70822e-12	2.14215e-12	1.3196e-12
K01795	6.37517e-05	0	4.94078e-07	0.00015703	4.05051e-06	2.08145e-05	3.88951e-06	0.000360297	2.1614e-06	4.41844e-06	3.70018e-07
K01796	0.000670349	0.000306041	0.000720249	0.000125182	0.00223718	0	0.00199897	0.00064583	0.00337411	0.00438251	0.00102568
K01799	0.0022509	0.000971895	0.000286455	0.000319934	0.00418284	0	0.00470282	0.00157997	0.00721723	0.0108078	0.00120788
K01800	0.000934266	0.000351858	0.00129732	0.000546606	0.00140868	4.78734e-05	0.00210431	0.00165548	0.00320782	0.00501477	0.00067389
K01801	0.00160696	0.000736535	0.00339053	0.000286527	0.00282831	6.23221e-06	0.00460236	0.00140835	0.00690078	0.0123415	0.0026181
K01802	0.0456198	0.0573668	0.0314934	0.0608554	0.0798741	0.0204347	0.0612865	0.0537707	0.0658883	0.0304538	0.0659853
K01803	0.124272	0.079703	0.101687	0.0920384	0.0918868	0.113356	0.0807999	0.0890619	0.0824499	0.0768954	0.0788814
K01804	0.00452113	0.00166969	0.00128129	0.00394849	0.000976336	0.00387487	0.00215527	0.00138516	0.00118127	0.00228863	0.00144413
K01805	0.00360688	0.00368706	0.00434545	0.00663775	0.0058852	0.00167515	0.00712575	0.00835096	0.00465959	0.00545125	0.00444655
K01807	0.0239528	0.0653355	0.0540999	0.0372876	0.0306646	0.0720503	0.0445596	0.0597006	0.0413837	0.0488829	0.059499
K01808	0.0736761	0.0345517	0.0334229	0.0692871	0.0705817	0.0195467	0.0525898	0.0302101	0.0454151	0.0314398	0.0531279
K01809	0.0612688	0.0283004	0.0514879	0.0413913	0.0406053	0.0807955	0.050516	0.0442602	0.0558005	0.0503077	0.0294154
K01810	0.0896575	0.0921128	0.0863361	0.101079	0.0896023	0.0910578	0.0937265	0.0846799	0.0831779	0.0785886	0.111828
K01811	0.00861652	0.00290322	0.000860152	0.00639662	0.00190173	0.00598166	0.00237171	0.00149596	0.0014469	0.0025722	0.00144921
K01812	0.00803791	0.00381214	0.00210518	0.0120387	0.00462265	0.00483185	0.011851	0.00263176	0.00367249	0.00626884	0.00405931
K01813	0.00800099	0.00122508	0.000413639	0.00369082	0.000943743	0.00304922	0.000921628	0.000333401	0.000305544	0.000964435	0.00096208
K01814	0.00931209	0.0276694	0.0174547	0.0253696	0.028131	0.00524473	0.0419067	0.0134761	0.033458	0.0322697	0.043631
K01815	0.00606499	0.00263275	0.000627195	0.00535949	0.00509095	0.00488986	0.00299307	0.00148732	0.00203033	0.00399404	0.00172331
K01816	0.00166291	0.00255895	0.00255214	0.000729747	0.00365045	0.000101489	0.00488296	0.00542891	0.00600451	0.00566548	0.00271204
K01817	0.0468274	0.0611773	0.0329516	0.0686236	0.0493339	0.0801291	0.0544269	0.0646857	0.0648756	0.0434724	0.0549611
K01818	0.000687056	0.00676747	0.00493027	0.00104963	0.00272801	0.000631074	0.0045747	0.00641132	0.00237062	0.00263181	0.00324229
K01819	0.0316657	0.0187305	0.00609049	0.0316551	0.0229065	0.133502	0.0219471	0.0303639	0.0439361	0.021845	0.0145211
K01820	0.000335256	0.000281543	0.000135249	0.000118352	0.000366577	0	0.000927866	0.00094396	0.00110739	0.00153199	0.000209786
K01821	0.0298914	0.0455529	0.0281401	0.0385293	0.0363933	0.0666951	0.026084	0.050535	0.0371901	0.0368516	0.0393723
K01822	3.93976e-07	3.24302e-07	3.46263e-07	3.12631e-07	3.00199e-06	0	1.00665e-06	3.63166e-07	1.55012e-06	7.59804e-07	4.19053e-07
K01823	0.0140119	0.00929917	0.00350388	0.0148203	0.0192735	0.0644014	0.0249238	0.0176153	0.0326674	0.0217079	0.0108606
K01825	0.000465762	0.000448532	1.82074e-06	0.000156619	3.85008e-07	7.53888e-05	0.00219132	0.000507995	0.000441758	0.00311203	0.00195671
K01826	0.0024638	0.00146454	0.000561668	0.000629143	0.00412839	5.07447e-05	0.00473354	0.00299051	0.00746499	0.0144228	0.00281221
K01829	7.58729e-07	0.00110572	0.000196457	0.000106293	3.96965e-05	0	0.00104411	0.000909141	0.000648474	0.00152545	0.000632066
K01830	1.22922e-23	0	1.08035e-23	9.75416e-24	8.85683e-23	0	3.14077e-23	1.13309e-23	4.72611e-23	1.31341e-23	8.0908e-24
K01834	0.0505217	0.0583813	0.0542395	0.0533095	0.0509075	0.0977248	0.0535535	0.0690297	0.0667461	0.0561801	0.041524
K01835	0.0797738	0.0337833	0.0372143	0.0696019	0.0641899	0.08221	0.0520464	0.0362381	0.0496254	0.0410533	0.0567141
K01836	1.83982e-08	9.79837e-08	1.61701e-08	1.45995e-08	1.32564e-07	0	4.70093e-08	1.69594e-08	7.07377e-08	1.96583e-08	1.21099e-08
K01838	0.00731979	0.0147428	0.00189409	0.019889	0.0162799	0.00488223	0.0170858	0.00276298	0.00874934	0.00402839	0.0150076
K01839	0.00779779	0.00584431	0.00372375	0.0119991	0.0132128	0.040431	0.00702001	0.0092486	0.0143133	0.00845875	0.00568868
K01840	0.0519022	0.0247006	0.0543307	0.0296933	0.032024	0.0165623	0.0529644	0.0364777	0.0589399	0.0602832	0.0288918
K01841	0.00104693	0.000750955	0.000103433	0.00126462	0.000282416	0.000650745	0.00080964	0.000271419	0.000210934	0.000514917	0.000422633
K01843	0.0112191	0.00372548	0.00182537	0.0085777	0.0188126	0.0036584	0.00587432	0.00100507	0.00706796	0.00561846	0.00824705
K01844	0.0111487	0.00292358	0.00174698	0.00840714	0.0174932	0.00362452	0.00516566	0.000949734	0.00643568	0.00464141	0.00769022
K01845	0.0326458	0.0656686	0.051114	0.0487076	0.0659587	0.0131313	0.0660685	0.0593174	0.0673358	0.0667715	0.0695717
K01846	0.0341596	0.0037937	0.0133452	0.0114526	0.0191222	0.00397505	0.00578088	0.00364119	0.00650547	0.00457844	0.00720311
K01847	0.00668236	0.00891741	0.00645745	0.0059404	0.0172162	0.00146023	0.0211114	0.0197511	0.0168405	0.0271422	0.00994121
K01848	0.00056489	7.87948e-05	0.00169052	0.000363383	0.00146201	0.000385515	0.000327915	0.000449568	0.000341888	0.000404606	0.000458234
K01849	0.000534625	7.46415e-05	0.00166392	0.000339367	0.00131664	0.000385515	0.000250125	0.00042167	0.000225912	0.000374433	0.000552477
K01850	9.5644e-08	0	8.40608e-08	7.5896e-08	6.8914e-07	0	2.4438e-07	8.81642e-08	3.67733e-07	1.02195e-07	1.38921e-05
K01851	7.19485e-05	4.61942e-07	7.69823e-06	0.000163535	6.31109e-05	2.08145e-05	2.48333e-05	0.000365265	3.45067e-05	1.50788e-05	9.51551e-06
K01852	9.28976e-08	1.3113e-05	8.1647e-08	7.37167e-08	6.69351e-07	0	2.37363e-07	8.56329e-08	3.9201e-07	9.92602e-08	6.11459e-08
K01853	2.63167e-10	2.79708e-08	2.31296e-10	2.0883e-10	1.89619e-09	0	6.72418e-10	2.42586e-10	1.01183e-09	2.81192e-10	1.73219e-10
K01854	0.0117688	0.00896687	0.0131821	0.0225354	0.0167018	0.0409701	0.0230601	0.0114516	0.0317687	0.023914	0.00875396
K01856	0.000132381	2.40444e-05	1.33767e-05	0.000168662	0.000109928	2.70589e-05	0.0012529	0.00138329	0.000256602	0.000394321	0.00031283
K01857	0.00265857	0.000954288	0.00123193	0.000896803	0.00539225	6.65617e-05	0.0106132	0.00230804	0.0167065	0.0119468	0.0024403
K01858	0.0376645	0.00252085	0.0219417	0.0105617	0.00919006	0.0066361	0.00277328	0.00554123	0.0032787	0.00341608	0.00193846
K01860	1.04059e-07	0	9.14568e-08	8.25736e-08	7.49773e-07	0	2.65881e-07	9.59212e-08	6.10654e-07	5.93726e-07	1.0199e-06
K01865	1.67232e-07	1.39986e-07	1.46979e-07	1.32703e-07	1.20495e-06	0	4.27294e-07	1.54153e-07	6.42974e-07	1.78685e-07	1.10073e-07
K01866	0.0965103	0.0791476	0.0820211	0.089102	0.0824363	0.088861	0.0787432	0.0843154	0.0794857	0.0743882	0.0762973
K01867	0.0942789	0.0786002	0.0839884	0.0916357	0.0837226	0.0880815	0.0800827	0.0847701	0.0816928	0.0755432	0.0789035
K01868	0.0944528	0.0786378	0.0835181	0.0885944	0.0844316	0.0881561	0.0801604	0.0849762	0.0822511	0.0755621	0.0788005
K01869	0.102808	0.0790681	0.0841932	0.0928682	0.0901766	0.0931281	0.0808737	0.0847236	0.0831014	0.0766685	0.0778676
K01870	0.0967787	0.0783739	0.0829434	0.089516	0.0835995	0.0887778	0.0810424	0.0839238	0.0808021	0.0750201	0.0782715
K01872	0.108932	0.0807171	0.0838949	0.102359	0.0994228	0.0924537	0.0845106	0.0857349	0.0866291	0.0786858	0.085094
K01873	0.093741	0.0786832	0.0828202	0.0883886	0.0833882	0.088161	0.0816682	0.083936	0.0809325	0.0750763	0.0779497
K01874	0.093708	0.0783931	0.0828168	0.0893638	0.0835605	0.0882145	0.0798926	0.0872611	0.0809241	0.0745982	0.0782387
K01875	0.0935113	0.0781806	0.0828289	0.0897331	0.082892	0.088134	0.0786042	0.0837161	0.0801392	0.0738658	0.0773294
K01876	0.101996	0.0790028	0.0829546	0.0902063	0.0841413	0.136014	0.0809389	0.0872761	0.0813051	0.0751992	0.0798793
K01878	0.0432604	0.0682371	0.0568825	0.0533165	0.0569024	0.0755137	0.05167	0.0611723	0.0482121	0.0514169	0.0656815
K01879	0.0432937	0.0645389	0.0557424	0.0536898	0.0569354	0.0755613	0.0512067	0.0609965	0.0480061	0.0506896	0.0656548
K01880	0.0505702	0.0100118	0.0265601	0.0354013	0.0262433	0.0125616	0.0280274	0.0229328	0.0325972	0.0231635	0.0123566
K01881	0.0949493	0.0784908	0.0828148	0.0891526	0.0831704	0.0885833	0.0787535	0.0837398	0.0801909	0.0738679	0.077367
K01883	0.0935258	0.0783043	0.0827666	0.0886247	0.0829801	0.0880753	0.0792971	0.0838954	0.0805245	0.0748144	0.0781263
K01884	0.00700544	0.000682324	0.000204182	0.00225695	0.00617495	0.00158136	0.00156453	0.000859341	0.0014227	0.000553121	0.000600838
K01885	0.0878831	0.0693191	0.0819463	0.0703877	0.0765873	0.0228884	0.0809001	0.0770131	0.0823669	0.0656935	0.0699348
K01886	0.0648556	0.0712933	0.077272	0.0582252	0.048039	0.0191412	0.0525226	0.0698167	0.0426728	0.0595666	0.0618276
K01887	0.0944057	0.0783704	0.0834289	0.0901386	0.0872227	0.0883794	0.0784378	0.0844399	0.0821154	0.0757619	0.0791893
K01889	0.0943093	0.0781957	0.08273	0.0884548	0.0829116	0.0883233	0.0787723	0.0838298	0.0801842	0.0737462	0.077246
K01890	0.0938286	0.0783247	0.0828005	0.0887504	0.0830514	0.0881038	0.079465	0.0850283	0.0805683	0.0747944	0.0780589
K01892	0.103151	0.104571	0.101737	0.103598	0.0849818	0.089034	0.0841539	0.118251	0.0889388	0.077363	0.0822566
K01893	0.0733099	0.0316783	0.0528701	0.0507072	0.0549507	0.0837844	0.0435157	0.042596	0.044518	0.0533942	0.0349161
K01894	0.012589	0.0453153	0.0260037	0.027023	0.0169435	0.00312883	0.0238362	0.0392934	0.0169789	0.0179398	0.0392766
K01895	0.0159157	0.00581395	0.0066449	0.0249608	0.00946128	0.00802697	0.0294594	0.0142826	0.0387667	0.0257743	0.00769113
K01896	0.000650099	0.000308144	9.75216e-05	0.000109306	0.00145349	0	0.00151217	0.000442082	0.00232276	0.00349868	0.000201364
K01897	0.160184	0.137406	0.156741	0.143533	0.140224	0.0530576	0.152098	0.144192	0.154108	0.143258	0.137134
K01899	7.24629e-08	0	6.36871e-08	5.75012e-08	5.22114e-07	0	1.8515e-07	6.6796e-08	2.78606e-07	7.7426e-08	4.76957e-08
K01900	1.08793e-08	0	9.56173e-09	8.633e-09	7.83881e-08	0	2.77977e-08	1.00285e-08	4.18288e-08	1.16244e-08	7.16083e-09
K01902	0.0237552	0.0608959	0.050827	0.041299	0.0341209	0.0152966	0.0601114	0.0591867	0.0535015	0.0525372	0.0565239
K01903	0.021574	0.0611869	0.0508784	0.0411018	0.0340711	0.0149987	0.0591274	0.057869	0.0530132	0.0517296	0.0542945
K01904	2.49082e-08	0	2.18916e-08	1.97653e-08	1.7947e-07	0	6.36429e-08	2.29726e-08	9.57672e-08	2.66142e-08	1.63948e-08
K01905	0.00267484	0.00126605	0.0003994	0.000477977	0.00557351	9.60246e-05	0.00598668	0.00176534	0.00920492	0.0140737	0.000824759
K01906	3.6245e-05	7.50595e-06	0.001617	0.00112742	0.000843248	5.08384e-05	2.0979e-05	0.000426331	2.67252e-05	0.000284501	0.0005214
K01907	0.000724622	0.00033586	0.000107482	0.00161498	0.00153328	2.08145e-05	0.00163875	0.000902146	0.00246483	0.00372287	0.000223094
K01908	0.000703158	0.00119781	0.000416575	0.00036094	0.00152365	2.08145e-05	0.00882374	0.00260437	0.0116609	0.00852212	0.0006274
K01909	1.04517e-07	0	9.18589e-08	8.29367e-08	7.5307e-07	0	2.67051e-07	9.6343e-08	4.01847e-07	1.11675e-07	6.87937e-08
K01910	0.0137638	0.0088912	0.00761087	0.0127354	0.016344	0.00439353	0.0146868	0.00837842	0.00937345	0.0111166	0.0109078
K01911	0.0178453	0.020657	0.0313161	0.0254059	0.0198747	0.0152563	0.0369653	0.0231784	0.0383375	0.0389593	0.0229517
K01912	0.0079583	0.00593869	0.00190426	0.00572445	0.0162559	0.000831233	0.016189	0.00767928	0.0211852	0.0280663	0.00596488
K01914	0.047945	0.0272968	0.0427094	0.0426269	0.0466691	0.0587635	0.035199	0.0293377	0.0395933	0.0401032	0.0312834
K01915	0.102706	0.0781357	0.0881158	0.103898	0.0897905	0.0953288	0.0898191	0.0895284	0.10255	0.082402	0.0831522
K01916	0.0415907	0.0572784	0.0311408	0.0570175	0.0524691	0.0712726	0.053	0.0561577	0.0569989	0.0336924	0.0545263
K01918	0.0658985	0.0552036	0.0510764	0.0601782	0.046898	0.0145856	0.0493652	0.0609082	0.0471514	0.033263	0.0492316
K01919	0.0200594	0.0592482	0.0515946	0.0301073	0.0280283	0.0324744	0.0396475	0.0501997	0.0320175	0.0478714	0.0531088
K01920	0.0118893	0.0418348	0.0255994	0.0143492	0.0109229	0.000224139	0.0228772	0.0393347	0.0190165	0.0170953	0.0341582
K01921	0.105995	0.090085	0.0982621	0.0978455	0.0945702	0.13291	0.0958233	0.0961211	0.104452	0.101298	0.0921602
K01922	0.010988	0.00523827	0.0015486	0.00746253	0.00583925	0.0630157	0.00553397	0.00958623	0.0132534	0.00623369	0.0036935
K01923	0.0956917	0.0780238	0.082751	0.0906441	0.0837162	0.0881662	0.0772359	0.0840553	0.0817943	0.0748148	0.0782896
K01924	0.0943376	0.0788832	0.0828937	0.0886361	0.0833485	0.0883534	0.0818744	0.0860085	0.0814191	0.0768751	0.0783003
K01925	0.0948183	0.0783155	0.0819973	0.0887518	0.0819205	0.0883855	0.0788628	0.0836143	0.07928	0.0733358	0.0753416
K01926	0.0155661	0.00797353	0.00301086	0.017904	0.0197824	0.0642585	0.0125462	0.0150623	0.0168173	0.0116116	0.00812333
K01928	0.0949301	0.0782513	0.0819001	0.0897723	0.0820256	0.0880599	0.0785575	0.0830789	0.0789795	0.0729648	0.0780525
K01929	0.0932703	0.0795941	0.0841421	0.0914429	0.0861006	0.0883275	0.07975	0.0871235	0.0798475	0.0743682	0.0797912
K01930	1.61272e-10	0	1.4174e-10	1.27973e-10	1.162e-09	0	4.12065e-10	1.4866e-10	6.20059e-10	1.72317e-10	1.0615e-10
K01933	0.0934334	0.0777293	0.0826132	0.0862511	0.0814894	0.0877235	0.0754986	0.0832771	0.0790423	0.0727766	0.0765613
K01934	0.0972336	0.0723874	0.0748423	0.0859348	0.0774599	0.0843078	0.072381	0.0830027	0.0744991	0.0649911	0.0675051
K01935	0.0318852	0.100782	0.0982281	0.0527686	0.0530745	0.0175681	0.0713368	0.0992416	0.0625838	0.0670415	0.0808665
K01937	0.0828275	0.0753801	0.0817101	0.0768757	0.0660208	0.107951	0.073689	0.0840992	0.0751772	0.0703971	0.0701748
K01938	0.0697834	0.0614935	0.0409827	0.0761151	0.0672258	0.0822539	0.0566449	0.060792	0.0577454	0.0343874	0.0599452
K01939	0.0926323	0.07825	0.0829039	0.0908653	0.0828983	0.0882326	0.0825886	0.0843768	0.0811864	0.0780289	0.0784837
K01940	0.020857	0.0645628	0.0560647	0.0392084	0.0383029	0.0101452	0.0492546	0.0570137	0.0431412	0.050324	0.0596603
K01941	0.000407507	1.34552e-05	3.83629e-06	3.27229e-06	3.34307e-05	6.45043e-06	1.13728e-05	8.10818e-05	0.000287628	0.000209743	0.000408736
K01942	1.92752e-08	0	1.69409e-08	1.52954e-08	1.38883e-07	0	4.92501e-08	1.77678e-08	7.41096e-08	2.05954e-08	1.26871e-08
K01945	0.094255	0.0774855	0.0838348	0.0876291	0.0841366	0.0879941	0.080543	0.0842407	0.0876196	0.0754984	0.0786571
K01946	2.25429e-09	0	1.98128e-09	1.78884e-09	1.62428e-08	0	5.75995e-09	2.078e-09	8.66733e-09	2.40869e-09	1.48379e-09
K01947	0.00870631	0.0438515	0.0257781	0.0257966	0.012732	0.00277046	0.0187322	0.034647	0.012519	0.00822322	0.0342607
K01948	7.00401e-09	0	6.15578e-09	5.55787e-09	5.04657e-08	0	1.7896e-08	6.45627e-09	2.69291e-08	7.48373e-09	4.6101e-09
K01950	0.0545337	0.00689094	0.0287302	0.0296495	0.0219215	0.0121104	0.0116031	0.0174153	0.0153865	0.0220595	0.0110083
K01951	0.100165	0.0895941	0.085548	0.0946399	0.0939002	0.0888462	0.0938901	0.0866412	0.0952177	0.0778309	0.0864918
K01952	0.108069	0.0801167	0.0874041	0.104496	0.101667	0.0891183	0.0984586	0.0895837	0.115794	0.0790004	0.0806969
K01953	0.00684082	0.00658335	0.00130897	0.00925739	0.00942487	0.00152991	0.0125957	0.0148546	0.00721987	0.0187059	0.00370769
K01955	0.0954524	0.073813	0.0634813	0.0929575	0.0790144	0.086205	0.0832189	0.0809619	0.0820676	0.0710287	0.0680748
K01956	0.0915049	0.066936	0.0597735	0.0827616	0.0741524	0.0828261	0.0643809	0.0743656	0.07216	0.0537519	0.0655254
K01958	0.00384338	0.000830364	0.00312952	0.00617801	0.00262162	6.23199e-05	0.00707694	0.00141354	0.0102819	0.00211147	0.00180732
K01959	0.00517213	0.000816804	0.000122304	0.00370217	0.00672875	0.000488262	0.00072479	0.00188951	0.00136604	0.000260774	0.000279308
K01960	0.0534544	0.00536791	0.0229517	0.0267083	0.0206605	0.0114083	0.00610751	0.0155022	0.007677	0.00725635	0.00448883
K01961	0.0311555	0.0710444	0.0545516	0.0472537	0.0509675	0.0722381	0.057199	0.0679745	0.054163	0.0649923	0.0645485
K01962	0.042501	0.0723547	0.0555499	0.0521973	0.0626962	0.0758221	0.060236	0.0673641	0.0564706	0.0622433	0.0698323
K01963	0.0431149	0.0746008	0.0578967	0.0536474	0.0654152	0.0767779	0.0602805	0.0673163	0.0571923	0.0639945	0.0718545
K01964	1.31882e-09	0	1.1591e-09	1.04652e-09	9.50243e-09	0	3.36972e-09	1.21568e-09	5.07061e-09	1.40915e-09	8.68057e-10
K01965	0.00105965	0.00113009	0.000959296	0.000198979	0.0033986	6.50524e-11	0.00458191	0.00224779	0.00612029	0.0065973	0.00133529
K01966	0.00108163	0.00157126	0.00189941	0.00300606	0.00379592	0.000132866	0.0141146	0.00230494	0.0202604	0.00797329	0.00203298
K01968	0.00153936	0.000690709	0.00283435	0.00055416	0.00383056	2.70589e-05	0.00456483	0.00207098	0.00724279	0.0107054	0.00231543
K01969	0.00153082	0.000688708	0.00282684	0.000547384	0.00376898	2.70589e-05	0.00454301	0.00206417	0.00720977	0.0106945	0.00230897
K01971	0.0009422	0.00161355	0.00215641	0.000482271	0.00461604	0.000130988	0.00760774	0.00570338	0.00695649	0.0138208	0.0047855
K01972	0.0954408	0.0750523	0.0818902	0.0764993	0.0757849	0.0859463	0.0783932	0.0847128	0.0810562	0.0736915	0.0720792
K01974	0.000715524	0.000309682	9.94862e-05	0.000267664	0.00146046	6.9134e-05	0.00151753	0.000801333	0.00236961	0.00370468	0.000203737
K01975	0.00132967	0.000468155	0.0016216	0.00156298	0.00417874	6.95129e-05	0.00289003	0.00151006	0.00514573	0.00620375	0.00246612
K01989	0.0397381	0.0184238	0.0158833	0.0454405	0.0537137	0.10951	0.0291207	0.0195549	0.04781	0.0424847	0.0254743
K01990	0.323128	0.139921	0.150399	0.262947	0.234383	0.690262	0.250834	0.193784	0.332831	0.224108	0.157772
K01991	0.0518087	0.0308518	0.0350788	0.0402339	0.0324335	0.0172798	0.0343109	0.0277635	0.0174747	0.034795	0.0617029
K01992	0.358854	0.143671	0.191104	0.254895	0.237727	0.684723	0.268765	0.216895	0.359402	0.232924	0.157624
K01993	0.107823	0.0337814	0.0550341	0.0463827	0.0487946	0.0181662	0.0441201	0.0378687	0.0333052	0.041229	0.0238236
K01994	0.00027761	1.94233e-05	0.000111461	8.63235e-05	0.000128399	0.000259134	3.13774e-05	0.000121704	4.30238e-05	0.000144467	9.23825e-05
K01995	0.0334803	0.0120553	0.00580551	0.024759	0.0473711	0.0674285	0.0312194	0.0171939	0.0475744	0.0528626	0.0190652
K01996	0.0347434	0.012477	0.00712323	0.0248806	0.0493051	0.0674513	0.0323935	0.0176755	0.0498626	0.0548396	0.0210808
K01997	0.0335133	0.012052	0.00584563	0.0247818	0.0474642	0.0674477	0.031286	0.017236	0.0476468	0.0528463	0.0191729
K01998	0.0334858	0.0120327	0.00519597	0.0247546	0.0464475	0.0674477	0.0306879	0.0170051	0.0466322	0.0521592	0.0184955
K01999	0.0361393	0.0124558	0.00922915	0.0258795	0.0526845	0.0678699	0.0343801	0.0187707	0.0510377	0.0563375	0.0232591
K02000	0.00206606	0.00122312	0.00110908	0.00274863	0.00356097	0.000141552	0.00453337	0.00227799	0.0059323	0.00868357	0.00198773
K02001	0.00202524	0.00116617	0.00108397	0.001552	0.00350614	0.000106821	0.00409307	0.0022628	0.00591967	0.00851349	0.00174241
K02002	0.00240048	0.00124155	0.00112073	0.00657098	0.00362131	0.00017649	0.00456862	0.00376076	0.00605929	0.008641	0.00204139
K02003	0.200855	0.102123	0.0944644	0.191853	0.2006	0.616977	0.165117	0.148183	0.258374	0.174336	0.111692
K02004	0.258962	0.124557	0.135166	0.192004	0.22761	0.52972	0.183693	0.162694	0.24645	0.195345	0.127927
K02005	0.0648176	0.0192849	0.0280045	0.0271114	0.0413239	0.0471131	0.032158	0.0308989	0.0380624	0.0365048	0.0189462
K02006	0.00699249	0.0174004	0.0268949	0.00979014	0.0326301	0.0056193	0.0244876	0.0163428	0.0236243	0.0409574	0.0220445
K02007	0.00733854	0.0167079	0.0269444	0.00945909	0.0356941	0.00563773	0.0185722	0.0121334	0.0185876	0.0288968	0.0227941
K02008	0.00718929	0.0166164	0.0262584	0.00939192	0.0364596	0.0056475	0.0177474	0.0119423	0.0175835	0.0281529	0.0222938
K02009	0.0302237	0.00740064	0.00345616	0.0240391	0.0585475	0.00926418	0.0150728	0.00379861	0.0173329	0.0119016	0.0223227
K02010	0.0484074	0.0712216	0.0807668	0.0537019	0.0817225	0.0228571	0.0716298	0.0757328	0.0706721	0.0931342	0.0558311
K02011	0.0446998	0.0697384	0.0801225	0.0522685	0.0757783	0.0227674	0.070608	0.0758561	0.0683054	0.0917906	0.054857
K02012	0.0579222	0.0953959	0.126645	0.0639762	0.0965561	0.0353982	0.0955315	0.0941904	0.0914522	0.136069	0.0786127
K02013	0.164937	0.199555	0.216038	0.19688	0.24675	0.146933	0.206761	0.132954	0.226072	0.232443	0.263011
K02014	0.411151	0.368775	0.303838	0.384205	0.341516	0.132892	0.289206	0.364661	0.248806	0.309683	0.334826
K02015	0.178702	0.259396	0.263244	0.224448	0.258545	0.181005	0.26475	0.18819	0.289429	0.273869	0.309309
K02016	0.15868	0.187489	0.199172	0.171927	0.223269	0.137908	0.190729	0.129711	0.210717	0.216238	0.223417
K02017	0.0138558	0.0318059	0.0494803	0.00863432	0.0287162	0.0108746	0.0372628	0.0231692	0.0286072	0.0476274	0.0351522
K02018	0.0193911	0.0317604	0.0485039	0.0166689	0.036399	0.0117804	0.0373431	0.0253455	0.0352123	0.0468632	0.0333265
K02019	0.0184273	0.0214051	0.0314859	0.0113795	0.0324604	0.00619401	0.0325331	0.0217815	0.0269652	0.036792	0.022822
K02020	0.0231899	0.044344	0.0635833	0.0191745	0.0466933	0.016591	0.0503423	0.0290908	0.0479307	0.0707894	0.0453516
K02021	1.63962e-06	7.76129e-07	8.6194e-07	0.000110356	3.88337e-05	5.29533e-06	2.283e-07	8.43325e-06	3.81763e-05	3.36173e-05	5.77802e-05
K02022	0.00239063	0.000735039	0.000126244	0.000352985	0.000626019	0.000609016	0.000432723	6.11215e-05	0.000233205	0.000358949	0.00025263
K02024	0.000499256	0.00517958	0.00451537	9.34006e-05	0.000308128	0.000355488	0.00881589	0.0030419	0.00347655	0.00791826	0.00245745
K02025	0.0218424	0.0116533	0.005739	0.0257394	0.0436854	0.069677	0.0193521	0.0267456	0.0327379	0.0213716	0.0140678
K02026	0.0218034	0.0114315	0.00577235	0.0251248	0.0434704	0.0696516	0.0206768	0.0265986	0.033076	0.0213956	0.0141707
K02027	0.0392956	0.0408871	0.0266052	0.0450979	0.0628801	0.0970258	0.0296521	0.0656544	0.0499516	0.0297314	0.0220123
K02028	0.102272	0.123974	0.078123	0.137254	0.119434	0.230083	0.084791	0.136589	0.120145	0.0923287	0.101077
K02029	0.122058	0.173168	0.115529	0.17381	0.162949	0.180817	0.11496	0.18444	0.155728	0.151083	0.132173
K02030	0.123726	0.130618	0.088457	0.168774	0.142845	0.271721	0.0983976	0.153865	0.145222	0.133699	0.117352
K02031	0.0524282	0.0133209	0.0088393	0.0435408	0.0828579	0.0152515	0.0335315	0.00786011	0.0354772	0.0351274	0.0341874
K02032	0.0911767	0.0225402	0.0193851	0.0809349	0.131754	0.027219	0.0796061	0.0203473	0.0902123	0.0734659	0.0598329
K02033	0.0780406	0.0271572	0.0334842	0.0670356	0.124191	0.028373	0.0747538	0.0173494	0.0887556	0.0774616	0.063983
K02034	0.0775974	0.0265061	0.034132	0.0686293	0.12756	0.0285282	0.0747812	0.018069	0.0900639	0.077786	0.0643716
K02035	0.138545	0.0663817	0.0729992	0.14221	0.238322	0.210857	0.146366	0.0609707	0.192928	0.143984	0.131214
K02036	0.0321412	0.0192927	0.0131861	0.0372366	0.0270067	0.130681	0.0307717	0.0337977	0.052867	0.0304387	0.0183187
K02037	0.0163983	0.0098102	0.0101187	0.0225098	0.0153432	0.0639918	0.0196921	0.0181078	0.0307931	0.0195109	0.0108609
K02038	0.0164801	0.010369	0.0101794	0.0225335	0.0155413	0.0640624	0.0198038	0.0182546	0.0309366	0.0195594	0.011079
K02039	0.0140351	0.00778733	0.00691799	0.0169599	0.0105346	0.0637098	0.0177108	0.0155614	0.0290088	0.0175904	0.00849352
K02040	0.0643912	0.0167811	0.032633	0.0460674	0.0336537	0.0752029	0.0300622	0.0320483	0.0429827	0.0411073	0.0145912
K02041	0.0148404	0.00335923	0.00171196	0.0132516	0.0227951	0.00488	0.00756	0.00310968	0.0100923	0.0124116	0.00911917
K02042	0.017129	0.00417728	0.00195564	0.0192786	0.0286135	0.00522269	0.0090893	0.00395517	0.0123744	0.0167554	0.0107842
K02043	0.000465859	2.19852e-07	1.23693e-07	0.000156696	1.97522e-06	6.9134e-05	3.10571e-06	0.000483206	5.86955e-05	0.000290538	0.00019116
K02044	0.0210024	0.00685777	0.00627043	0.0154275	0.0271283	0.00629041	0.0134476	0.00902039	0.0151279	0.0222671	0.0129191
K02045	0.0087979	0.0547039	0.0385976	0.0273148	0.0213294	0.00768717	0.0277709	0.0341506	0.0263536	0.0200496	0.0468102
K02046	0.00872303	0.0544964	0.0382744	0.026808	0.0212798	0.00762325	0.0220053	0.0341497	0.0178568	0.0199433	0.0466563
K02047	0.00872064	0.0544964	0.0382723	0.0268061	0.0212626	0.00762325	0.0219992	0.0341475	0.0178476	0.0199408	0.0466548
K02048	0.0161272	0.09014	0.0577286	0.0404514	0.0233028	0.00769871	0.0345685	0.0668639	0.0281713	0.0263087	0.0543363
K02049	0.0427091	0.0583235	0.0496618	0.0503754	0.0579115	0.0116589	0.0440079	0.0496753	0.0481373	0.0591049	0.0563457
K02050	0.0425627	0.0578037	0.0497883	0.0487778	0.0581201	0.0120943	0.0460431	0.049425	0.053447	0.0538095	0.0561399
K02051	0.076815	0.0601984	0.0634416	0.0715939	0.0654335	0.0224401	0.0491714	0.0571502	0.0593098	0.0604907	0.0598488
K02052	0.00240114	0.000848366	0.000300648	0.00088733	0.00398265	0.000247944	0.00335679	0.00210741	0.00554591	0.00871646	0.00283057
K02053	0.00237917	0.0123947	0.0149883	0.000759499	0.00854273	0.00486194	0.0108422	0.00419038	0.0108095	0.0214436	0.0131487
K02054	0.00229677	0.0123497	0.014953	0.000749503	0.00838831	0.00479737	0.0107454	0.00412784	0.0105949	0.0209134	0.0121844
K02055	0.0195874	0.0999181	0.0664403	0.0530215	0.0349894	0.0105482	0.0495106	0.0743098	0.0342308	0.0372969	0.0847932
K02056	0.0303509	0.0111457	0.00486381	0.0319038	0.037067	0.068721	0.0263309	0.0145984	0.0340002	0.0217206	0.0155926
K02057	0.060744	0.0222064	0.00967171	0.0648927	0.0725239	0.137528	0.0555406	0.0288129	0.0675688	0.0432718	0.0309479
K02058	0.00356391	0.00151742	0.000701029	0.00220207	0.00687185	0.000338106	0.00767816	0.00270607	0.00814721	0.0128972	0.00225051
K02062	0.00100248	0.0145632	0.0266373	0.00157471	0.00849345	0.005315	0.0152141	0.0117749	0.0126876	0.0235093	0.0152919
K02063	0.00716082	0.0572781	0.0479842	0.028116	0.0209226	0.0081188	0.031645	0.0435838	0.0215761	0.0270662	0.0512324
K02064	0.00749499	0.0573687	0.0486642	0.0285357	0.0209302	0.00828184	0.0316557	0.0445824	0.0216852	0.0271426	0.0501845
K02065	0.0680844	0.0697521	0.0778067	0.0597048	0.0545808	0.0193867	0.058624	0.0738438	0.048812	0.0652768	0.0622667
K02066	0.0728621	0.0707019	0.0804608	0.0608036	0.0640099	0.0194196	0.061961	0.0749835	0.0565142	0.0735444	0.0648189
K02067	0.0696277	0.0706067	0.0840868	0.0633619	0.064863	0.0193865	0.0655919	0.0778819	0.0630686	0.0796805	0.0703344
K02068	0.00324168	0.000394787	0.00176561	0.00160565	0.000848472	0.000281192	0.000673466	0.000491243	0.000419356	0.00323983	0.00196096
K02069	0.0110497	0.00112935	0.00298951	0.0121597	0.00269255	0.00372972	0.00149858	0.0049867	0.00344038	0.00555845	0.00327477
K02071	0.0501897	0.0717101	0.0617951	0.0690659	0.0679372	0.0795579	0.068192	0.0671101	0.0659825	0.0629842	0.0709944
K02072	0.0549442	0.0751067	0.0615723	0.07696	0.0729982	0.0834367	0.0720747	0.0719724	0.0744454	0.0667399	0.0739145
K02073	0.0688451	0.0736478	0.0693251	0.086528	0.0852637	0.0831137	0.0731418	0.071293	0.0755738	0.0735921	0.0755795
K02074	0.0121468	0.0449888	0.0271675	0.0291942	0.0158922	0.00387299	0.0319257	0.037965	0.0284102	0.0130588	0.0376549
K02075	0.012166	0.0456062	0.027509	0.0307415	0.0192578	0.00416308	0.0338119	0.0424172	0.0296368	0.0143495	0.0393643
K02076	0.00222611	0.000806127	0.0012208	0.00228682	0.00206111	0.000855771	0.00100051	0.00097914	0.00153094	0.00301724	0.00176765
K02077	0.0237187	0.0472512	0.0282551	0.0381709	0.0316919	0.0078362	0.036605	0.0397201	0.0342624	0.0166538	0.0449658
K02078	0.172077	0.237015	0.188277	0.187835	0.189774	0.187382	0.192272	0.200718	0.179922	0.199885	0.227861
K02079	9.53374e-05	0.00025185	0.000236631	2.05434e-05	4.78438e-05	6.89144e-05	0.000391691	0.000454476	0.000136314	6.34507e-05	5.20082e-05
K02080	5.32616e-05	6.95198e-06	2.57923e-05	7.64867e-05	2.88394e-05	4.56128e-05	0.000281	0.00026354	0.000231339	2.90696e-05	2.81889e-05
K02081	0.00245255	0.00197426	0.000673133	0.0013845	0.00270446	0.000835983	0.00184898	0.00092034	0.00169446	0.00252613	0.00107651
K02082	0.0119762	0.00596568	0.00207988	0.0104652	0.00918652	0.0633162	0.00981929	0.0104406	0.0144004	0.00788153	0.0062995
K02083	0.00087955	0.000148856	0.00022925	0.00332431	0.000268833	0.00015295	0.000221709	0.000161732	0.000333619	0.00091789	0.000447512
K02085	6.26873e-19	0	5.50954e-19	4.9744e-19	4.51678e-18	0	1.60172e-18	5.77849e-19	2.41021e-18	6.69808e-19	4.12613e-19
K02086	0.0116078	0.00530122	0.00167875	0.00902261	0.0061987	0.0633903	0.00558985	0.00973959	0.0132921	0.00722432	0.00416889
K02087	1.26095e-14	0	1.10824e-14	1.0006e-14	9.0855e-14	0	3.22186e-14	1.16234e-14	4.84813e-14	1.34732e-14	8.2997e-15
K02088	1.26095e-14	0	1.10824e-14	1.0006e-14	9.0855e-14	0	3.22186e-14	1.16234e-14	4.84813e-14	1.34732e-14	8.2997e-15
K02091	2.032e-12	0	1.78591e-12	1.61244e-12	1.46411e-11	0	5.19196e-12	1.87309e-12	7.81265e-12	2.17117e-12	1.33748e-12
K02092	5.01738e-08	0	4.40974e-08	3.98142e-08	3.61515e-07	0	1.28199e-07	4.625e-08	1.92909e-07	5.36102e-08	3.30248e-08
K02093	6.80061e-08	0	5.97701e-08	5.39646e-08	4.90002e-07	0	1.73762e-07	6.26877e-08	2.61471e-07	7.26639e-08	4.47622e-08
K02094	4.85071e-08	0	4.26325e-08	3.84917e-08	3.49506e-07	0	1.23941e-07	4.47136e-08	1.86501e-07	5.18294e-08	3.19278e-08
K02095	5.39358e-08	0	4.74038e-08	4.27995e-08	3.88622e-07	0	1.37812e-07	4.97178e-08	2.07373e-07	5.763e-08	3.5501e-08
K02096	5.26179e-08	0	4.62455e-08	4.17537e-08	3.79125e-07	0	1.34444e-07	4.85029e-08	2.02306e-07	5.62217e-08	3.46335e-08
K02097	3.48176e-08	0	3.0601e-08	2.76287e-08	2.5087e-07	0	8.89626e-08	3.20947e-08	1.33867e-07	3.72023e-08	2.29172e-08
K02099	0.000213973	2.33055e-05	0.000586413	4.85272e-05	0.000316222	0.000239199	0.000581489	0.000210614	3.97657e-05	0.000347238	0.000325693
K02100	1.12258e-05	0.000132846	2.43422e-06	5.11868e-06	2.39716e-05	4.83194e-05	0.000276794	0.000373623	0.000232979	0.000938655	0.000390618
K02101	1.06908e-07	0	9.39609e-08	8.48346e-08	7.70302e-07	0	2.73162e-07	9.85476e-08	4.11042e-07	1.14231e-07	7.03679e-08
K02103	5.63625e-05	5.85604e-05	2.19552e-05	0.00140625	0.00033219	3.70317e-05	0.000105635	1.96763e-05	0.000129919	0.000353688	9.53192e-05
K02106	0.0118789	0.00368033	0.00418663	0.00992984	0.0170824	0.00367807	0.00812646	0.00389253	0.00808191	0.00675813	0.00881516
K02107	0.0178793	0.00246511	0.00103688	0.00868606	0.019244	0.0275688	0.00456208	0.00221851	0.00576567	0.00393378	0.0073501
K02108	0.0896486	0.0757429	0.0814018	0.0870846	0.078047	0.0877387	0.0756305	0.0798357	0.0776026	0.0706275	0.0744335
K02109	0.0940149	0.075655	0.081393	0.0896143	0.0848266	0.0881767	0.0753628	0.0780581	0.0790408	0.0717801	0.0745377
K02110	0.0916022	0.0758411	0.0822274	0.0875934	0.0791728	0.0877387	0.0772088	0.0798087	0.079433	0.0725927	0.0762288
K02111	0.0943077	0.076026	0.0829702	0.0874083	0.0802361	0.0880624	0.0777208	0.0799819	0.0804773	0.0736085	0.0771698
K02112	0.0927787	0.0760962	0.0827181	0.0904614	0.079746	0.0877458	0.07755	0.0818306	0.0805799	0.0737057	0.0766206
K02113	0.0911314	0.0753441	0.0813378	0.0853666	0.0776508	0.0873568	0.0752104	0.076732	0.0777848	0.0709332	0.0746919
K02114	0.0916369	0.075913	0.0814352	0.087758	0.0781094	0.0877054	0.0756802	0.0793499	0.0776379	0.0709184	0.0748211
K02115	0.0921484	0.0761907	0.0822972	0.0880392	0.0792533	0.0878701	0.0772576	0.0796647	0.0793641	0.0726526	0.0763728
K02116	0.0207838	0.0524899	0.048076	0.0253501	0.0266736	0.00889274	0.0347672	0.0439871	0.027851	0.0341593	0.031476
K02117	0.0220994	0.00634828	0.00200586	0.0152099	0.0262697	0.0286549	0.0111643	0.00705955	0.00733403	0.00797904	0.0101313
K02118	0.0221007	0.00635614	0.00199543	0.0152073	0.0260463	0.0286586	0.0111863	0.00706153	0.00733575	0.00802167	0.0101185
K02119	0.021772	0.00409345	0.001349	0.0133013	0.0220601	0.0282279	0.00810225	0.00253534	0.00602713	0.00552471	0.00824632
K02120	0.0220924	0.00642556	0.00199226	0.0152587	0.0261432	0.028655	0.0112267	0.00705897	0.00737175	0.00792793	0.0101172
K02121	0.0194213	0.00544548	0.0017134	0.0122796	0.0235621	0.0279598	0.0106825	0.00674914	0.00704369	0.00664026	0.0094415
K02122	0.0219103	0.00415192	0.00136772	0.0133504	0.022196	0.0282316	0.00815985	0.00253575	0.00603393	0.0055517	0.00825717
K02123	0.0221884	0.00644285	0.00206819	0.0153045	0.0281807	0.028739	0.0112115	0.00710122	0.00779186	0.00835906	0.0102675
K02124	0.0220861	0.00634469	0.00199246	0.0152056	0.02607	0.0286513	0.011152	0.00705394	0.00731924	0.00793531	0.0101156
K02126	7.33127e-15	0	6.4434e-15	5.81755e-15	5.28237e-14	0	1.87321e-14	6.75793e-15	2.81873e-14	7.83339e-15	4.8255e-15
K02127	6.02794e-42	0	1.9976e-54	1.80358e-54	1.63766e-53	0	5.80739e-54	2.09511e-54	8.73872e-54	2.42853e-54	1.49602e-54
K02128	8.48089e-07	0	7.45379e-07	6.72981e-07	6.1107e-06	0	2.16695e-06	7.81765e-07	3.26074e-06	9.06176e-07	5.58219e-07
K02132	8.56892e-09	0	7.53117e-09	6.79967e-09	6.17413e-08	0	2.18945e-08	7.8988e-09	3.29459e-08	9.15585e-09	5.64019e-09
K02133	9.25518e-09	0	8.13431e-09	7.34423e-09	6.6686e-08	0	2.36479e-08	8.53139e-09	3.55844e-08	9.88908e-09	6.09183e-09
K02134	1.63892e-10	0	1.44043e-10	1.30052e-10	1.18088e-09	0	4.1876e-10	1.51075e-10	6.30133e-10	1.75117e-10	1.07875e-10
K02137	1.13199e-06	0	9.94871e-07	8.9824e-07	8.15607e-06	0	2.89228e-06	1.04344e-06	4.35217e-06	1.20949e-06	7.45072e-07
K02138	1.22922e-23	0	1.08035e-23	9.75416e-24	8.85683e-23	0	3.14077e-23	1.13309e-23	4.72611e-23	1.31341e-23	8.0908e-24
K02144	1.61899e-69	0	1.42292e-69	1.28471e-69	1.16653e-68	0	4.13669e-69	1.49238e-69	6.22473e-69	1.72988e-69	1.06563e-69
K02145	4.36303e-12	0	3.83463e-12	3.46218e-12	3.14367e-11	0	1.1148e-11	4.02182e-12	1.6775e-11	4.66185e-12	2.87178e-12
K02149	3.34878e-10	0	2.94322e-10	2.65735e-10	2.41288e-09	0	8.55647e-10	3.08689e-10	1.28754e-09	3.57814e-10	2.20419e-10
K02150	2.96896e-07	0	2.6094e-07	2.35595e-07	2.13921e-06	0	7.58599e-07	2.73678e-07	1.14151e-06	3.17231e-07	1.95419e-07
K02151	5.6994e-09	0	5.00916e-09	4.52262e-09	4.10656e-08	0	1.45625e-08	5.25368e-09	2.19131e-08	6.08976e-09	3.75139e-09
K02152	5.12749e-07	6.13048e-06	4.15766e-07	3.75383e-07	3.40849e-06	0	5.0334e-06	4.36061e-07	1.81881e-06	5.05456e-07	3.20119e-07
K02155	4.96287e-09	0	4.36183e-09	3.93817e-09	3.57588e-08	0	1.26806e-08	4.57475e-09	1.90813e-08	5.30278e-09	3.2666e-09
K02156	2.12807e-12	0	1.87035e-12	1.68868e-12	1.53333e-11	0	5.43744e-12	1.96165e-12	8.18203e-12	2.27383e-12	1.40071e-12
K02160	0.0319289	0.0705955	0.0544414	0.0478061	0.0554573	0.0723167	0.0571639	0.0678258	0.0541675	0.0653435	0.0665622
K02164	0.00044047	0.000212759	6.32782e-05	0.000216147	0.000840608	2.08145e-05	0.00105747	0.000776146	0.00151827	0.00208613	0.000123707
K02167	0.000801021	1.37515e-06	3.73217e-08	0.000256903	3.05967e-07	2.70589e-05	2.56164e-06	0.000807811	0.000109976	5.88144e-05	1.44481e-05
K02168	0.0101004	0.0345116	0.0414476	0.0203055	0.0309782	0.0116056	0.0395336	0.0119279	0.034251	0.0306733	0.0395979
K02169	0.0233798	0.0657117	0.0570655	0.0383667	0.041367	0.0118174	0.0492745	0.0545674	0.0376137	0.0503626	0.0602402
K02170	0.0108524	0.044715	0.0258772	0.0264036	0.014198	0.00299437	0.0215019	0.0372643	0.0126747	0.00877963	0.0360101
K02171	0.00025652	0.000565171	8.75041e-05	0.000142426	0.000488419	0.000200838	0.000117084	7.32085e-05	0.000120235	0.000329748	9.67481e-05
K02172	0.00010169	6.66999e-05	3.34839e-05	0.000132887	0.000215784	6.69727e-05	0.00012125	2.30244e-05	0.000116046	0.000258378	3.21221e-05
K02173	7.36949e-05	2.2527e-06	2.29165e-05	1.18282e-05	3.03673e-05	0.000329355	7.26856e-05	4.68864e-05	3.2908e-05	0.000166263	1.84952e-05
K02182	0.00135062	0.000616569	0.000175531	0.000778539	0.00272794	0.000300899	0.00296381	0.00096807	0.00468038	0.00735852	0.000883239
K02183	3.95516e-09	0	3.47616e-09	3.13852e-09	2.84979e-08	0	1.01058e-08	3.64585e-09	1.52068e-08	4.22605e-09	2.60332e-09
K02184	4.59362e-06	0	1.19158e-05	1.67943e-06	2.60809e-05	0	1.86999e-05	4.22212e-06	8.92665e-05	6.31852e-08	3.9751e-06
K02188	0.0148136	0.00578173	0.00333631	0.0126705	0.0257056	0.00439793	0.00836838	0.00473681	0.00835316	0.00802065	0.00979402
K02189	0.0151806	0.00410036	0.00292352	0.0122719	0.0239842	0.00422372	0.00720344	0.00212641	0.00891333	0.00881943	0.00882029
K02190	0.0159887	0.00747284	0.00514936	0.0124472	0.0269018	0.00441171	0.00790063	0.00430661	0.00673158	0.00648398	0.0101787
K02191	0.0129124	0.00316027	0.00271571	0.010019	0.0200134	0.00403887	0.00499314	0.00125393	0.00590856	0.00417203	0.00794509
K02192	0.0114615	0.0451225	0.0259407	0.0264401	0.0161321	0.00299437	0.0229374	0.0376324	0.0155017	0.0157192	0.0388263
K02193	0.00102193	0.0142547	0.0259158	0.00145872	0.00741582	0.00560781	0.0142664	0.0137641	0.0113643	0.0256231	0.0165842
K02194	0.000969239	0.0142681	0.0258969	0.00121918	0.00737051	0.00548322	0.0142371	0.0117839	0.0113286	0.0255642	0.016556
K02195	0.000969943	0.0142679	0.0258975	0.00121974	0.00737462	0.00548322	0.0142386	0.0117846	0.011326	0.0255649	0.0165565
K02196	0.000482979	0.0140054	0.0256861	0.00108499	0.00709773	0.00510391	0.0138551	0.0114513	0.0110213	0.0252846	0.016135
K02197	0.000976174	0.0142684	0.0259341	0.00122469	0.00741956	0.00548681	0.0142624	0.0117903	0.0113501	0.0255715	0.0165755
K02198	0.000980029	0.0142687	0.025931	0.00122189	0.00739409	0.00548681	0.0142534	0.0118267	0.0113365	0.0255929	0.0166545
K02199	0.00051549	0.0283134	0.0517441	0.00206805	0.0137511	0.0101374	0.0282414	0.022728	0.0218585	0.0474891	0.030523
K02200	0.000572864	0.0284809	0.0514533	0.00232977	0.0137271	0.0100189	0.0295716	0.0237253	0.0219632	0.0475302	0.0299674
K02201	9.61911e-08	0	8.45417e-08	7.63302e-08	6.93082e-07	0	2.45778e-07	8.86685e-08	3.69836e-07	1.02779e-07	6.33137e-08
K02203	0.000383775	0.000601012	0.000120594	0.00264509	0.000340919	0.000191097	0.000469383	0.000399061	0.000279615	0.000497157	0.000401729
K02204	0.0217644	0.0470001	0.0276174	0.0343634	0.0334195	0.00646301	0.0268446	0.0374739	0.0227318	0.021449	0.0474682
K02205	6.32207e-05	1.12364e-07	2.7404e-08	0.000156609	7.12984e-07	2.08154e-05	2.68254e-06	0.000357501	1.19882e-07	3.8511e-06	5.26883e-07
K02206	2.38207e-13	0	2.09358e-13	1.89023e-13	1.71634e-12	0	6.08642e-13	2.19578e-13	9.1586e-13	2.54522e-13	1.5679e-13
K02208	8.70352e-10	0	7.64946e-10	6.90647e-10	6.27111e-09	0	2.22384e-09	8.02287e-10	3.34634e-09	9.29963e-10	5.72872e-10
K02213	2.28669e-13	0	2.00976e-13	1.81455e-13	1.64762e-12	0	5.84273e-13	2.10787e-13	8.79191e-13	2.44331e-13	1.50512e-13
K02217	0.0161878	0.0365281	0.0574358	0.0277552	0.0361734	0.0196092	0.048393	0.0380505	0.0432914	0.0664644	0.0727619
K02218	1.50204e-12	0	1.32013e-12	1.19191e-12	1.08226e-11	0	3.83786e-12	1.38457e-12	5.77506e-12	1.60492e-12	9.88655e-13
K02221	0.0345937	0.0429073	0.0394974	0.0420861	0.0588654	0.076381	0.0567461	0.0311881	0.059942	0.053669	0.0648945
K02222	5.34228e-72	0	4.69529e-72	4.23924e-72	3.84925e-71	0	1.36501e-71	4.92449e-72	2.054e-71	5.70818e-72	3.51633e-72
K02223	8.00331e-07	0	0.000567842	1.35451e-19	1.2299e-18	0	2.5506e-08	1.57346e-19	6.56291e-19	5.65891e-05	0.000110327
K02224	0.0149048	0.00600448	0.00462027	0.0127364	0.027606	0.00440298	0.00937332	0.00508425	0.0105094	0.0098789	0.0113936
K02225	6.31941e-05	0	4.00738e-09	0.000156588	9.75971e-07	2.08145e-05	2.46479e-06	0.000359783	0.000120823	0.000244304	0.00047415
K02226	0.0263721	0.00911822	0.00541352	0.0217312	0.0362674	0.00926534	0.0144068	0.011494	0.0150574	0.018021	0.0137697
K02227	0.0163575	0.00659032	0.00417688	0.0132682	0.0295184	0.00629015	0.0118349	0.00572933	0.0140636	0.0162239	0.0114843
K02228	3.34114e-05	0	0.000633108	2.44336e-05	0.000904976	5.05005e-06	0.000517155	0.000220072	0.00109435	0.000933219	0.000899336
K02229	9.35687e-05	0	0.000631751	0.000946813	0.000943047	6.05059e-05	0.000518556	0.000647478	0.00114603	0.00104402	0.00110697
K02230	0.0284803	0.0062242	0.0128975	0.016956	0.0164267	0.00555633	0.0106455	0.0133945	0.012421	0.0137423	0.00757556
K02231	0.0242169	0.00683767	0.00423183	0.0148399	0.0293969	0.00820322	0.011317	0.00557646	0.0124833	0.0128185	0.01105
K02232	0.0266578	0.008503	0.00508056	0.0226498	0.0431173	0.0100584	0.0147308	0.00604554	0.0171302	0.0158581	0.017617
K02233	0.0245613	0.00722494	0.00508422	0.0150376	0.0311863	0.00820322	0.0124949	0.0063227	0.0144008	0.0157339	0.0122343
K02234	6.38191e-05	0	5.53325e-07	0.000157084	4.99034e-06	2.08145e-05	0.000118626	0.00046645	0.000163713	0.000118681	0.000229619
K02236	0.011853	0.0053048	0.00158236	0.00934461	0.00603006	0.0632466	0.00559514	0.00966186	0.0132704	0.00676123	0.00386791
K02237	0.056391	0.144358	0.120771	0.0982195	0.071384	0.0855603	0.0891915	0.135695	0.0785467	0.0766458	0.0923073
K02238	0.076682	0.0746242	0.0699151	0.0678427	0.0732003	0.119801	0.0693945	0.0808099	0.0760625	0.0723495	0.0723455
K02239	1.45603e-06	7.76129e-07	2.89916e-07	2.43018e-06	1.82831e-06	0	8.0562e-07	1.87096e-06	9.75606e-07	2.71126e-07	4.32046e-07
K02240	0.0124392	0.00536309	0.00207321	0.0127805	0.00668879	0.0641613	0.0057033	0.0104537	0.0134741	0.00876454	0.00462467
K02241	0.000519523	0.000112877	2.08919e-05	7.70601e-05	0.000427559	0.000379122	0.000222908	1.24834e-05	7.07343e-05	0.000112055	9.37772e-06
K02242	0.0299051	0.00885221	0.00263102	0.0262642	0.0281731	0.0672708	0.0123241	0.01192	0.0198994	0.0109924	0.011461
K02243	0.012434	0.00535716	0.0020702	0.0127683	0.00666717	0.0641577	0.00569658	0.0104434	0.0134683	0.00872756	0.00462107
K02244	0.0119284	0.00528735	0.0019617	0.00970989	0.00654755	0.0638977	0.00564403	0.0108032	0.0134275	0.00809358	0.0043639
K02245	0.0124339	0.00535019	0.00206954	0.0127482	0.0066705	0.0641577	0.00569641	0.0104287	0.013468	0.00874675	0.00462783
K02246	0.0109862	0.00524071	0.00153537	0.00880803	0.00581395	0.0630181	0.00553808	0.00957651	0.0132414	0.00639711	0.00358587
K02247	9.70996e-10	7.76129e-07	6.77538e-08	2.22959e-06	6.99628e-09	0	2.48099e-09	1.63796e-06	3.7333e-09	1.0375e-09	6.39117e-10
K02248	0.0109044	0.00523643	0.00152686	0.00744668	0.00584507	0.0629417	0.00551889	0.0095704	0.0132288	0.00629007	0.00385852
K02249	1.12228e-09	0	9.86363e-10	8.90558e-10	8.08631e-09	0	2.86754e-09	1.03451e-09	4.31495e-09	1.19915e-09	7.38693e-10
K02250	7.94108e-05	1.01262e-05	3.22756e-05	0.00271801	3.67011e-05	7.41293e-05	1.89314e-05	4.44507e-05	1.22919e-05	7.82598e-05	2.77867e-05
K02251	1.08614e-07	1.44855e-06	9.54601e-08	8.61881e-08	7.07786e-06	0	2.20784e-06	1.0012e-07	4.176e-07	1.16053e-07	1.59057e-06
K02253	8.75518e-09	3.12613e-07	7.69487e-09	6.94747e-09	1.42168e-06	0	4.38957e-07	8.07049e-09	3.3662e-08	9.35484e-09	1.52484e-06
K02254	1.75467e-09	7.76129e-07	6.84426e-08	2.23022e-06	1.26429e-08	0	4.48337e-09	1.63868e-06	6.74639e-09	1.87485e-09	1.15494e-09
K02255	8.55882e-06	0	2.83631e-18	2.56082e-18	2.32524e-17	4.83194e-05	8.24567e-18	0.00010463	1.24077e-17	0.000204622	2.12413e-18
K02256	1.70478e-10	0	1.49832e-10	1.35278e-10	1.22834e-09	0	4.35588e-10	1.57146e-10	6.55454e-10	1.82154e-10	1.1227e-10
K02257	1.45258e-07	0	1.27666e-07	1.15266e-07	1.04662e-06	0	3.71149e-07	1.33898e-07	5.5849e-07	1.55207e-07	9.561e-08
K02258	0.000731126	0.000306041	0.000718249	0.000380329	0.00222417	2.08145e-05	0.00199588	0.00128682	0.00340341	0.00444787	0.00112848
K02259	0.000765217	0.000616745	0.00158878	0.00251965	0.00285914	7.2132e-05	0.0141616	0.00335749	0.0197779	0.00601434	0.00247745
K02261	1.96075e-10	0	1.72329e-10	1.55591e-10	1.41277e-09	0	5.00991e-10	1.80741e-10	7.53871e-10	2.09504e-10	1.29058e-10
K02262	3.62266e-13	0	3.18393e-13	2.87467e-13	2.61022e-12	0	9.25625e-13	3.33935e-13	1.39284e-12	3.87078e-13	2.38446e-13
K02263	2.45843e-23	0	2.1607e-23	1.95083e-23	1.77137e-22	0	6.28155e-23	2.26617e-23	9.45221e-23	2.62682e-23	1.61816e-23
K02267	6.02794e-42	0	1.9976e-54	1.80358e-54	1.63766e-53	0	5.80739e-54	2.09511e-54	8.73872e-54	2.42853e-54	1.49602e-54
K02274	0.000826684	0.00062124	0.00226972	0.00391176	0.00394082	7.44367e-05	0.0148721	0.00371513	0.0210998	0.00689373	0.00333243
K02275	0.00079136	0.000626855	0.00163411	0.0039008	0.00303728	7.44367e-05	0.0142775	0.00344888	0.0199962	0.00608254	0.0026477
K02276	0.00080268	0.000927395	0.00234555	0.00255609	0.00406501	7.44367e-05	0.0173959	0.00535297	0.0229244	0.00782237	0.00397299
K02277	2.22387e-05	7.82388e-06	4.0774e-05	0.00135998	0.000173519	0	5.73761e-05	2.21366e-05	8.55035e-05	2.37618e-05	2.57724e-05
K02278	0.000332952	0.00542956	0.00188971	0.00293283	0.000390015	0.000358103	0.00652953	0.00308111	0.00321263	0.00641864	0.0021151
K02279	0.000759822	0.00502277	0.00298238	0.000677546	0.00150743	0.000281679	0.00734657	0.0037136	0.0047476	0.00755385	0.00344178
K02280	0.000594058	0.00500492	0.00256736	0.000377597	7.17969e-05	0.000279538	0.0066168	0.00334741	0.00320731	0.00661086	0.00266966
K02281	9.2915e-06	0	2.87233e-09	2.59334e-09	2.35477e-08	0	8.35037e-09	3.01254e-09	2.91007e-05	2.22739e-05	2.1511e-09
K02282	0.00125936	0.00497898	0.00284334	0.002106	0.00164362	0.000268726	0.00709917	0.0034627	0.00470261	0.00735855	0.00297967
K02283	0.00265263	0.00646208	0.00771987	0.00971805	0.0111264	0.00143852	0.029782	0.00667926	0.0392099	0.013351	0.00906715
K02284	8.25703e-08	0	7.25704e-08	6.55217e-08	5.94941e-07	0	2.10975e-07	7.6113e-08	3.17467e-07	8.82256e-08	5.43484e-08
K02285	8.52201e-08	0	7.48993e-08	6.76244e-08	6.14033e-07	0	2.17746e-07	7.85555e-08	3.27655e-07	9.10569e-08	5.60926e-08
K02286	8.64539e-08	0	7.59838e-08	6.86035e-08	6.22923e-07	0	2.20899e-07	7.96929e-08	3.32399e-07	9.23753e-08	5.69047e-08
K02287	7.189e-08	0	6.31836e-08	5.70466e-08	5.17986e-07	0	1.83686e-07	6.62679e-08	2.76403e-07	7.68138e-08	4.73186e-08
K02288	5.78561e-08	0	5.08493e-08	4.59103e-08	4.16868e-07	0	1.47828e-07	5.33315e-08	2.22446e-07	6.18187e-08	3.80813e-08
K02289	4.94339e-08	0	4.34471e-08	3.92271e-08	3.56184e-07	0	1.26309e-07	4.5568e-08	1.90064e-07	5.28197e-08	3.25378e-08
K02290	7.19611e-08	0	6.32461e-08	5.7103e-08	5.18498e-07	0	1.83868e-07	6.63334e-08	2.76677e-07	7.68898e-08	4.73653e-08
K02291	0.0114775	0.0453185	0.0255486	0.0277044	0.0151632	0.00300929	0.023928	0.037233	0.0165331	0.0147402	0.0192141
K02292	4.33324e-08	0	3.80845e-08	3.43854e-08	3.12221e-07	0	1.10719e-07	3.99436e-08	1.66605e-07	4.63003e-08	2.85217e-08
K02293	4.32753e-07	0.000102787	3.80343e-07	3.43401e-07	3.1181e-06	0	1.10573e-06	3.98912e-07	1.96089e-06	5.379e-07	2.84841e-07
K02294	1.83385e-07	0	1.61176e-07	1.45521e-07	1.32134e-06	0	4.68568e-07	1.69044e-07	7.05082e-07	1.95946e-07	1.20706e-07
K02295	4.96678e-08	0	4.36527e-08	3.94127e-08	3.5787e-07	0	1.26906e-07	4.57836e-08	1.90963e-07	5.30696e-08	3.26918e-08
K02297	0.0011034	0.000306093	8.8981e-05	0.000406499	0.00135643	2.12949e-05	0.00161439	0.00152313	0.00252486	0.00384656	0.000789587
K02298	0.0011034	0.000306093	8.89775e-05	0.000406496	0.00135641	2.73319e-05	0.00161635	0.00152313	0.00252484	0.00385404	0.000789715
K02299	0.00111812	0.000306093	9.83874e-05	0.000414992	0.00143352	2.73319e-05	0.00164803	0.00153299	0.00256595	0.0038814	0.000796767
K02300	0.00110485	0.000306093	9.02531e-05	0.000407648	0.00136684	2.73319e-05	0.00162006	0.00152446	0.00253059	0.00385582	0.000791421
K02302	0.00221597	0.0297075	0.0212168	0.0167837	0.0240281	0.00764258	0.0244491	0.00353778	0.0215797	0.0204757	0.0473928
K02303	0.0021927	0.00149264	0.000930447	0.00519766	0.00717713	0.000162205	0.0112598	0.00439026	0.0167804	0.0123931	0.00275268
K02304	0.0135911	0.00365232	0.0028501	0.011892	0.0237523	0.00410607	0.00631612	0.00223067	0.0071606	0.00461413	0.0082049
K02305	0.000443693	0.000460018	6.61107e-05	0.000218704	0.000871056	2.08145e-05	0.00136327	0.00105497	0.0017787	0.00374824	0.000161891
K02313	0.082097	0.0807482	0.0836039	0.0798564	0.0698578	0.0845272	0.074936	0.0844288	0.0754599	0.0705923	0.0696265
K02314	0.107918	0.0842685	0.0850167	0.0985663	0.0922428	0.0931876	0.0901859	0.0902482	0.0895923	0.0868997	0.082429
K02315	0.00662834	0.00656694	0.00594953	0.0133291	0.00813907	0.0609588	0.00567193	0.00484139	0.00634133	0.0049189	0.00329016
K02316	0.10508	0.0787063	0.0841121	0.098813	0.0842111	0.0913411	0.0806098	0.0869111	0.0830111	0.0751077	0.0584983
K02317	8.55885e-06	0	1.95466e-11	1.76481e-11	1.60246e-10	4.83194e-05	5.68256e-11	0.000107584	8.55089e-11	0.000188598	1.46386e-11
K02318	6.2201e-06	0	5.4668e-06	4.93582e-06	9.238e-05	0	1.5893e-05	5.73367e-06	2.42461e-05	5.6218e-05	4.39224e-06
K02319	8.437e-06	0	7.41522e-06	6.69498e-06	6.07908e-05	0	2.15574e-05	7.77719e-06	3.24387e-05	9.01486e-06	5.5533e-06
K02322	8.0415e-08	0	7.06762e-08	6.38114e-08	5.79411e-07	0	2.05468e-07	7.41262e-08	3.0918e-07	8.59227e-08	5.29298e-08
K02323	8.13397e-08	0	7.14888e-08	6.45452e-08	5.86074e-07	0	2.07831e-07	7.49786e-08	3.12736e-07	8.69107e-08	5.35384e-08
K02326	9.78904e-17	0	8.60352e-17	7.76786e-17	7.05326e-16	0	2.5012e-16	9.0235e-17	3.7637e-16	1.04595e-16	6.44322e-17
K02327	5.42392e-15	0	4.76704e-15	4.30402e-15	3.90807e-14	0	1.38587e-14	4.99974e-15	2.08539e-14	5.79541e-15	3.57006e-15
K02328	4.07661e-23	0	3.5829e-23	3.2349e-23	2.9373e-22	0	1.04161e-22	3.7578e-23	1.56738e-22	4.35582e-23	2.68326e-23
K02330	2.20226e-20	0	1.93555e-20	1.74755e-20	1.58679e-19	0	5.627e-20	2.03003e-20	8.46727e-20	2.3531e-20	1.44955e-20
K02331	2.04695e-12	0	1.79905e-12	1.62431e-12	1.47488e-11	0	5.23018e-12	1.88687e-12	7.87015e-12	2.18715e-12	1.34732e-12
K02334	0.0432205	0.050772	0.0270311	0.0542606	0.0643804	0.00997841	0.0364537	0.0413535	0.0300966	0.0243994	0.05204
K02335	0.0946463	0.0884268	0.0843537	0.0937403	0.0883598	0.0881699	0.0987231	0.0845893	0.0994854	0.0796999	0.0832691
K02336	0.00113029	0.000306299	9.51603e-05	0.000263758	0.00142502	0.000117453	0.00150496	0.000920632	0.00231821	0.00384331	0.00022572
K02337	0.0961776	0.0807008	0.0841636	0.0898916	0.0848655	0.0886322	0.0857524	0.0896274	0.0844021	0.0814236	0.0786296
K02338	0.110731	0.0829075	0.0837504	0.0983819	0.0996402	0.0923502	0.0838894	0.085193	0.08614	0.0777744	0.0848332
K02339	0.011748	0.0594101	0.0505356	0.0273865	0.0235379	0.00802914	0.0376683	0.0488916	0.027438	0.0369385	0.0508922
K02340	0.0979083	0.078907	0.0822521	0.0827669	0.0886078	0.0888905	0.0770364	0.0835997	0.0815628	0.0741408	0.0780321
K02341	0.0934305	0.0778379	0.0825691	0.084386	0.0825914	0.0884946	0.0787341	0.0839846	0.0803349	0.0743611	0.0777417
K02342	0.138129	0.154431	0.151339	0.148413	0.101371	0.0765185	0.125592	0.172252	0.124495	0.107092	0.121178
K02343	0.0958766	0.0801343	0.0833241	0.0892083	0.0847849	0.0883084	0.0833349	0.0874386	0.0828599	0.0788276	0.0785714
K02344	0.000419686	0.0140977	0.0258638	0.000892651	0.0064092	0.00508328	0.0140796	0.0110732	0.0105521	0.0221167	0.0139747
K02345	0.000832178	5.86869e-17	4.07006e-09	3.67474e-09	3.33668e-08	4.83194e-05	1.18324e-08	0.000177167	1.78049e-08	0.000201992	3.04809e-09
K02346	0.075128	0.0744493	0.0735722	0.083505	0.0706529	0.0869995	0.0790529	0.0785597	0.0805664	0.0764719	0.0744388
K02347	0.00011581	3.37997e-05	0.000855048	0.00143423	0.00180666	0	0.00085711	0.000339333	0.00164947	0.00125721	0.00112476
K02348	0.00122799	0.00291855	0.00476853	0.00702921	0.00387266	0.00056314	0.01671	0.00739873	0.01914	0.0110057	0.00427076
K02349	1.60084e-14	0	1.40697e-14	1.27031e-14	1.15345e-13	0	4.09032e-14	1.47565e-14	6.15494e-14	1.71049e-14	1.05369e-14
K02350	1.6082e-12	0	1.41343e-12	1.27615e-12	1.15875e-11	0	4.1091e-12	1.48243e-12	6.18321e-12	1.71834e-12	1.05853e-12
K02351	5.88905e-06	0	5.17584e-06	0.00134477	4.34955e-05	0	1.50471e-05	4.30552e-05	7.11406e-05	9.77111e-05	0.000163772
K02352	4.1306e-07	0	1.56769e-07	6.78894e-11	6.17048e-10	0	9.9677e-06	5.63729e-05	2.48898e-06	3.74394e-05	1.8396e-06
K02355	0.159419	0.0878348	0.111201	0.126051	0.118909	0.103583	0.0975633	0.0981425	0.0959802	0.0928719	0.0923833
K02356	0.0941296	0.0782381	0.0822561	0.0895907	0.0830153	0.0882483	0.0791655	0.0841828	0.0805503	0.0749607	0.0779066
K02357	0.0935675	0.0781568	0.0827665	0.0884086	0.0828365	0.0881574	0.0791252	0.0837002	0.0803741	0.0745716	0.0778641
K02358	0.116629	0.18003	0.147022	0.129192	0.108455	0.0928986	0.134014	0.162714	0.121043	0.108275	0.112346
K02359	6.30227e-10	0	5.53902e-10	5.00101e-10	4.54095e-09	0	1.61029e-09	5.8094e-10	2.4231e-09	6.73392e-10	4.1482e-10
K02361	0.0363556	0.00704073	0.015163	0.02388	0.0157417	0.00999429	0.0228501	0.0141849	0.0288482	0.0193471	0.00688486
K02362	6.83784e-05	0	4.88205e-09	0.000156588	4.00236e-08	6.9134e-05	2.46733e-06	0.000465578	1.59042e-05	0.00019246	5.60095e-07
K02363	0.00105867	0.000358359	0.000970496	0.00146431	0.00173565	0.000109261	0.011007	0.000984798	0.0165822	0.00444876	0.00233159
K02364	0.00141555	0.000356217	0.000911282	0.00146253	0.00149215	9.2922e-05	0.0108924	0.000818479	0.016432	0.00443691	0.000861581
K02371	0.0381575	0.0164515	0.00967458	0.0274207	0.0380931	0.0700078	0.0306099	0.0236453	0.0349458	0.0391427	0.0214823
K02372	0.0554588	0.0728838	0.0567482	0.0598137	0.065489	0.0819029	0.0589079	0.0671575	0.0558009	0.0586396	0.051466
K02375	2.36165e-12	0	2.07564e-12	1.87404e-12	1.70163e-11	0	6.03427e-12	2.17696e-12	9.08012e-12	2.52341e-12	1.55446e-12
K02377	0.0505032	0.00777609	0.0240591	0.0269067	0.0181385	0.011362	0.0104351	0.016511	0.0112095	0.0101535	0.00679227
K02379	0.008066	0.0156458	0.0291406	0.0071836	0.0170279	0.00586989	0.0193205	0.0144172	0.0181075	0.032012	0.0164453
K02380	0.000726586	0.0139645	0.026931	0.00119318	0.00659642	0.0054816	0.0141995	0.0114863	0.0106271	0.0223165	0.0145853
K02381	0.00036519	7.33226e-07	0.000645875	0.00010068	0.000987919	4.83194e-05	0.000552508	0.000243161	0.0011228	0.00111152	0.000847023
K02383	5.28583e-05	0.000364161	2.74435e-05	0.000118384	6.96447e-05	0	0.000549005	1.5229e-07	6.35201e-07	3.99451e-05	1.61632e-05
K02385	0.00194755	0.00131068	0.000760998	0.000801111	0.00175869	0.000443042	0.00156528	0.000262415	0.00126057	0.00124664	0.00110628
K02386	0.00604203	0.000619579	4.31585e-05	0.00250282	0.00675539	0.000676151	0.000649657	0.0022307	0.00145267	0.000578685	0.00051924
K02387	0.00764851	0.00222207	0.000858924	0.00405236	0.0085126	0.000850307	0.00233075	0.00246193	0.00279501	0.00197446	0.0019891
K02388	0.00765431	0.00222207	0.000864016	0.00405696	0.00855464	0.000850307	0.00234555	0.00255626	0.00281729	0.00198033	0.00199291
K02389	0.00637756	0.00155637	0.000820259	0.00397992	0.00824171	0.000850307	0.00221913	0.00253233	0.00278146	0.00191629	0.00189698
K02390	0.0133282	0.00287319	0.000902219	0.00630858	0.0152958	0.00125628	0.00306328	0.00405092	0.00415587	0.00223616	0.00219192
K02391	0.000485787	1.18275e-06	7.11602e-06	0.000263294	6.21562e-05	4.49742e-05	2.31407e-05	0.000802733	0.000189683	0.000391694	0.000590293
K02392	0.0148011	0.00445353	0.000485093	0.00781908	0.0154506	0.0015434	0.00370908	0.0039065	0.00336156	0.00182137	0.00175513
K02393	0.00606217	0.000643703	6.0859e-05	0.00252094	0.00691978	0.000686269	0.000756325	0.00232025	0.00159342	0.00074094	0.000823759
K02394	0.00606275	0.000655054	6.13668e-05	0.00252139	0.00693409	0.000686269	0.00078694	0.00232087	0.00159932	0.000737851	0.000816877
K02395	0.00252831	0.00275346	0.000381692	0.00492638	0.00583089	0.000772682	0.00540076	0.0023473	0.00501717	0.00332966	0.00409528
K02396	0.00788069	0.00273082	0.000960186	0.00534889	0.00873219	0.00103851	0.0026674	0.0024965	0.00287916	0.00209173	0.00215909
K02397	0.0064583	0.00173212	0.000859897	0.00440777	0.00830259	0.000914227	0.00228758	0.00247731	0.0027549	0.00179241	0.00168524
K02398	0.0024956	0.00160733	0.000181855	0.00179813	0.000732157	0.000612294	0.00119814	0.000792162	0.000231317	0.000571643	0.000637215
K02399	0.000416412	0	1.68008e-06	1.5169e-06	1.48368e-05	4.83194e-05	4.8843e-06	0.00015486	6.32914e-05	0.000271201	0.00025402
K02400	0.00765879	0.00222327	0.000867897	0.00405535	0.00858721	0.000826043	0.00235992	0.0025151	0.00282987	0.00208091	0.00199671
K02401	0.00828757	0.00234784	0.000874438	0.00435113	0.00867257	0.000914876	0.0024606	0.00370675	0.00289339	0.00187277	0.00201714
K02402	0.000414504	5.81791e-14	2.6847e-09	2.42389e-09	3.99236e-06	4.83194e-05	7.80477e-09	0.000144492	8.83655e-05	0.000368722	0.000399211
K02403	0.000414503	5.81791e-14	2.08736e-09	1.88457e-09	3.98735e-06	4.83194e-05	6.06819e-09	0.000141381	0.000121829	0.000432143	0.000550423
K02404	0.00717715	0.00219907	0.000216331	0.00399971	0.00738291	0.000801988	0.00175545	0.00216026	0.00150316	0.00048484	0.000586422
K02405	0.00769232	0.00224029	0.00088207	0.00427784	0.00870437	0.000850307	0.00244368	0.00257732	0.00286304	0.0019998	0.00200976
K02406	0.0161701	0.0063661	0.00138492	0.010986	0.0172833	0.00206039	0.00551443	0.00483853	0.0047695	0.00305104	0.00483242
K02407	0.00783462	0.00272841	0.00096212	0.00535063	0.00862266	0.00101435	0.00266449	0.00249701	0.0028449	0.00198906	0.00209732
K02408	0.00764838	0.00222021	0.000858808	0.00404714	0.00851163	0.000777724	0.00233041	0.00250414	0.00278993	0.00178643	0.00198907
K02409	0.0112912	0.00271626	0.000885117	0.00544458	0.013647	0.000859711	0.00274048	0.00256272	0.00387935	0.00211193	0.00223534
K02410	0.00769923	0.00258613	0.000884469	0.00416903	0.00856663	0.000801988	0.00287423	0.0024975	0.00278716	0.00192944	0.00200303
K02411	0.00801802	0.0024569	0.000910943	0.00416945	0.00932308	0.000801988	0.00322557	0.00275803	0.00408185	0.00379225	0.00188088
K02412	0.00766256	0.00222176	0.000867389	0.00406462	0.00859295	0.000801988	0.00235554	0.00256313	0.00286523	0.00190884	0.00212683
K02413	0.00245274	0.00159025	0.000183883	0.00180854	0.000745457	0.000563975	0.00113704	0.000829061	0.000285328	0.000478902	0.000645423
K02414	0.00104986	0.0003823	0.00067378	0.000933027	0.00116922	0.000463856	0.000880237	0.0010228	0.00120422	0.00117878	0.00129403
K02415	0.00989396	0.00189716	0.000766542	0.00432428	0.0130517	0.000716487	0.00280809	0.00286074	0.0036776	0.00180998	0.00174967
K02416	0.00764423	0.00223116	0.000855183	0.00404898	0.00849099	0.000801988	0.00234819	0.00249644	0.00276404	0.00179527	0.0019203
K02417	0.0128302	0.0030228	0.00092699	0.00675386	0.0151917	0.00110392	0.00300984	0.00398531	0.00413251	0.00213777	0.00226
K02418	0.00121499	0.00090964	0.000140926	0.00172365	0.000463815	0.000563975	0.000991247	0.000802454	0.00022125	0.000370614	0.000568047
K02419	0.00766028	0.00223177	0.000910315	0.00406016	0.0087934	0.000801988	0.00238506	0.00255997	0.00283807	0.00184431	0.00342714
K02420	0.00765815	0.00223568	0.000867355	0.00405997	0.00859182	0.000801988	0.0023844	0.00256098	0.00283189	0.0018436	0.00199542
K02421	0.00765851	0.00223834	0.00087515	0.00406921	0.00867683	0.000801988	0.00238453	0.00256208	0.00283479	0.00184535	0.00200131
K02422	0.00921393	0.00343547	0.00100329	0.00558409	0.00889708	0.00103516	0.00290564	0.00287803	0.0028817	0.00208258	0.00223211
K02423	0.000414505	7.76129e-07	7.12617e-08	2.23276e-06	2.79082e-06	4.83194e-05	1.2679e-08	0.000143338	6.90157e-05	0.000311046	0.000312257
K02424	0.0182626	0.0550167	0.048292	0.0382609	0.0340839	0.00899216	0.0386309	0.050831	0.0325468	0.0364434	0.0562403
K02425	0.000411127	0	2.03503e-09	1.83737e-09	1.66834e-08	4.83194e-05	5.91621e-09	6.70153e-05	8.90246e-09	0.000140963	1.52405e-09
K02426	0.0479026	0.0228024	0.0496907	0.0255641	0.0263931	0.0156201	0.0361785	0.0315981	0.0333838	0.0404412	0.0227539
K02427	0.0119463	0.0597786	0.0526418	0.027536	0.0246978	0.00802914	0.0388637	0.0491586	0.0289231	0.0410709	0.0541891
K02428	0.131764	0.08509	0.106737	0.10907	0.0905359	0.0954717	0.0953793	0.103168	0.0979371	0.0915755	0.081908
K02429	0.0966555	0.058509	0.0734587	0.065711	0.0449478	0.0180438	0.0429942	0.0666581	0.0357435	0.0353296	0.0501986
K02430	0.000361861	0.0053145	0.00444648	0.000325317	7.70024e-05	0.000316243	0.00317591	0.00261003	0.00114673	0.00160051	0.00204816
K02431	0.000804974	0.00548318	0.00458282	0.000714282	0.00365305	0.000438821	0.00353778	0.00316123	0.00188533	0.00223879	0.00304946
K02433	0.0497806	0.0569641	0.0386431	0.0635141	0.0650499	0.0724883	0.0621031	0.0565885	0.0750927	0.06379	0.0603828
K02434	0.0446594	0.055266	0.0344047	0.0617151	0.0549176	0.0724466	0.0496569	0.0524879	0.055527	0.0339849	0.0581558
K02435	0.0445573	0.0511164	0.0321075	0.0492691	0.047143	0.0696632	0.046677	0.0524457	0.0549061	0.0322409	0.0489768
K02436	0.000248923	0.000217376	0.000154315	0.000391112	0.000215294	0.000165647	0.000304453	0.000519162	0.000156072	0.000404278	0.000461618
K02437	0.0538051	0.0541531	0.0508247	0.0461473	0.0389784	0.0104561	0.0507873	0.0565374	0.046607	0.0395745	0.0496296
K02438	0.0129969	0.0313546	0.0307293	0.0285868	0.0378164	0.0120639	0.034031	0.0148211	0.0232726	0.031414	0.0552581
K02439	0.000513007	0.0152221	0.0261639	0.00105829	0.00642474	0.00513516	0.0146312	0.0114052	0.010686	0.0221332	0.0142622
K02440	0.0345889	0.0259776	0.0329138	0.033176	0.0255413	0.11526	0.0484486	0.0344962	0.0705841	0.0430685	0.0243199
K02441	0.000557051	0.0142301	0.0234327	0.00220256	0.00847175	0.00466874	0.0134645	0.0114753	0.0111035	0.0229213	0.0126912
K02442	2.80383e-09	0	2.46426e-09	2.22491e-09	2.03203e-08	6.24436e-06	7.16406e-09	2.42366e-05	9.07659e-05	2.99587e-09	2.48693e-06
K02443	0.0116763	0.00224334	0.00100525	0.0108434	0.0153849	0.00376822	0.00448804	0.000919805	0.00551539	0.00347483	0.00683931
K02444	0.0120272	0.0564463	0.0484564	0.0166648	0.019057	0.00574631	0.0321096	0.0486112	0.0238562	0.0297353	0.0440571
K02445	0.00575657	0.0268319	0.0417797	0.00588045	0.014148	0.0146952	0.0231528	0.0175816	0.0169648	0.0373696	0.0259166
K02446	0.0137225	0.0164378	0.0307299	0.0192484	0.0246305	0.00897244	0.0303245	0.01274	0.0323408	0.0284453	0.0228547
K02448	0.000442304	0.000214879	6.49895e-05	0.000217609	0.000854143	2.08145e-05	0.00106221	0.000777837	0.0015254	0.00208838	0.000124914
K02450	1.91646e-05	0	1.66249e-05	1.50101e-05	0.000138571	0	4.83641e-05	2.61444e-05	7.27273e-05	4.29684e-05	1.25053e-05
K02451	0.000160064	7.56117e-05	0.00200755	5.45743e-05	7.28395e-05	0	0.00102755	0.000336476	0.00137838	0.00245711	0.000688635
K02452	0.00143677	0.000492537	0.000142119	0.000419018	0.00219491	7.53783e-05	0.00236678	0.00140261	0.00379356	0.00587965	0.000556487
K02453	0.0193544	0.0040648	0.00357591	0.0204793	0.0309696	0.00475702	0.0118061	0.0062079	0.0147841	0.0159598	0.00914691
K02454	0.0260617	0.00644058	0.00378117	0.0158275	0.0354107	0.00474583	0.0152716	0.00974366	0.0224619	0.0284257	0.013294
K02455	0.0209587	0.00446646	0.00134243	0.0126367	0.0264359	0.00455331	0.00996349	0.0053502	0.0142488	0.0153393	0.00850157
K02456	0.0294227	0.00488463	0.00277412	0.022499	0.0376187	0.00539337	0.0115522	0.00767935	0.0177479	0.0168842	0.00961279
K02457	0.0018765	0.00067104	0.0001927	0.000734132	0.00299151	8.99551e-05	0.00324158	0.00228068	0.00508122	0.00804897	0.000868705
K02458	0.00258297	0.000976647	0.000284225	0.000994608	0.0043867	0.000117007	0.00473597	0.00309362	0.00747919	0.0115467	0.0010737
K02459	0.00257872	0.000980313	0.000280496	0.000991242	0.00435614	0.000117007	0.00472513	0.00308269	0.00741804	0.0114394	0.000869381
K02460	0.00253728	0.000978132	0.000284464	0.000840243	0.00438816	9.61928e-05	0.00473403	0.00273812	0.00747037	0.0115538	0.00107259
K02461	0.00251189	0.000977996	0.000277289	0.000831762	0.00432987	9.64001e-05	0.00471335	0.00272903	0.00744886	0.0115452	0.00106964
K02462	0.00251433	0.000977415	0.000279438	0.000833702	0.00434714	8.99485e-05	0.0047196	0.00273128	0.00744865	0.0115478	0.00106694
K02463	0.00103106	0.000487116	0.000139261	0.000259853	0.00217179	2.08179e-07	0.00235601	0.00103959	0.00382648	0.0058358	0.000759594
K02464	5.9884e-05	0	1.94345e-11	1.75468e-11	1.59326e-10	0	5.64996e-11	5.81903e-05	8.50182e-11	4.76375e-05	1.45546e-11
K02465	0.000693014	0	2.01549e-09	1.81972e-09	1.65232e-08	0	5.85939e-09	8.85255e-09	8.81696e-09	4.764e-05	1.50941e-09
K02466	0.00181549	0.000646184	0.00104334	0.000184338	0.000956029	0.000499575	0.000702295	0.000934469	0.000676658	0.000661299	0.000770918
K02467	0.000393243	0	2.01549e-09	1.81972e-09	1.65232e-08	4.83194e-05	5.85939e-09	6.54132e-05	8.81696e-09	0.000188421	1.50941e-09
K02468	0.000348124	0.000528566	0.00117399	2.54632e-05	2.89454e-05	0.000136523	0.000713138	0.000916288	0.000258525	0.000240244	0.000414282
K02469	0.0967683	0.0791062	0.0845165	0.092785	0.0868478	0.0891886	0.0903979	0.0863515	0.0969079	0.0766341	0.0802756
K02470	0.0956619	0.079443	0.0851105	0.0919939	0.0884261	0.0887708	0.090238	0.0858946	0.0981053	0.0780045	0.0811016
K02471	0.0176712	0.0872077	0.0800045	0.0478831	0.043704	0.0161053	0.0701468	0.0581089	0.0437187	0.0721903	0.0984583
K02472	0.00602873	0.00112675	0.00256153	0.0084853	0.00633572	0.0019308	0.00247102	0.00175107	0.00202397	0.00187333	0.00192073
K02473	0.000628742	0.00148876	0.00135073	0.000101774	0.000388666	0.000494376	0.00531128	0.00415328	0.00371893	0.00823682	0.00100548
K02474	0.0166317	0.0111093	0.00440063	0.0150405	0.0171903	0.00454249	0.0234592	0.0125399	0.0173967	0.0259613	0.00582843
K02475	0.00026877	1.67008e-05	0.000747251	0.000122501	0.00100372	0.000213923	0.000544177	0.000383288	0.00119957	0.00117085	0.000914755
K02476	9.90949e-06	1.21386e-05	1.5715e-06	2.95326e-05	1.86302e-05	3.07063e-17	4.88206e-06	2.23012e-05	8.29232e-05	0.000103972	1.29456e-05
K02477	0.0170173	0.00914352	0.00210008	0.0138394	0.0265871	0.00382201	0.0200698	0.0119314	0.0201002	0.01429	0.0129273
K02478	0.0120241	0.00225463	0.00270633	0.00961904	0.0160459	0.00372116	0.00498282	0.00142854	0.00648397	0.00482986	0.00761701
K02479	8.67537e-06	1.64865e-06	9.91333e-06	5.60838e-05	6.80141e-05	2.1735e-15	5.90562e-05	0.000306959	5.4457e-05	2.37039e-05	2.44173e-05
K02480	9.43368e-06	0	8.29119e-06	7.48587e-06	6.8181e-05	0	2.4104e-05	4.65901e-05	7.8327e-05	8.68422e-05	0.000125059
K02481	0.0162415	0.0031899	0.00121051	0.0110543	0.0239434	0.00403675	0.00611622	0.00484042	0.00726344	0.00487024	0.00796296
K02482	0.00439654	0.000503994	4.25172e-05	0.00193743	0.00578055	0.000226566	0.000514012	0.00145321	0.00116881	0.000231087	0.000195708
K02483	0.0367788	0.0932639	0.0548485	0.0677828	0.0554045	0.00830398	0.0720458	0.084662	0.0723719	0.0403543	0.0801087
K02484	0.0382998	0.0497529	0.0338015	0.0496455	0.0522789	0.00652707	0.0491026	0.0483784	0.0557502	0.0222006	0.043925
K02485	0.000455411	7.36209e-07	0.000636452	0.000128636	0.000906545	4.83194e-05	0.000529943	0.000624845	0.00109624	0.00108562	0.00082994
K02486	4.58215e-07	2.45908e-07	3.01842e-07	2.72524e-07	2.47453e-06	0	9.05737e-07	3.16576e-07	1.35136e-06	4.86799e-07	3.91081e-07
K02487	0.000587952	0.000141574	0.000218028	0.000631895	7.162e-06	0.000234083	0.000827775	0.00182968	5.90642e-05	5.72102e-05	0.000681759
K02488	1.19508e-05	1.92303e-05	1.07751e-05	2.23137e-05	9.84564e-05	0	5.82482e-05	2.03951e-05	7.57131e-05	1.55783e-05	1.31698e-05
K02490	3.27893e-05	3.16902e-05	3.35334e-05	3.70775e-05	0.00029915	0	0.000100275	3.76096e-05	0.000125421	4.25602e-05	2.14605e-05
K02491	3.10206e-07	1.88587e-06	4.06259e-07	4.70364e-06	3.68348e-06	0	1.23668e-06	3.55988e-06	1.1919e-06	3.31234e-07	2.0409e-07
K02492	0.0303633	0.0649263	0.0495506	0.0464067	0.0598512	0.0128629	0.0613124	0.0569631	0.0596286	0.0574209	0.0662509
K02493	0.097795	0.0786758	0.0846553	0.0896924	0.0897031	0.0881402	0.0807838	0.0844498	0.0836777	0.0760835	0.0798471
K02494	0.0118542	0.0593293	0.0520124	0.0274424	0.0228399	0.00803292	0.040355	0.0488878	0.027167	0.0397033	0.0530391
K02495	0.166169	0.168618	0.140639	0.184392	0.184579	0.117996	0.153407	0.148083	0.138469	0.139934	0.184963
K02496	0.0117967	0.0592988	0.0513509	0.027441	0.020106	0.00802668	0.0378954	0.048862	0.0266921	0.036237	0.0305925
K02497	8.43141e-08	7.76129e-07	1.41003e-07	0.0013424	6.07505e-07	0	8.20302e-06	1.71478e-06	3.24172e-07	2.96949e-05	9.25422e-07
K02498	0.0114752	0.0597064	0.054098	0.0273822	0.0227237	0.0080259	0.0397712	0.0514834	0.0301897	0.0433751	0.0517086
K02499	0.00422642	0.00138142	0.00188059	0.00519919	0.00410018	0.00132471	0.00189974	0.0015304	0.00201562	0.00259462	0.00202122
K02500	0.00937405	0.0277215	0.0169952	0.0254828	0.0274088	0.00519284	0.0400336	0.0144916	0.0284873	0.0324218	0.0433869
K02501	0.00966355	0.0279625	0.0177325	0.025398	0.0273526	0.00523516	0.0429144	0.0135106	0.034147	0.0327074	0.0437941
K02502	0.00323873	0.0185997	0.00954659	0.0176124	0.0171705	0.00367237	0.017507	0.00252381	0.00947994	0.0151639	0.0359454
K02503	0.0931175	0.0777322	0.0836045	0.0867825	0.0833097	0.0877473	0.087802	0.0830289	0.0917006	0.075351	0.0784131
K02504	0.000519222	0.0141307	0.0259411	0.000948628	0.00640931	0.00508706	0.0143129	0.0110784	0.0105838	0.022203	0.0141446
K02505	0.000419689	0.0140994	0.0259422	0.000892653	0.00640923	0.00511648	0.0140996	0.0110715	0.0105526	0.0221871	0.0140127
K02506	8.55892e-06	0.0140983	0.0258926	0.000892649	0.00640918	0.00506244	0.0139532	0.0110532	0.0105522	0.0220461	0.0139848
K02507	0.0021837	0.0141312	0.0275655	0.0042863	0.00682056	0.00511203	0.0147391	0.011487	0.0106291	0.0225488	0.0142903
K02508	0.000473576	0.00033007	0.000288151	0.000172983	1.86091e-05	2.36878e-05	9.52413e-05	0.00108117	0.000246839	0.000116561	9.55775e-05
K02509	0.00111753	0.00063611	0.000657492	0.00237863	0.00148752	6.06347e-05	0.0071011	0.00157154	0.0109484	0.00392591	0.00056165
K02510	0.00287528	0.00107614	0.00304145	0.00195497	0.0038308	0.000137522	0.00986645	0.00235714	0.015117	0.0100699	0.00196295
K02511	0.000414936	0	2.01567e-09	1.81989e-09	1.65247e-08	0	5.85993e-09	9.94254e-05	9.43622e-06	6.92441e-05	4.25974e-05
K02517	0.101892	0.114479	0.105989	0.0961545	0.0962473	0.0262445	0.0838301	0.111531	0.0718271	0.0809694	0.110404
K02518	0.0905093	0.0745828	0.0811675	0.0889499	0.0814366	0.0879332	0.0767954	0.0800636	0.0809072	0.0766452	0.0759389
K02519	0.103395	0.0801227	0.083831	0.0932307	0.0861722	0.0898026	0.0817879	0.0880789	0.0827554	0.0767093	0.0799856
K02520	0.0934973	0.0781145	0.0827126	0.0885302	0.0827274	0.0880766	0.0783072	0.0829027	0.079605	0.074463	0.0778742
K02521	0.000419727	0.0138609	0.0257212	0.000892683	0.00640949	0.00492112	0.0128537	0.0110597	0.0105167	0.0219848	0.0131758
K02523	0.0645182	0.0691712	0.0770626	0.0555039	0.051203	0.0191544	0.0537428	0.0705261	0.0429488	0.057724	0.06197
K02525	0.000563003	4.31336e-06	0.00122794	0.00427799	0.000112315	0.000126947	0.00174947	0.000742234	8.11842e-05	0.000643982	0.000371622
K02526	0.000814633	0.000289473	0.000677783	0.0014275	0.000704107	0.000189315	0.000763039	0.000400479	0.000285928	0.000939159	0.000836995
K02527	0.0672976	0.0682155	0.0769202	0.0592321	0.0561929	0.0190718	0.0542913	0.0714746	0.0434369	0.0576778	0.0627226
K02528	0.0935671	0.0783116	0.0827552	0.0886427	0.0830499	0.0892866	0.0793869	0.0837584	0.0805321	0.0745574	0.0779207
K02529	0.0855091	0.0603998	0.0597337	0.112708	0.077017	0.249592	0.0849054	0.0869961	0.089232	0.0834596	0.0785171
K02530	0.0179802	0.00549494	0.00195889	0.00988851	0.00685936	0.0644411	0.00577093	0.0102783	0.0134309	0.00767387	0.00430107
K02531	0.0109054	0.005234	0.00150555	0.0074397	0.00576172	0.0629426	0.00551888	0.00977286	0.0132312	0.00615752	0.00356781
K02532	0.00667529	0.00424669	0.00262241	0.000180726	0.000416064	0.0240037	0.0060875	0.00380021	0.00275445	0.00684307	0.00158731
K02533	0.0118514	0.04551	0.0260359	0.0263644	0.016365	0.00296731	0.0245257	0.0374138	0.0164631	0.0146624	0.036909
K02535	0.0310409	0.0622814	0.0546159	0.044092	0.0504654	0.0125373	0.0430943	0.0516209	0.0349537	0.0443004	0.061501
K02536	0.0877227	0.0749587	0.078801	0.0751541	0.07962	0.0256134	0.0699555	0.077968	0.0595264	0.0734908	0.0743223
K02538	0.000116028	3.29288e-06	4.66839e-05	7.98776e-05	6.66564e-05	9.95975e-05	2.64716e-05	3.25405e-05	1.66749e-05	0.000148567	6.65746e-05
K02545	3.47194e-15	0	3.05146e-15	0.0013401	2.50162e-14	0	7.07499e-06	3.20042e-15	1.3349e-14	2.62224e-05	4.15735e-07
K02546	6.92042e-05	0	2.73409e-05	7.5979e-06	3.18753e-05	6.45674e-05	8.91773e-06	2.01014e-05	1.06575e-05	4.01845e-05	2.28926e-05
K02547	2.27432e-15	0	1.99888e-15	1.80473e-15	1.6387e-14	0	4.47986e-06	2.09646e-15	8.74432e-15	1.66039e-05	1.61021e-07
K02548	0.0632902	0.026973	0.0574092	0.0390666	0.0407366	0.0186236	0.0469343	0.0404738	0.0488658	0.0526533	0.0287078
K02549	0.00179793	0.0147222	0.0293216	0.00527046	0.0103112	0.00553012	0.0258207	0.0133225	0.0288619	0.0277186	0.016644
K02550	1.62773e-07	7.05182e-07	1.4306e-07	1.29165e-07	4.23749e-06	0	1.35562e-06	1.50044e-07	6.25833e-07	1.73922e-07	1.07139e-07
K02551	0.0530133	0.022326	0.0555905	0.0284613	0.0267402	0.0157196	0.0385718	0.0297025	0.0403404	0.0412321	0.0232822
K02552	0.000875093	0.0142865	0.0283721	0.00314823	0.0087248	0.0054308	0.0162106	0.0128368	0.0122865	0.023734	0.0162193
K02553	0.000900968	0.0174606	0.0310464	0.0010889	0.00798403	0.00516029	0.015816	0.0122286	0.0132857	0.0288852	0.0176143
K02554	0.00132254	0.000634083	0.000814991	0.000330467	0.00370641	7.10838e-06	0.00354824	0.0012448	0.00579055	0.00806695	0.00150039
K02556	0.00846428	0.00222701	0.00086542	0.00453036	0.00863401	0.0010539	0.00237919	0.00454676	0.00291007	0.00226304	0.002225
K02557	0.0728611	0.0132092	0.0248261	0.0386269	0.0577743	0.0153402	0.0246093	0.0243526	0.027186	0.0246228	0.0223415
K02558	0.0128437	0.0624417	0.0538515	0.0279111	0.0267853	0.00823702	0.0455483	0.0535401	0.0327537	0.0494914	0.058026
K02560	0.000419687	0.0141027	0.0260901	0.000892651	0.0064092	0.00510936	0.0141372	0.0110733	0.0105533	0.0221167	0.0140845
K02562	0.000419675	0.00108721	0.00184751	9.24383e-05	2.88791e-05	0.000147046	0.00119706	0.000993986	0.000341838	0.000296938	0.000846907
K02563	0.0958602	0.0785152	0.0828335	0.0894109	0.0831874	0.0883765	0.0793964	0.0842007	0.0805313	0.0746588	0.0780378
K02564	0.0661041	0.0306004	0.045428	0.0680102	0.0565779	0.0944968	0.0426238	0.0454964	0.0464731	0.0476895	0.0369104
K02565	0.000461111	0.00551568	0.00223353	0.00326334	0.00336014	9.23158e-05	0.0141148	0.00571896	0.00783657	0.0150578	0.0010721
K02566	0.0120077	0.00261776	0.00142416	0.0120701	0.0162868	0.00461091	0.0103945	0.00173987	0.0140588	0.00388827	0.00749366
K02567	0.00523433	0.014696	0.0259378	0.00454921	0.0130605	0.00557364	0.0147966	0.0129801	0.0119692	0.0223447	0.0141919
K02568	0.00523116	0.0146954	0.025942	0.00454159	0.0130367	0.00555017	0.0151838	0.0129306	0.0119524	0.022319	0.0142044
K02569	0.000871691	0.0141015	0.0259148	0.00273381	0.00681698	0.0054653	0.0145567	0.0127858	0.0106138	0.0220983	0.0140782
K02570	0.00523233	0.0147136	0.0259518	0.00454861	0.013044	0.00557363	0.0146766	0.0129071	0.0118751	0.0223429	0.0141871
K02571	6.31897e-05	5.90218e-06	0.000805817	0.000271401	0.000130327	5.02688e-05	0.00115794	0.00367752	3.45325e-05	0.000108687	0.000245301
K02572	0.00523021	0.00995632	0.0243386	0.00331002	0.0130162	0.00534428	0.00778068	0.0106501	0.0089867	0.0162702	0.0135243
K02573	0.0102663	0.0152866	0.0259749	0.00774511	0.0196747	0.00600306	0.0152599	0.0140405	0.0131407	0.0226051	0.014456
K02574	0.0102662	0.0154717	0.0260031	0.00774495	0.0196803	0.00600467	0.0163911	0.0140007	0.01314	0.0225797	0.014405
K02575	0.0102405	0.00627669	0.0127875	0.00607614	0.0142432	0.00106747	0.0263857	0.0144811	0.0293457	0.0196555	0.013901
K02577	1.66122e-14	0	1.46003e-14	1.31822e-14	1.19695e-13	0	4.24458e-14	1.5313e-14	6.38706e-14	1.775e-14	1.09343e-14
K02581	1.98676e-12	0	1.74615e-12	1.57655e-12	1.43151e-11	0	5.07638e-12	1.83139e-12	7.63872e-12	2.12284e-12	1.3077e-12
K02584	0.00018784	0.0040413	0.000879749	0.00013763	0.00173429	0	0.000923847	0.000277678	0.000369993	0.000155626	0.000487762
K02585	0.00175231	0.000503032	0.000109029	0.00175474	0.00213318	0.000233795	0.000290773	7.98437e-05	0.000270404	0.00011656	0.000449024
K02586	0.000948039	0.000450662	0.000114139	0.000312702	0.000980625	0.000614544	0.00028516	1.82872e-05	6.09193e-05	4.68909e-05	0.000151712
K02587	0.00237503	0.000766467	0.00132784	0.00240087	0.0025903	0.000788757	0.00137287	0.00292575	0.000634568	0.000840335	0.000894328
K02588	0.00434739	0.00058955	0.00128654	0.00114351	0.00204849	0.00090931	0.000796374	0.000601086	0.000384347	0.00052929	0.00030022
K02589	0.000426747	0.000403616	0.000115042	1.01389e-05	0.000372054	0	0.000165262	9.44988e-06	5.76441e-05	1.20405e-05	0.00013957
K02590	0.000224889	0.000403614	0.000114577	9.71832e-06	0.000301499	0	0.000163905	8.96115e-06	5.56063e-05	1.14742e-05	0.000129578
K02591	0.000637027	0.000418638	0.000113829	1.28168e-05	0.00107419	0	0.000196353	7.95695e-06	6.02799e-05	0.00014596	0.000150964
K02592	6.31522e-06	0.00030156	6.71964e-05	6.83662e-06	0.000194389	0	0.000102918	5.61603e-06	3.41049e-05	9.67584e-06	7.68271e-05
K02593	4.32558e-06	0	2.77797e-07	2.50815e-07	3.5182e-06	0	8.07606e-07	2.93746e-07	1.90307e-06	1.91395e-06	3.31582e-06
K02594	0.000478748	0.000413489	0.000127325	7.22695e-05	0.000815891	0	0.000270486	4.43062e-05	0.000209157	8.67841e-05	0.000166576
K02595	4.33411e-06	0	2.85295e-07	2.57584e-07	3.57967e-06	0	8.29403e-07	3.0161e-07	1.93556e-06	1.92234e-06	3.32001e-06
K02596	5.36854e-06	2.23165e-06	1.19445e-06	1.07843e-06	1.74859e-05	0	5.44327e-06	1.25515e-06	5.91278e-06	3.02768e-06	4.00099e-06
K02597	4.50603e-06	0	4.36398e-07	3.94011e-07	4.84408e-06	0	1.26869e-06	4.6009e-07	3.28413e-06	3.68165e-06	6.53974e-06
K02598	0.000984222	0.000380617	0.000197794	0.00108518	0.000820753	0.000355348	0.000261448	0.000387404	0.00022385	0.000591763	0.000685583
K02599	2.06834e-13	0	1.81785e-13	1.64128e-13	1.49029e-12	0	5.28482e-13	1.90659e-13	7.95238e-13	2.21001e-13	1.3614e-13
K02600	0.0938768	0.0781811	0.0837707	0.088373	0.0833792	0.0880879	0.0793051	0.0837138	0.0805627	0.074522	0.0781043
K02601	0.0943417	0.0782286	0.082356	0.0886674	0.0834494	0.0887942	0.0797653	0.0839339	0.0805428	0.07491	0.0779862
K02602	1.15931e-62	0	1.01891e-62	9.1994e-63	8.3531e-62	0	2.96214e-62	1.06864e-62	4.45731e-62	1.23871e-62	7.63064e-63
K02609	0.00108021	0.00137686	0.000778438	0.00090956	0.00254156	4.08848e-05	0.00501305	0.00320936	0.00440437	0.0109679	0.00174075
K02610	0.00106306	0.00136631	0.000763359	0.000895947	0.00241792	4.08848e-05	0.00496921	0.00319349	0.00433841	0.0108793	0.00172855
K02611	0.00106696	0.00136642	0.000766787	0.000899041	0.00244602	4.08848e-05	0.00497918	0.00319709	0.00435231	0.010881	0.00172617
K02612	0.00106313	0.00136642	0.000763422	0.000896003	0.00241843	4.08848e-05	0.0049694	0.00319343	0.00433747	0.0108766	0.00172308
K02613	0.00205017	0.00460243	0.00114972	0.00260237	0.00876551	8.68749e-05	0.015375	0.00988077	0.0128275	0.0205023	0.00607761
K02614	0.00840218	0.00675401	0.00291933	0.00850216	0.0114029	0.0393611	0.0107075	0.0114871	0.0176584	0.0177581	0.00620148
K02615	0.000395556	1.32224e-06	2.10216e-06	4.0664e-06	1.66853e-05	0	5.91687e-06	0.00011449	6.44468e-05	5.01118e-05	1.52422e-06
K02616	0.000455535	9.72147e-07	0.000672401	2.68016e-05	0.00102183	1.24945e-05	0.000597517	0.000402869	0.00146952	0.000944084	0.000862517
K02617	0.000393615	0.000752023	4.37191e-05	2.93978e-06	0.000147425	6.24344e-06	0.00113081	0.00115725	0.0010199	0.00442878	0.000434954
K02618	0.00106131	0.00137756	0.000761754	0.000892329	0.00240528	4.08848e-05	0.00513032	0.00330602	0.00443016	0.0108549	0.00155489
K02619	0.0356232	0.0234518	0.0391744	0.0263312	0.0359849	0.0155217	0.0379536	0.0258304	0.0385865	0.0430103	0.0292265
K02621	0.0711805	0.0740884	0.0779735	0.0641257	0.0501699	0.0820245	0.0594038	0.0786653	0.0554399	0.0658039	0.0665138
K02622	0.0721563	0.0759707	0.077902	0.0692485	0.0500689	0.0839343	0.0589354	0.0824709	0.0557817	0.0663996	0.0659126
K02623	6.319e-05	0	3.61962e-10	0.000156584	9.46203e-07	2.08145e-05	2.45419e-06	0.000357191	6.01032e-05	0.000105189	0.000199869
K02624	0.00240318	0.00091819	0.00117401	0.000529596	0.00493909	3.33032e-05	0.0105638	0.00231541	0.0166975	0.0118624	0.00196824
K02625	6.31895e-05	0	7.16076e-13	0.000156584	5.87047e-12	2.08145e-05	2.45314e-06	0.000364207	5.93235e-05	3.01426e-05	5.19035e-05
K02626	2.67313e-05	0.00191477	0.000550321	0.00170932	0.00375613	0.000292395	0.00242548	0.00447199	0.00125605	0.00188655	0.00178615
K02628	3.48332e-10	0	3.06146e-10	2.7641e-10	2.50982e-09	0	8.90023e-10	3.21091e-10	1.33927e-09	3.72189e-10	2.29275e-10
K02629	1.92483e-10	0	1.69172e-10	1.5274e-10	1.38689e-09	0	4.91813e-10	1.7743e-10	7.4006e-10	2.05666e-10	1.26694e-10
K02630	1.89248e-10	0	1.66328e-10	1.50173e-10	1.36358e-09	0	4.83547e-10	1.74448e-10	7.27622e-10	2.0221e-10	1.24564e-10
K02631	3.09667e-09	0	2.72164e-09	2.45729e-09	2.23123e-08	0	7.91231e-09	2.8545e-09	1.19061e-08	3.30877e-09	2.03825e-09
K02632	1.92483e-10	0	1.69172e-10	1.5274e-10	1.38689e-09	0	4.91813e-10	1.7743e-10	7.4006e-10	2.05666e-10	1.26694e-10
K02633	5.22538e-20	0	4.59255e-20	4.14647e-20	3.76502e-19	0	1.33514e-19	4.81673e-20	2.00906e-19	5.58327e-20	3.43939e-20
K02634	5.06839e-08	0	4.45457e-08	4.0219e-08	3.65191e-07	0	1.29502e-07	4.67202e-08	1.9487e-07	5.41553e-08	3.33605e-08
[truncated: 8,545 more rows]
