# Supplementary material for: Homemade blenderized tube feeding improves gut microbiome communities in children with enteral nutrition
Source: Front Microbiol. 2023 Aug 23;14:1215236. doi: 10.3389/fmicb.2023.1215236 (PMC10482415; doi:10.3389/fmicb.2023.1215236)
Supplement: Supplementary file 10 [file Table_9.xlsx]

## Sheet: Sheet1
Supplementary Table S9. Metagenome Prediction in the gut microbiome
#OTU ID	RTF-G1	RTF-G2	RTF-G3	RTF-G4	RTF-G5	RTF-G6	HBTF-G1	HBTF-G2	HBTF-G3	HBTF-G4	HBTF-G5
K00001	0.0242024	0.0197438	0.0169931	0.00596294	0.0113628	0.014191	0.0488387	0.0284858	0.0273012	0.0168888	0.0266895
K00002	1.11493e-11	3.40069e-05	0.000277116	0.00140191	0.00017452	0.000892431	0.000233137	0.000983055	0.000926296	0.00117306	0.000521519
K00003	0.0236597	0.0836478	0.0681444	0.0437175	0.0494157	0.021423	0.0226617	0.0538808	0.0791356	0.0719833	0.0815724
K00004	0.000691507	0.000913829	0.00673713	0.00363244	0.0331569	0.0119374	0.0058987	0.00690747	0.0125485	0.00550357	0.00468453
K00005	0.0333709	0.0179331	0.0353578	0.139005	0.0236296	0.0369238	0.0246593	0.049775	0.0346667	0.0259978	0.0357069
K00006	0	0	0	0	0	0	0	0	0	0	0
K00007	0.00285855	0.000769017	7.06856e-05	0.000126599	6.43099e-06	0.00558156	5.68112e-05	0.000150222	8.2557e-06	6.17202e-05	0
K00008	0.0201	0.0156341	0.0550426	0.193415	0.0472711	0.0120826	0.0483626	0.0769415	0.0784463	0.0505575	0.0640843
K00009	0.0102356	0.0122804	0.013317	0.00905904	0.00119465	0.020573	0.00837673	0.00525426	0.0102405	0.00598943	0.0180482
K00010	0.0160321	0.00261166	0.00696076	0.0148389	0.00880494	0.0126791	0.0126685	0.0199749	0.0255864	0.0184014	0.0145216
K00011	0	4.70925e-08	0	0	0	2.58829e-06	0	0	6.57446e-09	0	0
K00012	0.0749809	0.0759856	0.0458946	0.0228466	0.0694974	0.0358547	0.100719	0.0651076	0.0510918	0.0557366	0.0614311
K00013	0.0499486	0.0619225	0.0594604	0.0485092	0.0543514	0.0408293	0.0635352	0.0645225	0.0679927	0.064453	0.0781644
K00014	0.0734335	0.0719044	0.0761213	0.0588216	0.067612	0.0704091	0.071573	0.0722233	0.0846683	0.0921192	0.0875074
K00015	0.0146746	0.00167381	0.00253538	0.00153786	0.000472127	0.0018525	0.00284647	0.00306922	0.00551737	0.0246194	0.0013142
K00016	0.0227448	0.0535319	0.063109	0.0457204	0.0400576	0.0618555	0.0270829	0.0424208	0.0564961	0.0602882	0.0939989
K00018	0.0242381	0.0400817	0.0558639	0.0344799	0.0412609	0.00524478	0.11119	0.0537069	0.0452328	0.0510545	0.0458969
K00019	0.00234991	0.000486971	0.00357423	0.000103278	0.0133457	0.00382517	0.000683064	0.00191072	0.00192433	0.00129242	0.000420946
K00020	0.00368049	0.032706	0.0395513	0.0136013	0.0519202	0.0229328	0.014058	0.0232793	0.0294358	0.0123015	0.0249905
K00021	0	1.87709e-07	2.99238e-06	1.46906e-05	0	2.33977e-07	0	4.28719e-07	7.40512e-06	0	5.9872e-07
K00022	0	1.29445e-12	0	0	0	2.21976e-12	0	0	1.34321e-20	0	0
K00023	0	5.86404e-06	0.00311691	6.9218e-06	0.000863086	2.89963e-05	0.00131096	0.000464785	0.00081471	0.00135925	0.000235336
K00024	0.0563875	0.0100728	0.0106743	0.0120604	0.0116052	0.0277542	0.0846219	0.0346062	0.0135148	0.0112818	0.00126361
K00025	0	0	0	0	0	4.85612e-139	0	0	0	0	0
K00026	0	0	0	0	0	0	0	0	0	0	0
K00027	0.0654486	0.0450412	0.0566721	0.0800735	0.0514794	0.056453	0.0271677	0.0562745	0.0623737	0.0984156	0.052567
K00028	0.00185275	8.97475e-18	0	0	0	6.83271e-10	0	0	1.16779e-10	1.86038e-07	6.72268e-11
K00029	0.0382745	0.0065575	0.00653676	0.0105711	0.0162916	0.0255341	0.0430769	0.0187374	0.00829662	0.00503019	0.000822039
K00030	0.000612085	0.0145997	0.021488	0.00372192	0.00759852	0.000965935	0.00536642	0.0133447	0.0103833	0.00271484	0.0145987
K00031	0.0374822	0.0377827	0.031596	0.0451021	0.0545946	0.0396819	0.0582042	0.0565874	0.0470792	0.044665	0.0637703
K00032	0	1.338e-06	0	0	0.0103264	2.07615e-06	0	5.94741e-06	1.25742e-14	0	0
K00033	0.0570075	0.0151774	0.0272984	0.0194459	0.017421	0.0522898	0.0585557	0.0302014	0.00988694	0.0337629	0.0428062
K00034	0.00194225	0.00409843	0.00295012	0.00312977	0.00787301	0.000143691	0.00292328	0.00980665	0.00991267	0.00370181	0.00385669
K00035	0	9.21223e-07	0	0	1.35266e-06	1.4811e-06	0	7.26727e-08	4.57043e-05	0	0
K00036	0.0529942	0.0138387	0.0200416	0.0168498	0.032045	0.0380426	0.0533617	0.0265146	0.00735401	0.0306998	0.0274954
K00038	7.57713e-14	9.80773e-07	5.96717e-05	7.43812e-06	4.06659e-05	1.51237e-05	0	0	9.16863e-05	9.94194e-05	5.85167e-05
K00039	0.00284707	0.000788657	2.41221e-05	0.000125264	6.43111e-06	0.00468707	0	0.000150218	7.90318e-06	5.0915e-05	0
K00040	0.017215	0.0317523	0.0356745	0.0403844	0.0139793	0.0291918	0.0148657	0.0222814	0.0203777	0.0208259	0.0116352
K00041	0.023817	0.0262154	0.0332378	0.0741399	0.011666	0.0381069	0.0601316	0.0379544	0.0216615	0.0237486	0.016881
K00042	0.0189132	0.0357687	0.0450101	0.0468646	0.037569	0.0306061	0.0167875	0.0404639	0.0357666	0.0155572	0.0377922
K00043	0	2.81191e-07	0	0	0	8.493e-08	0	0	5.13922e-16	0	0
K00045	6.0481e-06	3.26016e-05	0	0	0.0103522	2.10438e-06	0.00530366	0.00088585	1.48474e-05	0.00104149	0
K00046	0.0272192	0.00308803	0.0384595	0.0601517	0.061538	0.00462366	0.066074	0.0621242	0.065756	0.0334643	0.0572179
K00048	0.0418662	0.0330237	0.0336559	0.0168465	0.0174339	0.0290845	0.0564476	0.0365403	0.0264544	0.0433332	0.0576223
K00049	0	4.81058e-14	5.63072e-05	6.17765e-07	0	8.24935e-14	7.83899e-11	3.1451e-14	6.84282e-07	6.38383e-11	3.60898e-07
K00050	0.00239799	0.000596387	0.0022437	0.0231085	0.0138386	0.00561126	0.00284169	0.0144232	0.0149339	0.00562034	0.0135182
K00051	0	4.06403e-11	0	0	0	6.96914e-11	0	9.19815e-07	1.81922e-10	0	2.095e-06
K00052	0.0573374	0.0615898	0.0581378	0.093502	0.0542072	0.0414123	0.0663133	0.0699943	0.0653894	0.0726559	0.0778524
K00053	0.0548004	0.067985	0.0555703	0.0449748	0.0507731	0.0416899	0.0650425	0.0591392	0.0604015	0.0704961	0.092163
K00054	0.00543401	0.00352606	0.000414176	0.0230385	0.00135103	0.0124786	0.0013953	0.00421141	0.000844247	0.00361773	0.000139795
K00055	5.02296e-05	1.71697e-05	0.000483869	6.00242e-05	0.015706	0.0058821	0.000935577	0.00460114	0.00257561	0.00165094	0.000630879
K00057	0.0582706	0.0728971	0.0620562	0.0482784	0.0512429	0.0447735	0.0645635	0.0632483	0.0656858	0.0689048	0.0787957
K00058	0.0728714	0.0699698	0.122306	0.121754	0.0918092	0.0623511	0.111363	0.133932	0.153077	0.115856	0.112928
K00059	0.0852666	0.145397	0.158412	0.145895	0.245596	0.0913273	0.148809	0.214483	0.20551	0.147676	0.173668
K00060	0.012637	0.0332487	0.0224794	0.0111151	0.0107507	0.02543	0.00743944	0.00855693	0.0109154	0.00805075	0.00325614
K00061	0	0	0	0	0	0	0	0	0	0	0
K00062	0	0	0	0	0	0	0	0	0	0	0
K00064	9.53008e-14	1.90813e-05	8.22911e-05	4.73246e-05	1.98172e-05	8.42248e-06	0	4.05056e-05	0.000275235	1.23646e-05	0.000437218
K00065	0.0110085	0.00605242	0.0283109	0.0223858	0.0302448	0.0127893	0.0287202	0.0363126	0.0333286	0.0163386	0.0147855
K00066	1.02586e-06	6.38254e-06	0.0015643	0	0.0103383	1.06288e-05	0.000290835	0.00221267	2.84675e-05	0.000113989	2.47187e-05
K00067	0.0747469	0.0948486	0.0815599	0.0313887	0.0631093	0.0402762	0.0801047	0.0792047	0.060198	0.060843	0.0641086
K00068	0.0183794	0.00255246	0.00582695	0.0111129	0.000602571	0.0314851	0.00391144	0.00185093	0.00413511	0.00357313	0.00933047
K00069	0	0	5.12464e-08	0	0	0	6.22366e-05	5.33559e-05	6.17096e-05	5.18671e-05	3.75303e-05
K00073	0.00330043	0.0117536	0.0015818	0.00179684	0.000742526	0.00097331	0.000554189	0.0016345	0.00153486	0.00258964	0.00120253
K00074	0.0178893	0.0170386	0.0336204	0.10608	0.0938607	0.0117055	0.0324028	0.0608234	0.0603033	0.0346194	0.03276
K00075	0.0540387	0.0615262	0.0593764	0.0493777	0.0521049	0.0447335	0.0645743	0.0675448	0.0705552	0.064907	0.0774782
K00076	0.00746365	0.0115998	0.0103682	0.0142855	0.00195577	0.0216422	0.0014469	0.0115754	0.0143546	0.0074949	0.00978639
K00077	0.0529512	0.0707825	0.063074	0.058587	0.12668	0.0659991	0.0671958	0.0622912	0.0541053	0.0419209	0.0463669
K00078	0	1.56073e-15	4.44545e-05	0.00141481	0.000664225	2.67639e-15	0.000170434	0.000223058	0.000355298	0.000820848	0.000146402
K00079	0	0	0	0	0	0	0	0	0	0	0
K00081	0	0	0	0	0	0	0	0	0	0	0
K00082	0.000585157	5.48151e-07	0	0	3.72487e-14	7.93638e-07	0	0.000303618	0.00330949	0.000404569	6.54975e-05
K00083	0	3.55104e-12	0	0	0	6.08945e-12	0	0	7.53535e-08	0	0
K00086	0.00276638	0.000996042	0.00130453	0.000212763	0.0202173	0.00561299	0.000447416	0.00808858	0.00804645	0.0020308	0.0010051
K00087	0.00535381	0.0134234	0.0441369	0.0673314	0.0343199	0.00316668	0.0248669	0.0424787	0.0237679	0.0162494	0.00927749
K00088	0.0768609	0.0678738	0.0659827	0.0542782	0.0607249	0.0450406	0.0721375	0.0732378	0.0706304	0.0620626	0.101195
K00090	0.0126333	0.00520419	0.00450784	0.0112768	0.0113741	0.0253362	0.000365124	0.00060238	0.000449939	0.00158641	0.000188149
K00091	5.37826e-05	0.000398597	0.00584068	0.00185147	0.030214	0.00199976	0.0010608	0.00466479	0.00849844	0.0070594	0.0155611
K00093	0	1.18623e-13	0	0	0	2.03418e-13	0	0	1.54362e-06	0	8.88562e-07
K00094	0.0102122	0.00170732	0.00362897	0.0103471	0.000650725	0.0228692	0.000317178	0.00047768	3.973e-05	0.001462	3.51593e-05
K00096	0.00976006	0.00149076	0.0106834	0.00786771	0.0102794	0.000838197	0.0105092	0.00934897	0.0147669	0.0188688	0.0166443
K00097	0.0448236	0.0179252	0.0368173	0.0452133	0.0344652	0.0380551	0.0634733	0.0474146	0.0387443	0.0215146	0.020055
K00098	0.000541868	0.000325885	0.00133935	0.000268812	2.84442e-06	7.48451e-06	0.000107172	0.00102982	0.00413938	0.00100862	0.000330984
K00099	0.0557586	0.0584659	0.0605078	0.0464567	0.0561651	0.0291244	0.064618	0.0672431	0.071834	0.0695452	0.0792948
K00100	0.0317267	0.0706104	0.0609449	0.049058	0.0460924	0.0194506	0.0743123	0.0712802	0.0714234	0.0554952	0.0467986
K00101	0.0136747	0.00284745	0.0038139	0.0105643	0.0212485	0.0309069	0.00037399	0.000678363	0.000227421	0.00159858	1.86756e-05
K00102	0	0.000250134	0.000343488	7.31386e-05	0.000133383	0.00015427	0.000422966	0.00141424	0.00130706	0.0013186	0.000573475
K00103	0	9.08663e-09	0	0	0	1.55821e-08	0	3.71713e-05	1.85718e-05	0	0
K00104	0.00291062	0.00102498	0.00869194	0.0025731	0.0250086	0.00169008	0.00811319	0.00800301	0.0193679	0.00342455	0.0121127
K00105	0.00306877	5.77852e-05	9.62782e-06	2.9315e-05	7.27163e-09	0.0122715	0	0	1.07428e-05	1.05218e-05	1.07193e-07
K00106	0	1.91511e-08	0	0	0	3.558e-10	0	1.98864e-08	3.82931e-07	0	0
K00107	0	0	0	0	0	0	0	0	0	0	0
K00108	0.00569162	0.00329193	0.000805663	0.00262	0.0312775	0.00574257	5.68112e-05	0.000620243	0.000715495	0.00153259	0.000258084
K00109	0	0	0	0	0	0	0	4.31736e-08	0	0	0
K00111	0.0301844	0.0646279	0.0625489	0.0599176	0.0542429	0.058106	0.024279	0.0514353	0.0562193	0.0381066	0.0482384
K00112	0.0126303	0.00518287	0.0037322	0.0104236	0.00052326	0.0254189	0.00248741	0.00430818	0.000976362	0.00157561	5.51629e-05
K00113	0.0126303	0.00518287	0.0037322	0.0104236	0.00052326	0.0254189	0.00248741	0.00421341	0.000984411	0.00157561	5.51629e-05
K00114	5.0424e-06	1.12129e-05	1.15926e-06	4.4236e-58	0.0103509	5.13055e-05	0	6.09592e-06	2.07909e-05	0	1.41359e-06
K00115	0	0	0	0	0	0	0	0	0	0	0
K00116	0.015374	0.00503977	0.00381507	0.010695	0.0212994	0.0308714	0.000374007	0.000717011	0.000301001	0.00160024	7.31396e-05
K00117	0.0127496	0.00325644	0.00282218	0.0105595	0.0108764	0.0253519	0.000317196	0.000522633	0.000163438	0.00159764	5.29847e-06
K00118	0	2.62464e-07	0	0	0	4.50083e-07	0	5.37441e-07	1.65196e-05	0	7.50259e-07
K00121	0.00910803	0.00445797	0.00322256	0.0232218	0.0373446	0.0109134	0.00153347	0.00460115	0.00483979	0.00184412	0.000722139
K00122	0	1.27469e-06	0	0	7.64259e-07	4.36457e-06	0	1.84964e-07	2.49174e-06	0	6.7745e-08
K00123	0.0550506	0.0230004	0.0183711	0.0191102	0.0473585	0.0592067	0.00367045	0.0125137	0.0117521	0.0201937	0.00590671
K00124	0.0132552	0.00562517	0.00510022	0.0111666	0.0122831	0.0268177	0.000348752	0.00161344	0.00122318	0.00166628	0.000364374
K00125	0	6.6795e-10	0	0	0	1.14542e-09	0	7.51123e-09	1.70165e-05	0	0
K00126	0	2.89974e-06	0	1.33529e-06	9.92885e-06	1.96006e-06	0	1.4179e-07	1.24375e-06	0	0
K00127	0.0138802	0.00565623	0.00481639	0.0104674	0.0114001	0.0268176	0.000317196	0.00124247	0.000781761	0.00167057	0.000159384
K00128	0.00726891	0.0579324	0.0279457	0.0323897	0.0438374	0.0062808	0.00935329	0.0207908	0.0200407	0.0127732	0.0372676
K00129	0	7.68951e-08	0	0	0	1.31838e-07	0	3.88884e-05	1.11696e-06	0	4.53885e-07
K00130	0.00625588	0.00339948	0.00202071	0.000305875	0.0255474	0.00979254	0.000286781	0.0024259	0.00481805	0.00282793	0.00136776
K00131	0	0.00371106	0.00293928	0.000325132	0.014652	1.78774e-05	0.000388956	0.00201695	0.00596751	0.00400506	0.00134051
K00132	0	0.000587049	0.00563509	0.000416161	0.0052643	0.000906468	0.00187982	0.00847769	0.00512568	0.00113602	0.00760391
K00133	0.0663536	0.0625375	0.057901	0.0466603	0.0612021	0.0496619	0.0634385	0.064713	0.0751735	0.0805817	0.0771841
K00134	0.0803642	0.0738365	0.0661636	0.0624034	0.0729542	0.0957411	0.0659508	0.0715644	0.0739701	0.0748498	0.0783795
K00135	0.0206	0.0101951	0.00432734	0.0111405	0.0163956	0.0381237	0.00212986	0.00380871	0.00925262	0.00640531	0.00164359
K00137	0.0126303	0.00179953	0.00372181	0.0104355	0.000527531	0.0250526	0.000317196	0.000516071	0.000154888	0.00150897	5.29847e-06
K00138	0.00571651	0.000615205	0.00175571	0.000325993	0.0207001	0.00596389	5.68112e-05	0.000234334	0.000254986	0.000286237	5.61648e-05
K00139	0	0	0	0	0	0	0	0	0	0	0
K00140	0.0101522	0.00131252	0.00345505	0.00275447	0.0352381	0.00629633	0.00107681	0.0035592	0.00682951	0.00230837	0.0018324
K00141	0.00274458	0.000152218	3.05766e-10	0.0001266	1.63443e-05	7.73027e-05	0	0	6.59693e-06	4.19173e-05	0
K00143	0	0	0	0	0	0	0	0	0	0	0
K00145	0.0485636	0.0608404	0.0536436	0.0477136	0.0482544	0.0418349	0.063072	0.0587049	0.0653332	0.0623184	0.0614531
K00146	0.00505825	0.000791957	0.000818543	0.000201423	0.0204518	0.0112899	0.000113622	0.00134589	0.0015196	0.000561345	0.000162264
K00147	0.0550667	0.0524962	0.0556184	0.0455529	0.0531763	0.0431819	0.0633575	0.0619954	0.0622506	0.0659902	0.0749891
K00148	5.0424e-06	2.35548e-06	1.15926e-06	1.11402e-05	0.0206574	4.4603e-06	0	1.39589e-05	4.70349e-05	0	2.12567e-05
K00150	0	1.10878e-07	6.78572e-05	4.09994e-05	0.0103517	1.232e-07	4.12699e-05	0.000151275	0.0010442	1.9877e-06	0.00156812
K00151	0.00514377	0.000770429	0.000387581	0.000175368	0.015389	0.00567506	5.68112e-05	0.000682843	0.000849738	0.000265896	8.4918e-05
K00152	0	4.15877e-09	0	0	0	8.68865e-10	0	0	5.25761e-18	0	0
K00153	0	3.68531e-11	0	0	0	6.31969e-11	0	0	4.4727e-05	0	0
K00154	8.98015e-06	0.000111438	9.33876e-05	0.000266891	0.0103758	0.000588199	0	5.94784e-06	1.42294e-06	6.50682e-05	2.92536e-09
K00156	0.0316114	0.00599044	0.00373335	0.010445	0.0359452	0.0255456	0.00503771	0.00898009	0.0024497	0.00312472	0.000593629
K00157	0	0	0	0	0	0	0	0	0	0	0
K00158	0.00787286	8.46561e-05	1.39315e-05	0.000341512	1.08553e-05	0.0122784	2.67813e-06	3.52766e-05	6.26208e-05	1.64085e-05	2.19065e-05
K00161	0.00788309	0.00399548	0.00402752	0.0459362	0.033559	0.0167114	0.00496106	0.015843	0.0136015	0.00779361	0.00866438
K00162	0.00788466	0.00403465	0.00389973	0.045982	0.0329603	0.0167113	0.00475275	0.0152633	0.0131929	0.00764011	0.00853477
K00163	0.0126333	0.00587488	0.00377889	0.0105909	0.0108956	0.0257474	0.000317196	0.000523072	0.000244725	0.00154455	5.29847e-06
K00164	0.0131751	0.00579036	0.00377889	0.0105901	0.0108938	0.0257432	0.000317196	0.000562492	0.00118466	0.00177102	0.000302455
K00166	0.00185273	2.66114e-05	0	3.72193e-05	0.010327	2.14696e-05	0	4.32511e-05	0.00170653	0	0.000515434
K00167	0.00185275	2.70588e-05	4.1514e-05	3.72193e-05	0.010327	2.22368e-05	1.23682e-14	6.10608e-05	0.00174373	2.23155e-06	0.000546903
K00169	0.000634827	0.0155291	0.0136868	0.00718717	0.0137781	0.000275455	0.00414567	0.00906076	0.0173132	0.0162637	0.014174
K00170	0.000634827	0.00105361	0.00626734	0.00370597	0.0119179	0.000273221	0.00144933	0.00858622	0.0140229	0.00511757	0.010431
K00171	9.86254e-06	0.00109988	0.0054475	0.00300058	0.0111844	0.000267782	0.00304687	0.00795884	0.012434	0.00492896	0.0121137
K00172	0.000634827	0.0155189	0.0137687	0.00579145	0.0136724	0.000275455	0.0039747	0.0104317	0.0187578	0.0154801	0.0175528
K00174	0.0625244	0.00282472	0.0162259	0.0305007	0.0344536	0.00292351	0.0917274	0.0577542	0.0350426	0.0380224	0.0145513
K00175	0.0625244	0.00282224	0.0164842	0.0311651	0.0337604	0.00292351	0.0913429	0.0560183	0.0341722	0.037864	0.014608
K00176	0.0251536	0.000782674	0.0124182	0.0274089	0.0265695	0.00153441	0.047348	0.0377763	0.0254548	0.0108574	0.012485
K00177	0.0251536	0.000717787	0.012632	0.0288369	0.0272322	0.00235009	0.0475183	0.0380651	0.0256857	0.0117031	0.0127955
K00179	0.0190557	0.0215067	0.0243971	0.0111519	0.0257722	0.000449506	0.0555495	0.0560553	0.0498068	0.0251478	0.0294564
K00180	0.0190557	0.0215054	0.0231944	0.0118471	0.0254262	0.000449925	0.0547729	0.0533891	0.0495254	0.0259197	0.0294026
K00183	0.000165179	5.34151e-05	9.90849e-05	0	0.000810104	1.00498e-07	0	0.000351178	0.000272891	4.43502e-05	0.000236776
K00184	0.000932412	0.000117267	0.000207985	0	0.00169449	2.90426e-06	6.22366e-05	0.00123576	0.00273353	0.000252037	0.000933408
K00185	0.000199023	6.77507e-05	0.000117	0	0.000958793	1.19611e-06	6.22366e-05	0.000879164	0.00239074	0.000104213	0.000736929
K00186	0	4.44199e-11	6.27632e-10	1.98615e-08	2.20377e-09	7.49144e-11	2.42629e-09	4.86401e-06	4.34438e-06	1.16856e-08	2.07794e-09
K00187	0	4.19712e-11	5.73569e-06	0	0	7.07154e-11	1.29845e-10	8.64195e-06	2.1137e-05	3.94036e-06	2.27393e-05
K00188	0	4.18716e-11	0	0	0	7.18029e-11	0	7.29168e-06	4.73318e-06	0	0
K00189	0	0.000132818	0.000328974	5.15847e-06	0.000601245	4.85859e-10	0.000269705	0.001086	0.00123049	0.000371387	0.000111685
K00192	0	2.55986e-10	0	0	0	4.38974e-10	0	4.5028e-09	2.85585e-06	0	0
K00193	0	1.4868e-12	0	0	0	2.54962e-12	0	6.54043e-09	4.14487e-06	0	0
K00194	0	1.37902e-06	0.0013529	0.00397729	0.00608407	0.000315957	0.00034901	0.00116945	0.00187271	0.00256276	0.000569688
K00195	0	1.13152e-12	0	0	0	1.94037e-12	0	5.19463e-09	3.29095e-06	0	0
K00196	1.31577e-06	0.00132559	0.0173436	0.0121447	0.0218705	0.00281333	0.00833498	0.024552	0.0295779	0.00919754	0.0163217
K00197	0	1.37733e-06	0.0013529	0.00401362	0.00608407	0.000315958	0.00034901	0.00117175	0.00222762	0.00256425	0.000569688
K00198	0.0343541	0.00431432	0.00962689	0.0173349	0.0205364	0.00313154	0.0095846	0.0156564	0.0221368	0.0633565	0.010582
K00200	0	1.55476e-06	0	0	0	4.63124e-07	0	1.68698e-07	2.9389e-05	0	1.4235e-05
K00201	0	1.50867e-06	0	0	0	4.34011e-07	0	9.2773e-08	3.17949e-05	0	1.4235e-05
K00202	0	1.50824e-06	0	0	0	4.34012e-07	0	1.71578e-07	3.1216e-05	0	1.4235e-05
K00203	0	2.9801e-10	0	0	0	5.11038e-10	0	7.682e-09	2.95872e-05	0	1.4235e-05
K00204	0	1.27168e-13	0	0	0	2.18072e-13	0	4.19937e-09	2.64371e-06	0	0
K00205	0	2.19629e-12	2.06794e-05	2.52404e-05	0	3.76627e-12	0	4.75997e-06	1.3565e-05	0	1.09421e-05
K00207	0	0	0	0	0	0	0	0.000203897	0.000136384	0	0
K00208	0.0365125	0.00579915	0.00662325	0.0109249	0.0213681	0.0381576	0.0430858	0.0187701	0.00854249	0.0051176	0.00143195
K00209	3.29266e-07	0.00129779	0.00114184	0.00408282	0.0117913	0.000972496	0.00188618	0.00206618	0.00702817	0.00353827	0.00485392
K00210	0.0189761	0.000294072	0.00274975	9.19869e-11	0.00444374	8.05742e-05	0.0427219	0.0126592	0.00202701	0.00211999	0.000161856
K00211	0	3.91163e-12	0	0	0	6.70779e-12	0	3.71993e-08	4.05897e-20	0	0
K00213	0	0	0	0	0	0	0	8.85755e-08	0	0	0
K00214	0	1.82805e-12	0	1.46906e-05	0	3.1348e-12	0	0	4.54455e-05	0	1.36933e-05
K00215	0.0547782	0.0792337	0.0791408	0.0549312	0.0618706	0.0470052	0.07012	0.0727915	0.0761111	0.0697272	0.0854752
K00216	0.0148029	0.00189783	0.00373469	0.0104407	0.000518019	0.0250511	0.000317196	0.000557961	0.00022266	0.00153852	3.40199e-05
K00217	0	2.63881e-07	0	0	1.40832e-06	2.83057e-09	0	0	2.10761e-06	0	0
K00218	0	1.18606e-07	4.40856e-05	0.00140978	0.000154795	7.11462e-11	0.000170426	0.000222452	0.000445909	0.000820808	0.00016357
K00219	0.0132725	0.0192512	0.0154233	0.0121955	0.0419559	0.0256301	0.0026559	0.00556812	0.00582942	0.00436062	0.00415431
K00220	0	4.95249e-09	0	0	0	8.49191e-09	0	5.33986e-06	0.000663556	0.000194955	0.000185795
K00221	0	5.12302e-08	0	0	4.48629e-15	2.78555e-08	0	0	1.02432e-06	0	5.1157e-15
K00222	0	0	0	0	0	0	0	0	0	0	0
K00223	0	0	0	0	0	0	0	0	0	0	0
K00226	0.0243378	0.00936663	0.00636533	0.00479189	0.00590314	0.0126704	0.0487358	0.0218433	0.00752673	0.00973247	0.0259228
K00227	0	4.87936e-07	0	0	8.40573e-06	2.31339e-07	0	2.52847e-10	1.39986e-15	0	0
K00228	0.0126168	0.00530253	0.0037685	0.0105372	0.0108743	0.0253183	0.000317196	0.000523455	0.000249035	0.00153853	3.05285e-05
K00230	0.0131182	0.00561905	0.0072896	0.0119952	0.0079627	0.0250558	0.0018444	0.00370909	0.00637565	0.00428464	0.00118939
K00231	0.0287873	0.00139693	3.44645e-06	5.89517e-05	0.00444407	0.000818794	0.00137406	0.00134318	0.000377232	0.0145791	0.000254033
K00232	0	3.19434e-07	0	0	0	3.87686e-08	0	7.67231e-07	1.5941e-05	0	0
K00234	0	0	0	0	0	0	0	0	0	0	0
K00235	0	0	0	0	0	0	0	0	0	0	0
K00239	0.0551714	0.0142895	0.0139158	0.0417924	0.022246	0.0308731	0.0525425	0.03365	0.0250593	0.0366159	0.0466166
K00240	0.0527343	0.0135415	0.0120241	0.0158853	0.0197238	0.0315548	0.0475525	0.0253112	0.0167308	0.0311297	0.0377986
K00241	0.0500041	0.00763638	0.00658488	0.0106838	0.0163192	0.0292292	0.0438776	0.0188302	0.00862755	0.0264186	0.00103337
K00242	0.0126333	0.00553243	0.0037685	0.0105442	0.0108743	0.0253684	0.000317196	0.000522614	0.000214851	0.00173349	5.29847e-06
K00243	0.040418	0.0356256	0.0285685	0.0101918	0.0266087	0.018233	0.0556661	0.0344255	0.0343904	0.0540871	0.0112703
K00244	0.0264371	0.0331115	0.0325501	0.0129184	0.0194246	0.0417241	0.00576701	0.023849	0.0233862	0.0149255	0.0224623
K00245	0.0132552	0.00525452	0.00439038	0.0111448	0.00129673	0.0250576	0.000348087	0.00084766	0.000501511	0.00171576	7.84024e-05
K00246	0.0132154	0.00529778	0.00372181	0.0104395	0.000612141	0.0250576	0.000317196	0.000732394	0.000314714	0.00167595	5.29847e-06
K00247	0.0126303	0.0053263	0.00372181	0.0104152	0.000516758	0.0250493	0.000317196	0.000516061	0.000163109	0.00161299	5.29847e-06
K00248	0.0095925	0.00489723	0.0215639	0.0973143	0.0549671	0.00307925	0.0248018	0.0352216	0.0347944	0.0261439	0.0256275
K00249	1.10292e-05	0.000124832	0.000132505	0.000323531	0.0727561	0.000658	0.000293929	0.000399175	0.00108264	0.000359759	0.000257096
K00252	2.99338e-06	8.433e-06	9.88721e-10	2.58965e-06	0.0103397	2.24553e-05	0	9.74401e-06	6.45434e-05	0.000323997	3.40752e-08
K00253	2.99338e-06	1.04001e-05	8.15172e-05	5.11186e-06	0.0103409	2.61399e-05	0	1.39759e-05	1.26144e-05	0.000234687	4.20967e-06
K00254	0.0321646	0.00602944	0.00377938	0.0105584	0.0154357	0.0253948	0.00207634	0.00425218	0.00533807	0.00219436	0.000686747
K00255	5.98676e-06	0.000105796	9.33874e-05	0.000245215	3.3344e-05	0.000570823	0	2.04317e-07	6.25977e-06	1.85167e-08	0
K00256	0	2.61907e-07	0	1.33529e-06	7.832e-14	2.72291e-07	0	0	1.64767e-15	0	0
K00257	0.0293909	0.00186565	0.00377512	0.000746734	0.0872879	0.0018145	0.0435833	0.0189293	0.00823624	0.0183604	0.00126218
K00259	0.0214175	0.0316492	0.0203892	0.00699293	0.0138753	0.00393858	0.0450758	0.0253523	0.02065	0.0144961	0.00815929
K00260	0.0146649	0.00662882	0.00256353	0.00356944	0.0053916	0.00137583	0.00458366	0.00290352	0.00303143	0.0228008	0.00133707
K00261	0.0174082	0.0117471	0.00439204	0.00542866	0.0070718	0.00619211	0.00556018	0.0064167	0.004871	0.0246063	0.00308752
K00262	0.0619623	0.0604431	0.0675488	0.0494369	0.0520506	0.033179	0.11129	0.0865351	0.0761768	0.0588458	0.0826056
K00263	0	1.01139e-05	0.000633988	7.68159e-05	0.0108971	1.38466e-05	6.79663e-07	2.6665e-05	0.000357691	9.46113e-05	0.000190122
K00264	0	0	0.000184099	0	0.000601155	0	0.000208308	0.000577876	0.000431272	0.000113919	5.26711e-05
K00265	0.0179804	0.013973	0.00660656	0.0105778	0.0111931	0.0360483	0.0451844	0.0197367	0.00404428	0.00892132	0.0249991
K00266	0.0708294	0.104098	0.103602	0.0850775	0.0791585	0.0470129	0.127466	0.122936	0.113254	0.121081	0.131211
K00270	0	1.25907e-12	0	1.71524e-05	0	2.15909e-12	0	0	1.65862e-05	0	9.43125e-06
K00271	0	8.60157e-12	0	0	0	1.47503e-11	0	0	1.21589e-05	0	0
K00272	0	0	0	0	0	0	0	0	0	0	0
K00273	0	7.002e-08	0	0	0	3.2356e-06	0	6.30601e-08	3.31896e-05	0	5.73171e-07
K00274	1.87533e-06	5.31284e-05	0.00040093	0.000214339	0.00560102	0.000384967	1.91766e-05	0.000975562	0.00310956	0.000482312	0.000642964
K00275	0.0316093	0.00602843	0.00650983	0.0105408	0.0359577	0.0254964	0.00688428	0.0125524	0.00248851	0.00297853	0.000544428
K00276	0.00516317	0.000154587	0.0007228	0.000173637	6.87279e-06	0.00572243	5.68112e-05	0.000223836	0.000248597	9.12729e-05	4.46964e-05
K00278	0.0412973	0.0673757	0.053452	0.0709928	0.041215	0.0293141	0.0618125	0.0549702	0.0528093	0.0403031	0.0451558
K00279	0	4.30573e-14	0	0	0	7.38361e-14	0	0	5.60257e-07	0	3.22527e-07
K00280	0	1.94206e-13	0	0	0	0.000368949	0	0	2.74523e-07	0	0
K00281	0.0316184	0.0053594	0.00648576	0.0104325	0.0256437	0.0255755	0.0430391	0.0181501	0.00718074	0.00459808	0.000689946
K00282	0.00614757	0.0182126	0.0229542	0.03141	0.0172715	0.000474179	0.0141485	0.0174846	0.0131714	0.00808844	0.00502237
K00283	0.0133394	0.018523	0.0248452	0.0994375	0.0220114	0.000474141	0.0176677	0.0248158	0.0143273	0.0102485	0.00523963
K00284	0.0200367	0.0354781	0.0393645	0.0563664	0.0294698	0.0023373	0.0158602	0.0269572	0.030097	0.0519298	0.0298095
K00285	0.0126418	0.00586857	0.00386176	0.0107397	0.0212942	0.0312273	0.000374007	0.000687165	0.000220967	0.00199202	3.61702e-05
K00286	0.0582791	0.055119	0.0586209	0.0467982	0.0529596	0.0448606	0.0688902	0.0737025	0.0770444	0.0742796	0.0800462
K00287	0.0550425	0.0687998	0.0585421	0.0490121	0.0437576	0.0451136	0.0663719	0.0590279	0.0571246	0.0579387	0.0520725
K00288	0	2.02855e-11	0	0	0	3.47863e-11	0	3.31488e-07	9.05093e-08	0	0
K00289	1.85436e-13	9.7775e-06	0	0	7.69096e-14	3.15484e-22	0.00139631	0.000415961	2.39385e-15	8.35442e-13	1.37808e-15
K00290	0.0227171	0.0246092	0.0222827	0.00889634	0.0172979	0.00445643	0.0489212	0.0370141	0.0409556	0.0385613	0.0315377
K00293	0	5.58384e-08	0	0	0	9.57536e-08	0	3.62286e-05	7.86461e-07	0	0
K00294	0	0.0178831	0.00400036	0.000215249	0.000315581	0.000156769	0.000220874	0.0057696	0.00558812	0.00204787	0.000953736
K00295	0	3.50723e-12	0	0	0	6.01432e-12	0	0	7.44239e-08	0	0
K00296	0	0	0	0	0	0	0	0	0	0	0
K00297	0.042846	0.0643553	0.0626605	0.0226728	0.0425607	0.0402571	0.099975	0.0615336	0.0675472	0.0484783	0.0694943
K00298	0.000280249	0.0191299	0.00354636	0.000152873	0.00228461	0.0220532	0.000352638	0.00064389	0.000652499	0.000988391	0.000817945
K00299	0.0126362	0.00185837	0.00381825	0.0106239	0.0211995	0.0253538	0.000317214	0.000625982	0.000425321	0.00153854	0.000112941
K00301	2.84999e-13	2.27289e-06	0	1.44189e-05	7.0416e-07	2.70728e-06	0	7.96367e-06	4.36892e-05	0.000135657	1.32602e-05
K00302	5.0424e-06	0.000251508	0.000439448	3.45687e-05	0.0104998	0.00016602	0.000288589	0.00157209	0.00309927	0.00208673	0.0030373
K00303	5.0424e-06	0.00987155	0.00230949	5.47624e-05	0.010961	0.000318963	0.0016242	0.00267083	0.00408684	0.00191458	0.00319251
K00304	5.0424e-06	4.23981e-06	1.15926e-06	6.41694e-13	0.0103397	1.61663e-05	0	5.94741e-06	6.6113e-06	0.000127126	0
K00305	5.0424e-06	4.08372e-06	1.15926e-06	6.41694e-13	0.0103395	1.60002e-05	0	5.94741e-06	6.6113e-06	0.000127126	0
K00306	0	5.86635e-08	0	0	0	6.96913e-08	0	0	1.3161e-07	0	0
K00311	1.04696e-05	0.000596257	4.78531e-05	0.000125196	0.0103575	0.00033076	0	6.29351e-06	1.13925e-06	0.000307846	0
K00313	0.0364388	0.0105549	0.0107631	0.0359204	0.00749828	0.0677353	0.00156321	0.00210777	0.00149853	0.020121	0.000760981
K00314	0	1.03009e-10	0	0	0	1.76643e-10	0	0	1.06889e-18	0	0
K00315	0	3.15098e-07	0	0	3.40266e-13	8.68245e-07	0	0	7.21668e-06	9.94194e-05	0
K00316	2.99958e-10	0.000402914	0.000985062	6.76648e-05	0.0103274	6.33466e-06	0	5.96729e-06	7.62446e-08	0	0
K00317	0	1.95726e-07	0	0	1.06462e-14	5.37699e-07	0	7.10561e-11	2.27384e-07	0	0
K00318	0	3.10558e-06	0	4.15392e-05	4.60001e-14	0.000413761	0	0.00377069	0.00054149	0.000559459	0.000157974
K00319	0	6.16633e-13	0	0	0	1.05742e-12	0	6.78505e-09	4.28025e-06	0	0
K00320	0	2.22742e-10	0	0	0	3.81966e-10	0	2.31674e-08	3.75869e-05	0	6.78584e-06
K00322	0.0126333	0.00550901	0.0037685	0.0105378	0.0108743	0.0253498	0.000317196	0.000522757	0.000157689	0.00153853	5.29847e-06
K00323	0	0	1.78941e-11	0	1.91793e-11	0	2.43102e-11	7.29039e-11	3.99706e-10	3.53561e-10	4.85604e-11
K00324	0.0180967	0.0170308	0.00434672	0.0106813	0.0218571	0.0260496	0.00441317	0.00423036	0.00104289	0.0096503	0.0571886
K00325	0.0153635	0.0113722	0.00403395	0.0105484	0.0111906	0.0257237	0.00236474	0.00237189	0.000598426	0.00558622	0.0285978
K00326	0	1.9504e-08	0	0	0	3.34461e-08	0	0	1.06443e-10	0	0
K00327	0	0	0	0	0	0	0	0	0	0	0
K00329	0	2.54654e-10	0	0	0	4.36689e-10	0	0	2.64246e-18	0	0
K00330	0.035349	0.00583185	0.00654179	0.0106132	0.0266389	0.0269212	0.0431684	0.0174095	0.00948639	0.00435116	0.00538125
K00331	0.035349	0.00583141	0.00653818	0.0105733	0.0163092	0.0272907	0.0430769	0.0142142	0.00812357	0.00423479	0.000844002
K00332	0	4.86104e-05	1.03838e-05	3.54592e-05	0.000114889	0.00183844	0	0.000136788	0.00261909	0.000194955	0.000576309
K00333	0	0.000116057	2.22445e-05	3.54645e-05	0.000114889	0.00183841	0	0.000129619	0.00247519	0.000194955	0.000591369
K00334	0.0174812	0.0375522	0.0377871	0.0661399	0.0525198	0.027867	0.0475428	0.0443566	0.0382814	0.0211412	0.028391
K00335	0.0198788	0.0265042	0.0346911	0.0450189	0.0544789	0.0274104	0.0121342	0.028853	0.0302641	0.02907	0.0176214
K00336	0.0297297	0.0461203	0.0357497	0.046684	0.054167	0.0270092	0.015572	0.0339048	0.0455208	0.050872	0.0368512
K00337	0.035349	0.00591491	0.00658339	0.0105733	0.0163092	0.0269346	0.0430769	0.0144192	0.00853615	0.00430262	0.000859461
K00338	0.035349	0.00583122	0.00654565	0.0105944	0.0163092	0.0272873	0.0430771	0.0142146	0.00819628	0.00426963	0.00101513
K00339	0.035349	0.00592329	0.00653819	0.0105732	0.0163092	0.0269201	0.0430769	0.0142147	0.00809299	0.00423479	0.000859062
K00340	0.035349	0.00592328	0.00653818	0.0105732	0.0163092	0.0269201	0.0430769	0.0142144	0.00807332	0.00423479	0.000856953
K00341	0.035349	0.00592338	0.00653905	0.0105734	0.0163092	0.0269202	0.0430769	0.0150089	0.00834844	0.00430749	0.000844002
K00342	0.035349	0.00592424	0.00653818	0.0105734	0.0163092	0.0269217	0.0430769	0.0149129	0.00865476	0.00424039	0.000887532
K00343	0.0388099	0.00654191	0.00754878	0.0156839	0.0165642	0.0365839	0.0436401	0.0156211	0.00851147	0.00496401	0.000838532
K00344	0.0133696	0.00537718	0.00394424	0.0107398	0.0315682	0.0266814	0.00037399	0.000866166	0.000767903	0.00228738	9.94377e-05
K00346	0.0278717	0.0041961	0.0028688	0.000172588	0.0156721	0.00584568	0.0428166	0.0174609	0.00590411	0.00318272	0.00031358
K00347	0.0278815	0.00445058	0.00440922	0.000176616	0.0190017	0.00611689	0.0432418	0.0190533	0.00846803	0.00492136	0.00103877
K00348	0.0306237	0.0047525	0.00384521	0.00018686	0.0156752	0.00596514	0.0428166	0.017606	0.00678375	0.00474211	0.000409136
K00349	0.0278815	0.00420404	0.00296386	0.000176616	0.0156756	0.00596418	0.0428166	0.0176285	0.00687137	0.00488718	0.000420328
K00350	0.0306237	0.00450411	0.00297459	0.00030188	0.0156783	0.00596419	0.0428623	0.0191814	0.00734599	0.00593029	0.00451719
K00351	0.0278815	0.00420449	0.00450429	0.00183539	0.0165551	0.00827997	0.0439204	0.0177625	0.00714917	0.00535834	0.000456311
K00354	0	0.00100125	0.00196952	0.00130954	0.000248631	0.000157639	0.000500495	0.00120156	0.00230987	0.000325643	0.000712907
K00355	0.00785326	0.0150129	0.0100188	0.000473549	0.0324287	0.00770137	0.000853666	0.00152324	0.00245542	0.000539145	0.00217408
K00356	0	1.03114e-05	1.7444e-05	2.42389e-06	3.72487e-14	1.2933e-05	0	2.91891e-06	0.000139286	0.000200029	1.61406e-05
K00357	0	0	0	0	0	0	0	0	0	0	0
K00360	0	6.89898e-12	1.06963e-06	0	0	1.18306e-11	2.83171e-08	1.13612e-11	1.38967e-05	2.30606e-08	2.86558e-06
K00362	0.0177606	0.00492768	0.00438506	0.0120587	0.0112362	0.0317269	0.00140221	0.00364298	0.00250558	0.00414568	0.000796149
K00363	0.0126303	0.00456452	0.00372181	0.0104471	0.0108682	0.0251435	0.000317196	0.000524059	0.000304662	0.00150897	6.76218e-05
K00364	0.0316392	0.00691587	0.00379426	0.0107875	0.000539035	0.0373419	0.00111786	0.000662004	0.000228995	0.0265302	0.000103887
K00365	0	1.35441e-10	0	0	0	2.32259e-10	0	8.08501e-06	4.38428e-05	0	1.47081e-05
K00366	0.0194632	0.0144349	0.0218494	0.00487427	0.012051	0.00350057	0.00774471	0.0102801	0.0208379	0.0368132	0.0203513
K00367	0	2.32785e-07	3.16983e-05	1.46906e-05	0	2.6883e-08	0	9.91889e-05	0.000161543	0	1.93771e-05
K00368	0	9.95129e-05	1.03968e-05	8.45692e-06	7.37021e-07	0.000369736	0	1.60069e-06	6.42672e-05	0	4.05542e-06
K00370	0.0341582	0.00798521	0.00640506	0.0158122	0.0111425	0.0417001	0.00130484	0.00116456	0.000451866	0.0239903	0.000145256
K00371	0.0375862	0.00860173	0.00741762	0.02088	0.0113975	0.0518931	0.00143503	0.00131077	0.000448445	0.024714	0.000139705
K00372	0.00514807	0.00142281	0.00788788	0.00489981	0.01752	0.00601114	0.00240842	0.005355	0.00413649	0.00345334	0.00144036
K00373	0.0376191	0.00860954	0.00741762	0.0209227	0.0113975	0.0519868	0.00143503	0.00131036	0.000456471	0.0247257	0.000144106
K00374	0.0376191	0.00860951	0.00741763	0.0209227	0.0113975	0.0519868	0.00143503	0.00151463	0.000591106	0.024714	0.000139701
K00375	0.0464887	0.0601895	0.0570666	0.0472554	0.0629456	0.0489137	0.0201129	0.039058	0.0535383	0.0628023	0.0480858
K00376	0	3.06836e-06	0	2.22457e-05	0.0104331	1.42174e-05	0	7.32702e-06	0.00012263	0	4.32488e-05
K00380	0.0126333	0.00585076	0.00377212	0.0106393	0.0111239	0.0253556	0.000317196	0.000523611	0.00205406	0.00154627	0.000537391
K00381	0.0126333	0.00522298	0.00380674	0.010578	0.0212027	0.026619	0.00037399	0.000528774	0.00125538	0.00164486	0.000320977
K00382	0.084369	0.0447521	0.0468466	0.0945927	0.0798455	0.0431405	0.079322	0.0782184	0.0491242	0.0520392	0.0420257
K00383	0.0199711	0.00920491	0.00409348	0.0106745	0.0109066	0.0384006	0.000421975	0.000925573	0.000728793	0.00511164	0.000902489
K00384	0.0742065	0.131029	0.146112	0.166949	0.123808	0.0653654	0.100541	0.135069	0.128718	0.100401	0.146843
K00385	0.00240019	0.0161198	0.0219167	0.0295849	0.0141175	0.000822438	0.0116901	0.0161697	0.0097276	0.00542363	0.00438636
K00387	0	1.55475e-07	0	0	0	2.66614e-07	0	0	6.21261e-07	0	0
K00389	0.0318407	0.00206242	0.0037219	0.0104077	0.00495738	0.0258339	0.00113037	0.00147942	0.000380325	0.00150897	0.00013183
K00390	0.0126333	0.0106049	0.0240841	0.0147041	0.0288654	0.0260463	0.00925366	0.0162719	0.0170352	0.0150875	0.0272936
K00392	0	3.91204e-07	0	1.46906e-05	0	0.000351777	0	1.41101e-05	0.000250015	0	6.99572e-05
K00394	1.31577e-06	0.000352434	0.00104324	0.00176566	0.000380454	0.00017068	0.00252893	0.00259543	0.00355828	0.00696218	0.00566474
K00395	1.31577e-06	0.000337392	0.00104381	0.00176566	0.000380454	0.00017068	0.00252918	0.00320924	0.00393892	0.00696324	0.00564681
K00399	0	3.21014e-13	0	0	0	5.50486e-13	0	9.55204e-09	6.0169e-06	0	0
K00400	0	4.39835e-13	0	0	0	7.54244e-13	0	1.07319e-08	6.75867e-06	0	0
K00401	0	3.21014e-13	0	0	0	5.50486e-13	0	9.19696e-09	5.79084e-06	0	0
K00402	0	3.21014e-13	0	0	0	5.50486e-13	0	9.19696e-09	5.79084e-06	0	0
K00404	0	1.39779e-05	0	2.43044e-05	0.0414	2.8729e-05	0	1.83087e-05	6.00225e-05	0.000194955	7.69885e-06
K00405	0	1.26135e-05	0	2.48145e-05	0.0207362	2.84385e-05	0	1.23325e-05	4.11442e-05	0.000194955	6.78584e-06
K00406	0	1.49191e-05	0	2.43044e-05	0.0207362	2.91849e-05	0	1.60344e-05	1.67378e-06	0.000194955	7.25663e-07
K00407	0	5.44967e-06	0	2.4413e-05	0.0207343	1.86802e-05	0	1.18948e-05	5.47445e-13	0.00016104	0
K00410	0	0.00022089	0.00105389	0	0	2.04895e-09	0	0	1.23984e-17	0.000194955	0
K00411	0	0.000414498	0.000971604	3.07493e-05	0.0104363	3.87444e-05	0	6.08952e-06	8.96346e-05	0.00029049	0
K00412	0	0.000413938	0.000971604	3.07946e-05	0.0207599	2.82204e-05	0	0.00021384	0.000448814	0.000194955	2.44947e-05
K00413	0	1.17982e-05	0	3.07493e-05	0.0104363	2.73015e-05	0	6.08744e-06	8.84545e-05	0.000194955	0
K00417	0	0	0	0	0	1.11733e-42	0	0	0	0	0
K00420	0	0	0	0	0	0	0	0	0	0	0
K00422	0	2.86594e-41	0	0	0	0	0	0	0	0	0
K00423	0	2.4212e-07	0	0	0	3.64534e-07	0	0	1.14375e-09	0	0
K00425	0.076079	0.0150796	0.0110163	0.0213296	0.0171362	0.0707438	0.0442846	0.019258	0.0087917	0.0282796	0.00117773
K00426	0.0737306	0.0150731	0.0110081	0.0216327	0.0171434	0.0707357	0.0442632	0.0191573	0.00879917	0.0281019	0.00115368
K00427	0.0126333	0.00185601	0.0037735	0.0105188	0.00053343	0.0253365	0.000317196	0.000516061	0.000173766	0.00161502	1.20914e-05
K00428	0.0384322	0.00155995	0.00160085	0.000161422	0.0192823	0.000285226	0.00344511	0.00840325	0.00211584	0.000872685	0.000628961
K00430	0	3.24114e-10	0	0	0	4.58727e-08	0	0	3.36323e-18	0	0
K00432	0.0543199	0.0230007	0.021419	0.0115744	0.0551825	0.0458698	0.0424148	0.0173364	0.0190584	0.0304142	0.0194105
K00433	0.00283683	0.016015	0.0143875	0.00291869	0.0131053	0.0142331	0.00209013	0.00515874	0.0142897	0.00327171	0.00379148
K00435	0	9.6711e-07	0	0	0	7.83491e-07	0	2.28027e-07	1.52348e-06	0	5.88498e-09
K00436	0	7.17312e-08	0	1.46906e-05	6.50166e-06	1.13845e-05	0	2.06735e-06	3.6909e-05	0	9.87156e-06
K00437	0	2.71068e-09	0	0	0	4.64836e-09	0	0.000203942	0.0001365	0	0
K00440	0	2.91103e-13	0	0	0	4.99193e-13	0	8.01033e-09	5.04393e-06	0	0
K00441	1.00374e-05	1.08775e-05	0.000222679	0.00033835	3.95029e-05	7.41767e-07	0.00610048	0.000404028	0.00127428	0.000573552	7.00504e-05
K00442	0	1.27708e-09	0	0	0	2.18999e-09	0	9.57856e-09	6.13006e-06	0	0
K00443	0	2.63892e-13	0	0	0	4.52531e-13	0	8.01033e-09	5.04335e-06	0	0
K00446	5.0424e-06	4.48669e-05	3.94917e-05	4.4236e-58	1.98841e-07	4.85359e-05	1.66018e-05	0.000244135	0.000414802	8.02702e-05	0.000139063
K00448	0.00275019	0.000152589	4.65647e-05	0.000145606	0.0103473	0.00566387	5.68112e-05	0.000156183	8.11002e-06	9.12822e-05	0
K00449	0.00275019	0.000155022	4.65647e-05	0.000149096	0.0103565	0.00566694	5.68112e-05	0.000157306	7.9502e-06	9.12822e-05	0
K00450	0.00274963	0.000840784	0.00377823	0.0055831	0.0103622	0.000126581	0.00591962	0.0022268	0.00179067	0.000814408	0.00374603
K00451	0	1.01034e-05	0	0	0.0103409	9.99071e-06	0	8.39966e-06	0.000108891	0	4.27252e-05
K00452	0	3.11197e-06	0	0	1.98841e-07	3.19775e-08	0	3.08125e-05	2.52327e-05	0	1.2528e-05
K00453	0	1.15121e-05	0	2.98311e-05	0.0103269	1.90232e-05	0	4.48083e-05	6.91651e-05	0	2.80612e-05
K00454	0	0	0	0	0	0	0	0	0	0	0
K00455	0.00513872	0.000770307	0.000349191	0.000156924	0.0103348	0.00567456	5.68112e-05	0.00018845	0.000213241	6.17202e-05	4.19636e-05
K00456	0	2.63467e-10	0	1.44026e-06	0	4.51802e-10	0	6.80498e-08	2.1795e-05	0	1.25366e-05
K00457	0.00275453	0.000220919	9.27764e-05	0.0002708	0.020713	0.00599229	5.68112e-05	0.00016458	0.0001341	9.12822e-05	4.67609e-05
K00459	0.00333834	0.00159019	0.00190539	0.000402589	0.0376144	0.00689336	0.00139213	0.00412027	0.0058354	0.00143595	0.00120183
K00461	0	1.96589e-10	0	0	0	3.37118e-10	0	0	2.03994e-18	0	0
K00462	0	4.3091e-07	0	0	0	7.22586e-07	0	0	8.87338e-08	0	0
K00463	0	2.67841e-08	0	0	0	4.59303e-08	0	0	2.15875e-06	0	1.64137e-07
K00464	0	1.67016e-07	0	1.46906e-05	0	2.86404e-07	0	2.43464e-09	6.35087e-05	0	1.70396e-05
K00466	0	2.79499e-07	3.83734e-05	5.96814e-06	4.21205e-06	1.47067e-06	0	7.60684e-05	0.000442466	0.000229395	2.06818e-05
K00467	0	1.17821e-08	0	0	0	5.16535e-10	0	8.61002e-09	2.97703e-06	0	0
K00469	0	6.80346e-08	0	0	0	6.98423e-08	0	4.84276e-07	5.22319e-07	0	2.93061e-07
K00471	0	1.69251e-06	0	0	1.01879e-05	2.90237e-06	0	0	2.21123e-05	0	0
K00472	0	3.16144e-06	0	2.58839e-06	0	2.00537e-07	0	3.71737e-05	3.57901e-06	0	2.05733e-06
K00473	0	0	6.64446e-06	0.00228076	0.000253066	0	0	0.000286704	0.000468886	0.00134189	0.000238616
K00474	0	1.01544e-10	0	0	0	1.74131e-10	0	0	1.05369e-18	0	0
K00475	0	0	0	0	0	0	0	0	0	0	0
K00476	0	2.28425e-08	0	2.03402e-05	0	4.52855e-06	8.92883e-05	0	8.33022e-07	0	1.13591e-07
K00477	0	3.19412e-06	0	0	0	3.49835e-06	0	8.16057e-08	8.97872e-06	0	8.34829e-07
K00479	7.99481e-06	4.17571e-06	1.83803e-06	1.58973e-06	0.010339	5.89101e-06	0	5.9488e-06	3.38048e-05	0	0
K00480	0.00274719	0.000329081	9.69091e-05	0.000130524	7.13725e-06	8.916e-05	0	2.93164e-05	7.91587e-05	0	3.08714e-05
K00481	0.00275019	0.00015708	4.65644e-05	0.000151612	0.010347	0.00567908	5.68112e-05	0.000156183	4.95137e-05	9.12729e-05	2.0512e-05
K00483	0.00731395	0.00116426	0.00153561	0.000194963	0.0160936	0.00585805	0.00130645	0.00353943	0.0029164	0.00104375	0.00156126
K00484	0.00514377	0.0035146	0.00035035	0.000172593	0.0103343	0.00567617	5.68112e-05	0.000185524	0.000156787	6.17202e-05	5.29847e-06
K00485	0	4.27311e-08	0	0	0	7.32767e-08	0	0	1.3247e-08	0	0
K00486	0	3.03147e-06	0	0	0	1.11353e-07	0	1.49606e-06	2.85332e-05	0	3.94075e-07
K00489	0	0	0	0	0	0	0	0	0	0	0
K00491	0	3.03079e-10	0	8.99125e-06	0	5.1973e-10	0	3.71713e-05	0.000122378	0	6.68482e-05
K00493	0	1.21425e-07	0	8.13289e-13	1.28092e-11	1.96718e-07	0	0	2.85268e-05	0	2.77441e-06
K00494	0	5.30246e-09	0	0	0	8.02057e-16	0	0	6.6116e-10	0	0
K00496	5.98676e-06	0.000108078	9.33867e-05	0.000245215	0.020706	0.000570998	0	1.22401e-05	1.11568e-05	2.95619e-05	3.98687e-07
K00499	5.98672e-06	0.000340581	4.79503e-06	1.25437e-06	1.43298e-06	5.39763e-07	0	5.92718e-05	1.91712e-05	2.95527e-05	6.78584e-06
K00500	0	1.06058e-05	0	4.20394e-06	0.0103396	1.16639e-05	0	7.12978e-06	3.65322e-05	0	1.55985e-05
K00501	0	0	0	0	0	0	0	0	0	0	0
K00503	0	0	0	0	0	0	0	0	0	0	0
K00504	0	6.73178e-11	0	0	0	1.15439e-10	0	3.65619e-08	2.11785e-07	0	1.21915e-07
K00505	0	1.11585e-06	0	1.60738e-13	3.07461e-14	1.07816e-07	0	2.44568e-07	3.74289e-05	0	7.4286e-06
K00507	2.99342e-06	0.000116328	9.3387e-05	0.000277808	3.33439e-05	0.000594232	0	1.20285e-06	0.000176818	5.91146e-05	4.09316e-05
K00508	9.42561e-06	0.00101483	4.66938e-05	0.000163289	0.0103453	0.000296172	0	8.51273e-06	1.2855e-05	2.95619e-05	6.50491e-07
K00510	0	0.000276007	5.30125e-05	9.73168e-05	0	0.00027774	0	3.31749e-07	0.000109209	0	3.24349e-05
K00511	0	0	0	0	0	1.22126e-157	0	0	7.53839e-06	0	0
K00514	0	8.58768e-11	0	0	0	1.47264e-10	0	3.45057e-07	7.85484e-05	0	1.70839e-05
K00515	0	6.99397e-16	0	0	0	1.19935e-15	0	1.97194e-10	1.24031e-07	0	0
K00517	7.40698e-13	3.35381e-06	1.92518e-05	5.83232e-13	0.01032	1.33555e-05	0	6.69649e-05	0.000172138	1.11587e-07	1.3528e-05
K00518	0	8.53849e-07	0	1.46906e-05	0	1.46421e-06	0	2.81513e-06	0.000115028	0	1.45608e-05
K00520	0.000805924	0.00189777	0.00353946	6.32392e-05	0.0440651	0.00233254	0.00035966	0.000608763	0.00121271	0.000172734	0.00776201
K00522	0	3.42487e-16	0	0	0	1.11733e-42	0	0	0	0	0
K00523	0	1.56878e-05	0	2.58839e-06	0.010341	6.49865e-05	0	5.95032e-06	5.31471e-05	3.29337e-05	2.73424e-05
K00524	0	1.94336e-08	0	0	0	3.33255e-08	0	0	8.0761e-05	0	1.7527e-05
K00525	0.100065	0.0538109	0.0606164	0.0637636	0.0570039	0.0710825	0.0959702	0.0559392	0.0446311	0.0637096	0.0481887
K00526	0.0648491	0.0374942	0.0398054	0.0300614	0.0263374	0.0700677	0.0490541	0.0282337	0.0218309	0.0346943	0.0334705
K00527	0.0741942	0.119161	0.128706	0.0888718	0.0839827	0.0465443	0.0919899	0.103983	0.11689	0.110056	0.12038
K00528	0.0184454	0.0484097	0.0498906	0.046021	0.05135	0.0296055	0.0177439	0.0540838	0.0648319	0.0413655	0.0792764
K00529	0.00286857	0.000733424	0.00292525	0.00149232	0.00102472	0.00416754	6.17824e-05	0.000251649	0.000224121	0.00014129	0.000123324
K00531	1.11493e-11	2.31561e-09	9.39522e-06	5.96815e-06	5.98982e-06	7.43255e-07	1.70371e-05	0.000375217	0.000823779	0.00012498	3.73101e-05
K00532	0	0.000817628	0.015629	0.00927748	0.0111701	0.000315954	0.00882559	0.0128429	0.00909035	0.00596677	0.00856425
K00533	0.000585157	0.0189355	0.0126367	0.00201918	0.00859185	0.000229621	0.00471802	0.00725689	0.0172861	0.0195533	0.00782345
K00534	0.000585157	1.62116e-06	0	4.11116e-07	0	1.68177e-06	0	0.000422437	0.000466307	1.72204e-05	3.96492e-06
K00537	0.0639943	0.0646165	0.0608608	0.0576553	0.0557953	0.0713816	0.02075	0.0395569	0.0483291	0.0569538	0.0368431
K00542	0	5.57951e-14	0	0	0	9.56793e-14	0	0	4.45471e-08	0	0
K00543	0	1.11534e-10	0	4.73242e-05	4.4158e-07	1.29845e-06	0	3.65619e-08	4.84812e-08	0	0
K00544	0	2.01503e-05	0	0	0	1.65543e-07	0	0	2.92606e-07	0	1.65957e-07
K00545	0	3.18584e-09	0	0	0	5.46318e-09	0	0	3.98931e-07	0	0
K00547	0.0110224	0.00778605	0.00706841	0.0490644	0.0106261	0.00917148	0.00602598	0.0115406	0.00901561	0.0120393	0.0108929
K00548	0.0583043	0.0530559	0.0675958	0.107756	0.0755131	0.0319979	0.0678973	0.0819482	0.0959535	0.0868957	0.0626729
K00549	0.038718	0.0672336	0.0507584	0.0118508	0.0233554	0.0501066	0.0103218	0.0122588	0.0201361	0.0264241	0.0421695
K00553	0	0	0	0	0	0	0	0	0	0	0
K00554	0.0588029	0.062325	0.0605308	0.0456733	0.0542529	0.0443357	0.063803	0.0673663	0.0685618	0.0683919	0.0837059
K00555	0	1.70633e-11	0	0	0	2.92607e-11	0	1.27842e-07	0.000102251	0	4.24932e-06
K00556	0.0126303	0.00524157	0.00372181	0.0104157	0.000516758	0.0250521	0.000317196	0.00180502	0.00429625	0.00195811	0.000146109
K00557	0.0126333	0.00597066	0.00466563	0.0105859	0.0109796	0.0253616	0.000317196	0.000672294	0.000198435	0.00155013	6.13722e-05
K00558	0.107835	0.104981	0.119204	0.173113	0.112523	0.0450925	0.0910917	0.164433	0.178238	0.190454	0.181805
K00559	0	0	0	0	0	0	0	1.06693e-07	3.81386e-08	0	0
K00560	0.0598684	0.0617612	0.0449533	0.0429556	0.0392305	0.0450887	0.0597429	0.051634	0.0332763	0.0476044	0.040592
K00561	0.0130474	0.000110376	0.00634385	0.00172417	0.0121231	0.000273685	0.00925682	0.00825928	0.004012	0.00195793	0.00132435
K00562	0	0	0	0	0	0	0	0	0	0	0
K00563	0.0177272	0.030775	0.0289623	0.0375226	0.0291796	0.0515865	0.00483193	0.0198835	0.0223298	0.0151262	0.0366117
K00564	0.0159171	0.0236665	0.016204	0.0122302	0.022712	0.0385667	0.00135589	0.00124745	0.00314809	0.00519117	0.00291945
K00566	0.0941506	0.0570156	0.0643881	0.0469008	0.0665583	0.0450578	0.145216	0.0975937	0.0802431	0.0748752	0.0632103
K00567	0.0588944	0.0706634	0.0607613	0.0462346	0.0530485	0.0444083	0.0604532	0.0589281	0.0670587	0.0533033	0.0657488
K00568	0.0126333	0.00582674	0.00702795	0.0105443	0.0115026	0.0253827	0.00204302	0.00114649	0.00387617	0.00319858	0.000114953
K00569	0	6.18007e-05	4.66928e-05	0.000122607	0.0103582	0.000299815	0	6.20764e-06	1.17272e-05	0	9.82821e-07
K00570	0.00373971	3.33695e-06	1.32693e-05	0	0.000876209	3.32971e-05	0	2.09106e-06	4.52352e-06	0	4.11858e-05
K00571	0.0308828	0.089629	0.0780253	0.0922569	0.0386761	0.0385589	0.0459919	0.0766815	0.0694517	0.0518609	0.0797858
K00573	0.0126303	0.0056293	0.00380723	0.0104718	0.0109663	0.0251039	0.000342991	0.001112	0.00109912	0.00209199	0.000701995
K00574	0.0319552	0.0217435	0.0195389	0.0195538	0.0290126	0.0436221	0.0107595	0.0110829	0.0148194	0.0255874	0.0146472
K00575	0.0055154	0.0160724	0.0225652	0.031152	0.0517781	0.00239173	0.0107908	0.0218006	0.0270645	0.0266431	0.0118065
K00577	0	4.5699e-08	0	0	0	7.69688e-08	0	3.17171e-08	6.12588e-06	0	0
K00578	0	2.692e-13	0	0	0	4.61634e-13	0	5.12963e-09	3.23177e-06	0	0
K00579	0	2.692e-13	0	0	0	4.61634e-13	0	5.12963e-09	3.23177e-06	0	0
K00580	0	2.692e-13	0	0	0	4.61634e-13	0	5.12963e-09	3.23177e-06	0	0
K00581	0	2.692e-13	0	0	0	4.61634e-13	0	5.12963e-09	3.23177e-06	0	0
K00582	0	2.21109e-13	0	0	0	3.79165e-13	0	4.525e-09	2.85049e-06	0	0
K00583	0	2.05909e-13	0	0	0	3.53099e-13	0	5.12963e-09	3.23043e-06	0	0
K00584	0	2.69917e-11	6.0478e-06	3.94486e-05	0	4.62864e-11	0	0.000182097	0.000160671	0	3.44001e-05
K00586	0	2.5268e-12	0	0	0	4.33305e-12	0	1.47516e-08	9.33097e-06	0	0
K00587	0	3.89689e-10	0	0	0	6.68251e-10	0	0	2.22279e-14	0	0
K00588	0	4.67757e-05	0	4.97409e-05	1.69092e-05	0.000443507	0	1.79936e-07	0.000197297	2.41142e-07	6.93156e-05
K00589	0	0	0	0	0	0	0	0	0	0	0
K00590	3.82945e-06	0.0206921	0.007986	0.00338919	0.000593902	0.00105667	0.00439856	0.00275628	0.00239378	0.0012465	0.000791351
K00591	0	0	0	0	0	0	0	0	0	0	0
K00594	0	1.21632e-08	0	0	0	1.02742e-10	0	2.54947e-07	1.72505e-05	0	1.21807e-06
K00595	0.0237388	0.0452309	0.0604567	0.0645369	0.0616428	0.00529197	0.0609824	0.0659437	0.0701687	0.0366322	0.047865
K00596	0	2.38312e-07	0	0	0	5.58402e-08	0	7.61178e-08	5.82727e-06	4.77156e-16	1.41359e-06
K00598	0.0127524	0.00521167	0.0106943	0.0105292	0.0116124	0.0253434	0.00215482	0.00476812	0.00677434	0.00245625	0.0154241
K00600	0.0583064	0.0703573	0.0584404	0.0558953	0.0718994	0.0470977	0.0682982	0.0667433	0.0686072	0.0728609	0.0705849
K00601	0	2.98423e-11	0	0	0	5.11746e-11	0	4.72771e-07	1.47104e-07	0	2.22929e-06
K00602	0.0767163	0.0614975	0.0663239	0.0487478	0.0604032	0.046235	0.105886	0.0759856	0.0715941	0.0644399	0.077279
K00603	0.0288181	0.00168278	0.01358	0.00227454	0.00798883	0.000953082	0.0479572	0.0185462	0.00638293	0.0225153	0.00164003
K00604	0.0564096	0.0757743	0.0579538	0.024523	0.0480923	0.0441884	0.0629235	0.0616659	0.0717968	0.0732931	0.0782719
K00605	0.0377539	0.0255592	0.0234884	0.0445475	0.0421775	0.0261436	0.0547186	0.0350683	0.0199363	0.0115828	0.00573203
K00606	0.0453107	0.0144892	0.0163403	0.012577	0.0446193	0.0285794	0.0482756	0.0296227	0.0270852	0.042257	0.0186523
K00608	0	2.19905e-11	0	0	0	3.77101e-11	0	1.12989e-07	7.15259e-05	0	0
K00609	0.060008	0.061921	0.0568371	0.0666351	0.0489856	0.0441865	0.0658101	0.0696706	0.0739877	0.0703769	0.0808259
K00610	0.0380874	0.0418871	0.0363784	0.0216303	0.0163815	0.0285982	0.0584862	0.0427637	0.0422481	0.034765	0.0452479
K00611	0.0292274	0.0384882	0.046751	0.0477123	0.0566728	0.051158	0.0219693	0.0503803	0.0662677	0.0640177	0.0700031
K00612	1.00633e-12	0.0140637	0.00416472	0.000184224	0.0239705	6.05276e-06	0.00131968	0.00177606	0.00331618	0.00155633	0.00957744
K00613	7.9642e-05	3.66063e-05	5.24206e-05	1.0245e-05	0.000351162	2.67649e-09	0	0.00016268	1.92169e-05	1.88156e-05	4.03448e-05
K00615	0.126537	0.217759	0.266908	0.208994	0.166165	0.132995	0.22013	0.206246	0.220915	0.209714	0.198495
K00616	0.0680158	0.0708022	0.0612175	0.043955	0.0305805	0.0736865	0.066276	0.0528787	0.0540702	0.0748833	0.0594974
K00619	0	7.6201e-06	7.84829e-05	2.21886e-05	0.000179783	0.00174434	0	0.000503457	0.00151289	0.000252244	0.000194492
K00620	0.00583052	0.0622265	0.0509556	0.0357206	0.0455416	0.0152938	0.0186834	0.040669	0.0562241	0.0416634	0.0597721
K00621	0	2.10182e-09	3.32223e-06	0.00114038	0.0104486	3.60348e-09	0	0.000149299	0.000234444	0.000670946	0.000119308
K00622	2.99334e-06	5.13866e-14	0	0	0	8.81194e-14	0	0	7.26385e-08	0	0
K00624	0	2.57922e-10	5.60364e-06	3.39678e-05	0	0.00013215	0	2.96479e-05	5.34024e-06	0	0
K00625	0.0617936	0.0584937	0.0435476	0.0374584	0.0231309	0.0165244	0.06548	0.0513469	0.0456979	0.0616351	0.0302514
K00626	0.0361438	0.0336178	0.0439667	0.131797	0.13965	0.0399174	0.0337697	0.0497174	0.0444181	0.0375263	0.0246023
K00627	0.0229143	0.00996233	0.0170716	0.0795274	0.0555332	0.0421388	0.0115318	0.0249961	0.0278987	0.0171465	0.0108942
K00630	0	7.85299e-11	0	0	0	1.34666e-10	0	1.43328e-07	8.1488e-19	0	0
K00631	0.0126333	0.00557401	0.0037685	0.0105378	0.0108743	0.0253849	0.000317196	0.000522097	0.000156857	0.00154313	5.29847e-06
K00632	0.0300601	0.0110638	0.00860625	0.0665114	0.0362325	0.0551558	0.00347681	0.012449	0.00632191	0.00472518	0.00105174
K00633	0.051808	0.0561402	0.0288847	0.0164745	0.0175206	0.0254237	0.0437088	0.026792	0.0334508	0.0166126	0.0215896
K00634	0.0294145	0.00961801	0.0120535	0.0472795	0.015033	0.00127013	0.0472241	0.0288796	0.0180128	0.00674627	0.00431367
K00635	2.99338e-06	5.29316e-05	4.66936e-05	0.000122608	1.6672e-05	0.000285305	0	0	6.79715e-06	2.95619e-05	0
K00638	5.94342e-05	0.00484264	0.00300113	0.00519931	0.0111001	0.00273175	0.00565086	0.00652861	0.00697428	0.00401545	0.0012748
K00639	0.0501325	0.0349142	0.023352	0.0110629	0.0183613	0.026083	0.0490642	0.0322617	0.0207021	0.0329493	0.00561927
K00640	0.0782303	0.0569691	0.0641807	0.0498244	0.0758115	0.0449168	0.0707863	0.081554	0.0777053	0.082059	0.068183
K00641	2.99339e-06	0.000195516	0.000131067	0.000159677	0.0104821	0.00138319	0	0.000954112	0.00600487	0.000726344	0.00103467
K00643	0	4.79431e-08	0	2.43512e-05	0	4.58908e-06	0	0	3.30877e-06	0.000330612	1.07544e-07
K00645	0.0593485	0.056494	0.0537879	0.0493851	0.0464196	0.0437498	0.0611308	0.0631314	0.0702413	0.0698727	0.0440221
K00646	0	1.4443e-07	0.000180514	9.41138e-06	0.000510945	1.92362e-07	6.68068e-08	0.000379409	0.000492465	2.85696e-05	0.00103247
K00647	0.0161714	0.00635587	0.0103825	0.0106997	0.0212894	0.0273186	0.0763369	0.0112218	0.0114379	0.00751206	0.00029977
K00648	0.130698	0.0581654	0.0572833	0.0440912	0.0981107	0.0438487	0.0675697	0.0820942	0.0702865	0.0723624	0.0449503
K00649	0	0	0	0	0	0	0	0	0	0	0
K00650	0	0	0	0	0	0	0	0	0	0	0
K00651	0.0552516	0.0611356	0.0549986	0.0470759	0.0373423	0.0439179	0.0645162	0.0614301	0.0585148	0.0613463	0.0765853
K00652	0.0521779	0.00642765	0.00993272	0.0106753	0.019762	0.0261505	0.0868638	0.034561	0.00629769	0.00671174	0.00083752
K00654	0	9.29457e-11	0	0	0	1.59386e-10	0	0	9.64468e-19	0	0
K00655	0.0594094	0.093049	0.0893062	0.0593775	0.0812924	0.0474119	0.073722	0.0900175	0.106645	0.0990865	0.108389
K00656	0.127185	0.144195	0.164967	0.126223	0.130554	0.121085	0.131703	0.124317	0.1543	0.126962	0.145125
K00657	0.0431779	0.0128208	0.0315827	0.0802787	0.0414876	0.0376285	0.0535471	0.0425748	0.0239655	0.0132898	0.0255876
K00658	0.0321437	0.00642128	0.00675413	0.0106288	0.0159969	0.0258608	0.00897028	0.0105471	0.0033633	0.00419694	0.0015385
K00659	0	0	0	0	0	0	0	0	3.41755e-09	0	0
K00660	0	0	0	0	0	0	0	0	2.69716e-13	0	0
K00661	0.0795799	0.086278	0.0649991	0.0725295	0.0464951	0.0585312	0.107412	0.0977846	0.0818439	0.04746	0.0993728
K00662	1.31848e-06	0.00139106	0.00602289	0.000513906	0.00287648	0.000879149	0.00183274	0.00354597	0.00529894	0.00305518	0.0112541
K00663	8.47059e-15	1.71005e-08	0.00147161	0.000199919	0.0125454	1.00466e-06	0.000345369	0.000687349	0.00253681	0.000323653	0.000682812
K00665	0	0	0	0	0	0	0	0	0	0	0
K00666	0.0299679	0.0095331	0.0150551	0.0257178	0.0578107	0.0370959	0.0491387	0.0316076	0.022636	0.0143134	0.0185031
K00667	0	0	0.00154779	0	0	0	0.000628314	0.000538862	0.000623066	0.000523628	0.00037889
K00668	0	0.0111153	0.00485007	4.63167e-06	0.000132898	9.79435e-12	0	9.11772e-06	1.15753e-05	0.000247218	2.0234e-05
K00670	0	0	0	0	0	3.5512e-151	0	0	1.26897e-14	0	0
K00671	0	0	6.64446e-06	0.00228076	0.000253066	0	0	0.000286704	0.000468886	0.00134189	0.000238616
K00672	0	1.5083e-06	0	0	0	4.34116e-07	0	1.68481e-07	2.92543e-05	0	1.4235e-05
K00673	0.0126362	0.00188984	0.00381391	0.0105378	0.0212158	0.0309317	0.000374007	0.00067831	0.00015508	0.00162981	5.29847e-06
K00674	0.0165894	0.029964	0.0176976	0.0121193	0.0140979	0.0384385	0.00417483	0.00924724	0.00939416	0.00803357	0.0345943
K00675	0.0253076	0.00369042	0.0104439	0.0302708	0.021718	0.0541499	0.00234812	0.00363159	0.00554492	0.00815956	0.0110339
K00677	0.073305	0.00815569	0.009283	0.0106183	0.0216135	0.0277748	0.0867305	0.0354538	0.0116774	0.0292304	0.00109648
K00680	0.0409547	0.0120449	0.0240839	0.0997566	0.0368049	0.0246574	0.0148704	0.0360154	0.0312317	0.0176096	0.0237175
K00681	0.0211559	0.00520364	0.0310057	0.013143	0.0381708	0.0335354	0.0143119	0.0103953	0.0357341	0.0158632	0.00388492
K00682	0	7.26463e-11	0	0	0	1.24576e-10	0	0	7.40294e-10	0	0
K00683	0	9.61136e-08	0	0	0	1.54242e-07	0	2.89391e-06	0.000839355	8.75054e-08	0.000232083
K00684	0.0126346	0.00558055	0.010191	0.0105688	0.0115406	0.0257528	0.0369524	0.00695689	0.00488585	0.00538392	0.00299867
K00685	2.99338e-06	6.57328e-05	4.66938e-05	0.000131751	0.0103955	0.00031417	0	6.05188e-06	3.70349e-06	0.00024571	0
K00686	0	0.000378353	0.000244801	8.99125e-06	0.00533365	0.00022962	0.00015566	0.00208401	0.00353176	0.000439344	0.000703457
K00687	0.000224733	0.00337912	9.62782e-06	2.9315e-05	3.45282e-06	0.0124765	4.26084e-05	1.05319e-05	7.77724e-06	0.00322527	4.7854e-06
K00688	0.0597495	0.111621	0.0981293	0.0750817	0.0690848	0.0837586	0.0774541	0.111398	0.106339	0.0896381	0.12368
K00689	0.00153118	0.00669698	4.97007e-06	1.28315e-05	0	1.03514e-05	3.81721e-05	8.44314e-05	1.70907e-08	0.00642048	9.78168e-11
K00690	0.0138985	0.0214845	0.0280474	0.0188112	0.0192545	0.0195632	0.00591303	0.0128894	0.0132267	0.0252153	0.059996
K00691	0.0225787	0.000390194	0.000977085	0.000204517	0.00499312	0.0123567	0.00269963	0.00515854	0.00287514	0.000273394	0.000372532
K00692	7.58966e-14	0.000376516	6.44048e-06	1.0582e-05	5.98982e-06	2.83903e-06	0	0.000369752	0.000807568	2.69912e-05	2.83065e-05
K00693	0	1.14447e-11	0	0	0	1.96257e-11	0	7.458e-08	1.18758e-19	0	0
K00694	0.0164911	0.00860783	0.0116653	0.0107171	0.00245292	0.0306206	0.00337645	0.00215882	0.00412134	0.00650618	0.000493618
K00695	0	4.75795e-08	3.61668e-06	0	0	8.1591e-08	0	4.37698e-07	2.70743e-05	0	6.02627e-06
K00696	0	2.4589e-07	0	4.4236e-58	0	3.89156e-07	0	3.25438e-06	0.000136188	0	5.65639e-05
K00697	0.0126333	0.00180324	0.00372181	0.0104165	0.000528594	0.0253292	0.000317196	0.000560799	0.000501949	0.00170578	1.95335e-05
K00698	0	0	0	0	0	0	0	0	0	0	0
K00699	0	0	0	0	0	0	0	0	0	0	0
K00700	0.0429938	0.0656573	0.0865478	0.057018	0.0713777	0.044733	0.0759342	0.0841858	0.09304	0.0680634	0.111988
K00701	0	1.49979e-07	0	1.46906e-05	0	2.5719e-07	0	0	1.08595e-05	5.15722e-08	1.47169e-06
K00702	0.00157876	0.00982558	0.00918457	0.00159248	0.00385326	0.000237666	0.00127017	0.0131395	0.0207574	0.0316842	0.0373442
K00703	0.0426759	0.0514228	0.0597687	0.0704543	0.0508018	0.0433353	0.0625568	0.0648055	0.0704143	0.0672083	0.0691954
K00705	0.0433418	0.0622944	0.0667573	0.0604538	0.0571079	0.0434072	0.111916	0.094776	0.0864806	0.0708133	0.133861
K00706	0	0	0	0	0	0	0	0	0	0	0
K00709	0	0	0	0	0	0	0	0.00192259	0	0	0
K00712	0.00926801	0.000127704	1.85685e-07	8.41009e-06	2.10063e-17	0.0162271	1.63247e-05	0.000247543	7.09417e-05	2.26983e-05	0.000229683
K00713	0	0.000171506	0	0	0	2.80905e-09	0	0	1.925e-14	0	0
K00720	6.43196e-06	1.09552e-06	0	3.50505e-05	0	0.00035184	0	6.22008e-07	2.76369e-05	1.93895e-09	1.25468e-05
K00721	0.0411567	0.00387604	0.0164667	0.0103954	0.0230706	0.00268108	0.054651	0.0472503	0.0396841	0.0424946	0.0257083
K00728	0	2.54102e-06	2.2244e-06	2.13997e-05	0	3.62353e-08	0	3.3165e-06	2.47239e-05	2.25476e-06	8.4453e-07
K00729	0	6.05334e-10	0	0	0	1.03805e-09	0	4.66008e-07	8.23102e-08	0	0
K00733	0	0	0	0	0	0	0	0	0	0	0
K00737	0.00239511	2.74942e-07	0.000397376	6.80286e-12	0	1.05619e-05	0.000403542	0.000285263	0.00367419	0.000698038	0.000292397
K00743	0	0.000132818	0.00018949	0	0	4.99269e-11	0.000753375	0.000574342	0.000837323	0.000952507	7.18707e-05
K00745	8.52625e-05	2.435e-06	4.97007e-06	9.73513e-18	9.02147e-08	0.00809649	0	0	2.2061e-06	2.56392e-06	9.66352e-12
K00748	0.0505893	0.00786112	0.00652866	0.010633	0.0162916	0.0276189	0.0439533	0.0182208	0.00937106	0.0264538	0.000888113
K00749	0	0	0	0	0	6.37687e-125	0	0	9.8254e-15	0	0
K00750	0	5.37461e-13	0	0	0	0	0	0	2.73162e-09	0	0
K00752	1.31577e-06	4.81536e-05	0.0042062	0.000156364	0.00381796	5.37364e-06	0.000870561	0.00113851	0.00406299	0.00116084	0.00847347
K00754	9.06809e-05	0.0243308	0.0176418	0.00214131	0.00050911	0.00913967	0.0015461	0.0227761	0.0299339	0.00465363	0.0304128
K00756	0.0124224	0.0170504	0.036833	0.00951141	0.0263836	0.0181482	0.0132967	0.0190884	0.0234591	0.0329151	0.0345283
K00757	0.0308539	0.0381331	0.0640268	0.0519496	0.0505683	0.0390656	0.0596219	0.0603742	0.0586774	0.032163	0.0415707
K00758	0.0126303	0.00507965	0.00393942	0.0104236	0.0159215	0.0254323	0.000317196	0.00104215	0.000936765	0.00171328	0.000165713
K00759	0.0411235	0.0394052	0.0539345	0.0202155	0.0461692	0.0430889	0.060199	0.0440168	0.0444021	0.0340649	0.0760796
K00760	0.0511864	0.0478914	0.0484627	0.0476449	0.0508707	0.0564833	0.0626919	0.063029	0.0661282	0.0607326	0.0752581
K00761	0.058806	0.0692107	0.0606178	0.0462228	0.0516499	0.0441377	0.0612954	0.0619221	0.0628009	0.0669533	0.0735692
K00762	0.059388	0.0706789	0.0810796	0.0560964	0.065197	0.0465007	0.0746928	0.0800564	0.0886362	0.080669	0.100232
K00763	0.0607985	0.0623822	0.0571604	0.0496646	0.0579102	0.0441216	0.026296	0.0534724	0.0634643	0.0706978	0.0761475
K00764	0.0802183	0.116875	0.102116	0.0833498	0.0692487	0.0443429	0.11861	0.116318	0.11704	0.0880921	0.103985
K00765	0.0491316	0.0712328	0.0559648	0.0462982	0.048813	0.0404786	0.0595667	0.0586713	0.0611062	0.058065	0.070653
K00766	0.0291291	0.0491536	0.0350208	0.0117915	0.0336242	0.0174707	0.0565875	0.04036	0.0413014	0.039453	0.0446919
K00767	0.0365025	0.05426	0.036082	0.0203036	0.0327787	0.0291078	0.0541774	0.0360939	0.0343133	0.0363134	0.0357789
K00768	0.0608835	0.0362397	0.0368819	0.0457862	0.0370432	0.035965	0.0555741	0.0414795	0.0370287	0.0772899	0.0355926
K00769	0.0126303	0.0054782	0.00372181	0.0104395	0.000612141	0.0250637	0.00217886	0.00315075	0.000464072	0.00171552	5.29847e-06
K00771	0	0	0	0	0	3.04772e-140	0	0	1.66061e-05	0	0
K00772	0.0152402	0.0017175	0.00372037	0.000196077	0.0072924	0.00175868	0.00186673	0.0026682	0.00474135	0.0243725	0.00237792
K00773	0.0612033	0.0618414	0.0546513	0.070494	0.0498363	0.0441865	0.0643427	0.0650837	0.066139	0.0692948	0.0764278
K00776	0	0	0	0	0	0	0	0	0	0	0
K00778	0	3.06493e-14	0	0	0	5.25586e-14	0	0	6.50383e-10	0	0
K00782	0.0409117	0.0067288	0.00564055	7.52197e-05	0.00542773	0.0105436	0.0414019	0.0133281	0.00558251	0.0249542	0.000722519
K00783	0.0588029	0.0533894	0.0509337	0.0475666	0.048367	0.04382	0.0651665	0.0611568	0.0650816	0.0710758	0.0810294
K00784	0.0383868	0.0624473	0.0581535	0.0292231	0.0250588	0.0407268	0.0686947	0.0570689	0.0640693	0.057064	0.0426882
K00785	6.43179e-06	0.000182928	1.21486e-16	1.61241e-08	2.10063e-17	9.3466e-08	0	0	3.19113e-07	9.25836e-09	6.29273e-09
K00786	0.000164593	0.019241	0.0151897	0.00272987	0.0146836	0.0119109	0.00200589	0.0120744	0.0141995	0.0061961	0.0143648
K00788	0.089451	0.0659582	0.0586978	0.0271301	0.0499617	0.0420869	0.10613	0.067567	0.0574083	0.105152	0.051809
K00789	0.0636276	0.0746504	0.0709862	0.0627527	0.0580627	0.048172	0.0742829	0.0760415	0.0829726	0.0860426	0.0905399
K00790	0.0616763	0.0668077	0.0793914	0.0846319	0.0845761	0.0572378	0.0773456	0.100586	0.115933	0.0986586	0.121184
K00791	0.0817532	0.0621001	0.0572469	0.048156	0.0548264	0.0443139	0.105745	0.0813283	0.0756976	0.0732317	0.0770497
K00793	0.0516899	0.0220364	0.0250063	0.0189186	0.0250749	0.0394077	0.0549279	0.0368803	0.0419398	0.0472061	0.0209399
K00794	0.0516899	0.0217609	0.0244736	0.0180206	0.025202	0.0395427	0.0546295	0.0366886	0.0390426	0.0545983	0.0210809
K00795	0.0132184	0.0201413	0.0144142	0.0112709	0.0166711	0.0253645	0.00138943	0.00561258	0.00395435	0.00232737	0.00810784
K00796	0.0539582	0.0376372	0.0208464	0.0138645	0.0256032	0.0406745	0.049104	0.031894	0.0319057	0.0398163	0.0411599
K00797	0.0272866	0.0284836	0.0235809	0.0189444	0.0387773	0.0296321	0.00750035	0.0229068	0.0373311	0.0563508	0.0336057
K00798	0.0374241	0.00271745	0.00485181	0.00216953	0.0170892	0.00633777	0.0445538	0.018002	0.0117036	0.0258522	0.00139486
K00799	0.0609343	0.020161	0.0148698	0.048117	0.0748553	0.123613	0.0016262	0.00246183	0.00113088	0.00754985	8.35642e-05
K00800	0.0588534	0.0625473	0.0612122	0.0703473	0.0557855	0.0445484	0.0997018	0.0683944	0.0713519	0.0697675	0.0760353
K00801	0	4.61622e-05	0	1.46906e-05	0	2.65002e-06	0	2.75457e-06	0.0015783	0	0.000443302
K00802	0	2.91279e-10	0	0	0	4.99496e-10	0	0	3.02251e-18	0	0
K00803	5.02296e-05	0.000458261	0.00550405	0.000120292	0.0150569	0.000465226	0.000689293	0.00242085	0.00396849	0.00109896	0.00898296
K00804	0	2.44866e-12	0	0	0	4.19905e-12	0	0	5.19609e-08	0	0
K00805	0.0252353	0.056044	0.054789	0.0361439	0.0551865	0.0447193	0.0181312	0.0456556	0.0638865	0.0539168	0.0530627
K00806	0.0588058	0.0714338	0.0674617	0.051895	0.0525192	0.0447534	0.0705348	0.0713513	0.0748484	0.0736831	0.0771123
K00808	0	1.14584e-06	0	0	0.0103277	8.09391e-06	0	9.18508e-06	4.91865e-06	0	0
K00809	0	3.05571e-06	0	1.50921e-05	0	2.06289e-08	0	0.000680264	0.000352144	5.1122e-05	2.06764e-05
K00812	0.0451796	0.0126006	0.0208766	0.069099	0.0329762	0.00305255	0.127489	0.056196	0.0255218	0.0145642	0.00928662
K00813	0.0126303	0.00582398	0.00537678	0.0116615	0.000516758	0.0250671	0.000714685	0.000907214	0.000462951	0.00162153	0.000534042
K00814	0	0	0	0	0	0	0	1.70764e-07	0	0	0
K00816	0	0	0	0	0	0	0	0	0	0	0
K00817	0.0571023	0.0845736	0.0623788	0.0696112	0.0694374	0.0415095	0.0706119	0.0698654	0.0727869	0.071108	0.0781695
K00818	0.0223675	0.00944201	0.00305479	0.000639148	0.00516813	0.0113467	0.0453311	0.0206812	0.0099751	0.00781285	0.0277305
K00819	0	1.71631e-05	0.00274045	3.72193e-05	0	5.67609e-05	0.034901	0.00855029	0.00142706	0.00120596	0.000171646
K00820	0.0733472	0.0714182	0.0722453	0.101632	0.0798105	0.0457725	0.0722064	0.0716734	0.0766497	0.0812043	0.0902344
K00821	0.026318	0.0603417	0.0567184	0.0495493	0.0539245	0.0298143	0.0204545	0.0394281	0.0564693	0.0618938	0.0398007
K00822	2.99339e-06	7.1172e-06	1.06106e-09	2.293e-05	0.0206765	1.53471e-05	0	1.18948e-05	8.67651e-06	0.000224507	4.88223e-06
K00823	0.00909635	0.0014324	0.00392229	0.00553722	0.00553189	0.0178011	0.0009581	0.00226181	0.00288525	0.00231848	0.0018501
K00824	0.0147066	0.0127436	0.0115279	0.00658636	0.00200121	0.000349209	0.00974216	0.00833535	0.0108636	0.0271639	0.00303035
K00826	0.0494438	0.0617436	0.0554103	0.0465415	0.050834	0.0440579	0.0653266	0.0668707	0.0702404	0.0552598	0.0741601
K00827	0	1.90088e-12	0	0	0	3.25969e-12	0	0	1.97248e-20	0	0
K00830	0	3.4346e-06	0	1.33529e-06	5.32274e-13	1.15515e-05	0	2.71177e-07	9.55943e-05	0	2.34225e-05
K00831	0.0417536	0.0679386	0.0638938	0.0499047	0.0534963	0.0423722	0.0659464	0.0651383	0.0658337	0.044403	0.0751994
K00832	0.0278735	0.00727277	0.00631348	0.0120228	0.0216399	0.033823	0.00270127	0.00353029	0.0020162	0.0234935	0.000835997
K00833	0.0468509	0.00806841	0.0188414	0.0129381	0.0213814	0.0288627	0.0830188	0.0249073	0.0202137	0.0454829	0.010667
K00835	0.0126303	0.00462101	0.00372181	0.0104335	0.000516758	0.0250508	0.000317196	0.000518215	0.00168094	0.00150897	0.000424873
K00836	0.00514171	0.000451321	0.00109848	0.000285996	0.0121131	0.00597073	0.000236937	0.00161271	0.00232051	0.00033284	0.00371402
K00839	0.00275509	0.000274167	0.000154269	0.000174689	6.43826e-06	0.00559935	0.000266471	0.000730897	0.000184508	8.8297e-05	8.33606e-05
K00840	0.0160971	0.00249261	0.00482156	0.0156484	0.000793004	0.0424395	0.0005042	0.000829833	0.000165918	0.00239198	5.29847e-06
K00841	0.00632038	0.00352231	0.00051253	7.57786e-05	0.00120975	0.012497	0.000618565	0.00591613	0.00327945	0.00384202	0.00669294
K00842	9.86829e-06	6.4165e-05	0.00482702	0.00337193	0.00207004	0.000470275	0.00478659	0.00211983	0.00191425	0.00139154	0.00112089
K00844	0.0189686	0.000281812	0.000135527	1.36484e-06	0.00951397	0.00295243	0.00477883	0.0086363	0.00206033	0.00170793	0.00122669
K00845	0.0554546	0.107748	0.122154	0.077867	0.0874234	0.0475849	0.105636	0.143976	0.130217	0.0910233	0.113324
K00846	0	1.96107e-07	1.14524e-08	0	0	3.36291e-07	1.21511e-07	3.32538e-07	3.71428e-08	4.94334e-09	6.2297e-09
K00847	0.0935893	0.100559	0.0861952	0.101899	0.053424	0.0940461	0.121681	0.0895395	0.064268	0.0675362	0.105722
K00848	0.0309295	0.0450064	0.0491075	0.0323537	0.0232907	0.0310593	0.0647282	0.0408741	0.0294961	0.0339665	0.025872
K00849	0.0521947	0.0612079	0.0527165	0.027692	0.0246466	0.0424723	0.0618903	0.0587528	0.0652034	0.0739754	0.078563
K00850	0.0839779	0.210955	0.211916	0.164601	0.104393	0.0592832	0.163479	0.19471	0.224225	0.172314	0.15929
K00851	0.0333419	0.0121975	0.0101819	0.0133494	0.0128628	0.0397798	0.00689069	0.00320165	0.00222868	0.0264979	0.0211739
K00852	0.0342936	0.0734171	0.0747596	0.0668839	0.0489397	0.0443226	0.0523311	0.0818222	0.0669212	0.0533754	0.0734508
K00853	0.0126303	0.00228286	0.0163166	0.0181959	0.00604162	0.0255733	0.00860661	0.00743583	0.0147095	0.00724164	0.00470083
K00854	0.0351059	0.0593153	0.104371	0.0709787	0.0803484	0.0330604	0.0965012	0.0978423	0.0870063	0.0730738	0.108341
K00855	0.0126303	0.00524637	0.00372181	0.0104446	0.000516758	0.0250758	0.000317196	0.000516346	0.00028166	0.00190276	4.51022e-05
K00856	0.000585157	0.00862541	0.00545112	0.00169021	0.0011791	0.00251152	0.000915116	0.00138659	0.00225535	0.000677225	0.000580493
K00857	0.0407897	0.0253475	0.0278265	0.0386144	0.0236551	0.0417209	0.048491	0.0375048	0.025877	0.0158631	0.0280263
K00858	0.0588076	0.0620965	0.0564952	0.0471617	0.0510999	0.0445024	0.0626193	0.0639519	0.0708564	0.0723861	0.0788379
K00859	0.0625293	0.0622006	0.0565058	0.0464161	0.0475011	0.0441625	0.0620354	0.0597565	0.0623929	0.0695673	0.0748048
K00860	0.031607	0.0047359	0.00850877	0.0112127	0.00825746	0.0252019	0.0432775	0.0211727	0.00496599	0.00533623	0.00196873
K00861	0	4.09203e-08	0	0	0	7.01715e-08	0	0	4.24617e-16	0	0
K00862	7.8829e-12	2.32049e-07	3.72306e-05	1.65147e-05	0.00505424	1.14084e-06	0	0.000468002	0.000670273	0.000206001	5.32273e-05
K00863	0.00527985	0.00378526	0.0168583	0.0040384	0.00926731	0.0164622	0.00530041	0.00680798	0.00633368	0.00837729	0.00240994
K00864	0.0238725	0.0828511	0.0910818	0.0567076	0.0719045	0.0508602	0.0650227	0.0676335	0.074843	0.0475842	0.0484356
K00865	0.028842	0.059947	0.0606756	0.0272928	0.039745	0.0485958	0.0607099	0.0443908	0.0429395	0.0371221	0.068876
K00867	0.0156678	0.0091241	0.00374182	0.0107652	0.00054712	0.0378984	0.000371356	0.000617728	0.000277329	0.00474176	4.49198e-05
K00868	0.0684511	0.0876372	0.0767716	0.0548648	0.0528405	0.0693129	0.0631524	0.0647653	0.0621621	0.0669387	0.0717668
K00869	0.00303797	0.00343281	0.000105537	5.31467e-05	3.45282e-06	0.0124801	5.41601e-05	0.000104564	7.67699e-05	0.00323422	2.11329e-05
K00870	0.000165464	0.00211558	1.67498e-09	3.50503e-05	5.95219e-09	0.000351776	0.000255258	4.367e-08	8.67689e-05	5.4926e-05	0.00387933
K00872	0.0335883	0.0315871	0.026879	0.0135465	0.0158436	0.0404865	0.00611132	0.0149206	0.0221795	0.035158	0.0529741
K00873	0.0710971	0.0903755	0.073828	0.0612446	0.0627408	0.0693193	0.0671321	0.0677594	0.0730713	0.0772356	0.0874316
K00874	0.0422211	0.066708	0.0775708	0.0578634	0.0629039	0.049926	0.139292	0.0757993	0.0631317	0.0589344	0.0565431
K00875	0	5.73426e-09	0	0	0	7.35308e-10	0	0	4.99087e-18	0	0
K00876	0.0659162	0.0715688	0.0774717	0.0766913	0.0730946	0.0474765	0.109511	0.097974	0.0839001	0.0646161	0.0754754
K00877	0	0	0	0	0	0	0	0	0	0	0
K00878	0.0283203	0.0464709	0.041875	0.0230383	0.0243632	0.0412219	0.017866	0.0259076	0.0307256	0.0476332	0.0495703
K00879	0.0103271	0.0141736	0.0173899	0.0206341	0.00525493	0.028006	0.00942392	0.0112101	0.0103533	0.00646238	0.00638264
K00880	0.00615255	0.0220737	0.0138218	0.00918148	0.00909263	0.00512509	0.00926578	0.0151182	0.00751332	0.0033825	0.00291907
K00881	0.00484283	0.0121223	0.00669565	0.000193431	0.000897476	0.000360935	0.00165184	0.00387717	0.00447743	0.00107983	0.00154153
K00882	0.0279568	0.0564488	0.0591725	0.0256043	0.0334209	0.0479938	0.0164737	0.03688	0.0538601	0.0590584	0.0552775
K00883	0.00905124	0.000981834	0.00336506	0.0019055	0.0018374	0.0119242	0.00339404	0.00971491	0.00682495	0.00152157	0.00113246
K00884	0.0126303	0.00540335	0.00380954	0.0104355	0.000530255	0.025059	0.000317196	0.000516142	0.000157808	0.00151357	6.60602e-06
K00885	0.0108705	0.00472007	0.00364367	0.0103949	0.000516758	0.019457	0.000260385	0.00036584	1.47243e-05	0.00146422	0
K00886	0.00273023	0.00598168	0.000104372	3.15833e-05	0.000336108	0.000372302	0.00203839	0.00177871	0.000158647	0.00110413	0.0244111
K00887	0.00303443	0.00345443	0.00613876	0.00212939	0.00343259	0.0124882	0.000844054	0.00140366	0.00276501	0.00514708	0.0108461
K00889	0	2.09477e-12	0	0	0	3.59219e-12	0	0	3.61101e-12	0	0
K00891	0.0844558	0.100797	0.0709099	0.0881979	0.0491781	0.0702772	0.0672959	0.0736389	0.0907668	0.114748	0.04902
K00892	0.0126303	0.00524292	0.00372181	0.0104152	0.000516758	0.025058	0.000317196	0.000516061	0.000154504	0.00150897	5.29847e-06
K00893	0	0	0	0	0	0	0	0	0	0	0
K00895	0.0227158	0.000322002	0.00400159	8.44632e-06	0.00534142	0.000529978	0.0427638	0.0163645	0.00216676	0.00272567	0.00044413
K00897	0.000105274	0.014467	0.00803836	7.69602e-05	0.00139915	0.0101959	0.000668286	0.00065453	0.00434594	0.00134715	0.00274787
K00899	0.00819051	0.00106046	0.00772988	0.0305779	0.00641851	0.00632528	0.00620106	0.0100068	0.00768356	0.00287987	0.00272802
K00900	0	1.56361e-06	0	0	0	0	0	0	2.82191e-09	0	0
K00901	0.0321022	0.0355763	0.0284083	0.0138587	0.0231728	0.0269024	0.0406937	0.0327376	0.0285973	0.013345	0.0196395
K00903	0	8.54073e-14	0	4.67137e-06	0	1.46459e-13	0	0	1.11658e-06	0	6.39757e-07
K00906	0.0126138	0.00462578	0.00372181	0.0103964	0.0108563	0.0250252	0.000317196	0.000522053	0.000154559	0.00150897	5.29847e-06
K00912	0.0505893	0.00786122	0.0065278	0.0106037	0.0266153	0.025877	0.0439533	0.0181694	0.00818803	0.0264979	0.000848913
K00914	0	2.98247e-13	0	0	0	5.11443e-13	0	0	3.09481e-21	0	0
K00916	0	0	0	0	0	0	0	0	0	0	0
K00917	0.00300101	0.00484088	0.00502789	0.00459892	0.00173048	0.00626831	0.00300592	0.00231413	0.00668739	0.00873403	0.00585332
K00918	0	3.46378e-06	0.000932291	0.000101147	6.64878e-05	3.03611e-12	0.000211079	0.000503106	0.00106303	0.00236441	0.000227069
K00919	0.0582183	0.0621787	0.0554255	0.0461885	0.0499288	0.0321729	0.0633364	0.0656713	0.0678476	0.0687834	0.0786981
K00921	0	0	0	0	0	0	0	0	2.25591e-12	0	0
K00923	0	4.67717e-16	0	0	0	8.02057e-16	0	0	6.61151e-10	0	0
K00924	3.43239e-06	0.000262411	0.00129811	0.000653505	0.000550673	0.000352411	0.00159016	0.00546835	0.00524913	0.00134132	0.00431945
K00925	0.0616849	0.0886743	0.0873149	0.0516069	0.0791334	0.0542001	0.0674812	0.0703092	0.0717551	0.0726968	0.0806421
K00926	0.0248082	0.0479639	0.0400034	0.0501872	0.0316387	0.0511739	0.0225359	0.0420524	0.0364686	0.0442622	0.017781
K00927	0.0589442	0.0621886	0.0546357	0.0461709	0.0494002	0.0442372	0.0631366	0.0634297	0.0674214	0.0701978	0.0783888
K00928	0.0847814	0.125108	0.113853	0.0827803	0.0709683	0.0470324	0.121265	0.107798	0.110299	0.0805559	0.128366
K00929	0.029414	0.0295148	0.0294082	0.0550681	0.027362	0.00126941	0.053061	0.0322146	0.0207199	0.010273	0.00697315
K00930	0.0478317	0.0688549	0.0536107	0.0474353	0.044914	0.0404864	0.0618636	0.0570212	0.0616724	0.0618749	0.0615058
K00931	0.0551051	0.0527168	0.0524755	0.0468776	0.0453224	0.0438251	0.0634103	0.0612092	0.0605523	0.0674358	0.0667678
K00932	0.00988306	0.00168812	0.00372065	0.0102696	0.000514958	0.0250047	0.000317196	0.000516061	0.000154082	0.00152134	5.29847e-06
K00933	0	3.09564e-10	0	0	0	5.3085e-10	0	0	3.21225e-18	0	0
K00934	0	2.29426e-10	0	0	0	3.93428e-10	0	0	2.38068e-18	0	0
K00936	0.0449119	0.0604567	0.0808549	0.0521972	0.0470607	0.023582	0.0346494	0.0773589	0.0964413	0.0589196	0.0505238
K00937	0.0769319	0.0934651	0.0708535	0.0260117	0.0566003	0.0312485	0.103609	0.0631693	0.0636626	0.072786	0.0795912
K00938	0.00303601	0.00343023	0.000105537	0.000356352	1.08553e-05	0.0124766	5.41601e-05	0.000102771	6.6135e-05	0.00323185	2.14601e-05
K00939	0.0490544	0.0618112	0.0561202	0.0461987	0.0509028	0.0442152	0.0626582	0.0624744	0.0662866	0.0688905	0.0764971
K00940	0.0449477	0.0118433	0.01026	0.0119439	0.0215483	0.02813	0.0422659	0.0152026	0.00850877	0.0229535	0.00248813
K00941	0.0619794	0.0534097	0.0446597	0.0233919	0.0411768	0.0421359	0.0625421	0.0448913	0.0382943	0.0658632	0.0564619
K00942	0.0593028	0.0727242	0.0626892	0.0253706	0.0501444	0.0450404	0.0637197	0.0664353	0.0716163	0.0879473	0.0871894
K00943	0.0336899	0.0327264	0.0270646	0.0140876	0.0370631	0.0415587	0.0088317	0.027825	0.0388503	0.0420218	0.0689565
K00945	0.056114	0.106083	0.109406	0.0572929	0.0770194	0.0490348	0.0756941	0.102934	0.130738	0.10972	0.105963
K00946	0.0457837	0.00700623	0.00654797	0.0105746	0.0163111	0.0258925	0.0436908	0.0185181	0.0119027	0.0199318	0.00104107
K00947	0	2.66725e-06	0	0	0	1.61563e-05	0	0	1.25935e-09	5.5413e-05	0
K00948	0.0645841	0.101334	0.0872096	0.0596652	0.0716607	0.0591355	0.0749821	0.0832067	0.106613	0.0905971	0.121235
K00949	0.0409218	0.0667551	0.0556477	0.0374111	0.0380535	0.0184524	0.0612342	0.061946	0.0636134	0.0619789	0.0761196
K00950	0.0737725	0.0117664	0.0108834	0.0108256	0.0390716	0.0284601	0.0871757	0.0362026	0.0141255	0.0326249	0.00234988
K00951	0.0915331	0.0720407	0.0627683	0.0474323	0.071125	0.044809	0.107318	0.0842968	0.0779009	0.0710608	0.0791705
K00952	5.02296e-05	0.0204342	0.00536525	0.000146801	0.000263302	0.000237073	9.49186e-05	0.00141151	0.00192044	0.0020152	0.00307019
K00953	0	0	0	0	0	0	0	0	0	0	0
K00954	0.058806	0.062065	0.0554861	0.0476726	0.0490593	0.0447273	0.0640452	0.0656143	0.0690142	0.0697896	0.0755838
K00955	0	5.88013e-06	0.000756135	4.19507e-06	0.0103703	9.20472e-06	0	0.000586231	0.00172158	0.000794421	0.000925537
K00956	0.0414602	0.00633715	0.00763972	0.0123046	0.00536913	0.0256607	0.0462534	0.0190924	0.00495574	0.0343642	0.00600972
K00957	0.031611	0.00522278	0.010873	0.0123087	0.0156996	0.0256642	0.0457168	0.0206377	0.00782235	0.0208672	0.007028
K00958	0	2.89004e-05	2.27404e-05	8.34816e-05	9.53824e-05	0.000185103	0	0.000133613	0.000738263	0.000485104	0.000181342
K00960	0	5.07813e-06	0	2.82281e-05	0	8.70816e-06	0	3.71713e-05	5.01081e-06	0	2.8769e-06
K00962	0.0559932	0.0726367	0.0626512	0.0483621	0.0519838	0.0441849	0.0635204	0.0646803	0.0675883	0.07474	0.08095
K00963	0.0586199	0.0357381	0.0302354	0.0457625	0.0391133	0.0674849	0.00775279	0.0223281	0.0240903	0.0486089	0.0489582
K00965	0.0343684	0.0651047	0.054385	0.0242149	0.0224653	0.0419329	0.0183855	0.0397568	0.0600372	0.0649279	0.0839144
K00966	0	5.54529e-07	0.0001811	3.36342e-05	1.96188e-05	1.63078e-05	1.23682e-14	0.000975287	0.0035252	3.65728e-05	0.00149603
K00967	1.19615e-07	1.18599e-11	0	0	0	0	0	0	3.73633e-10	2.30312e-09	0
K00968	0.00428158	0.016968	0.0102492	0.000139126	0.0033138	5.47084e-05	0.000675955	0.0061716	0.00618224	0.00218198	0.00425015
K00969	0.0589263	0.0779346	0.0679075	0.0488629	0.0556902	0.0565459	0.0642155	0.0653304	0.0751749	0.0755763	0.0820011
K00970	0.0349247	0.0128164	0.0038681	0.0105868	0.0156346	0.0259493	0.010485	0.0150776	0.00724826	0.00592227	0.0251385
K00971	0.0543433	0.00350945	0.0207175	0.00595717	0.0408228	0.0165729	0.131246	0.0505154	0.0290091	0.0238918	0.0238608
K00972	0	7.57731e-10	0.000413619	7.24847e-05	8.11659e-06	0.00036895	0.000794759	0.00212991	0.00861787	0.0166549	0.00580302
K00973	0.144471	0.0592276	0.0592707	0.0366519	0.0674857	0.0654158	0.0725888	0.0620295	0.0533948	0.0483901	0.0519876
K00974	0.0162955	0.0614702	0.0567343	0.0218864	0.0418372	0.045427	0.0188983	0.046894	0.0642679	0.0451711	0.0558628
K00975	0.0254719	0.172609	0.133192	0.0954766	0.0664027	0.0662989	0.0463452	0.106873	0.140082	0.107454	0.136085
K00976	0	9.84612e-14	0	0	0	1.68845e-13	0	0	3.82462e-05	5.29736e-05	9.04622e-05
K00978	0.0189521	0.0232452	0.027684	0.00619047	0.0182974	0.00225815	0.0495417	0.0241964	0.0233215	0.0122717	0.0163707
K00979	0.0511311	0.0186432	0.0184904	0.0106123	0.0305686	0.0276412	0.0814677	0.033545	0.0171225	0.0309408	0.0117999
K00980	0.01122	0.017569	0.022269	0.00683904	0.00905122	0.0185232	0.00854324	0.0212859	0.0146914	0.00626273	0.0160439
K00981	0.0927283	0.072772	0.0606957	0.0659714	0.0649352	0.0832732	0.0655429	0.063705	0.0674711	0.073444	0.0755685
K00982	0.0159486	0.0112174	0.00386249	0.0105488	0.0111909	0.0257645	0.00235558	0.00231591	0.000368637	0.00300459	0.0244134
K00983	0.0282076	0.000693806	0.00886644	0.00470485	0.008411	0.000360357	0.0824493	0.0155349	0.0114378	0.0139991	0.00220905
K00984	0.00965205	0.001375	0.00771003	0.000222046	0.00719719	0.00217649	0.00193638	0.00962956	0.00722227	0.00281681	0.0177432
K00986	0.0460672	0.00273159	0.0108089	0.016273	0.105169	0.0198441	0.0247456	0.0304239	0.0116525	0.00942524	0.00601245
K00988	0	3.70916e-07	0	1.46906e-05	0	4.74062e-06	0	0	4.59071e-05	0	6.04681e-06
K00989	0.0281962	0.0131814	0.00560781	0.0334495	0.0201089	0.0275545	0.00526391	0.0101481	0.00924622	0.0196668	0.0294592
K00990	0.0160899	0.0117707	0.0038626	0.0105614	0.0112661	0.0253742	0.00256524	0.00252171	0.000327749	0.00292972	0.0244274
K00991	0.0458152	0.0743487	0.0732322	0.0567269	0.0516078	0.0324644	0.0772365	0.0704296	0.0926643	0.062588	0.0754671
K00992	0.00058815	0.000110557	4.66938e-05	0.000125598	0.0103575	0.000312472	0	1.89381e-05	1.09911e-05	0.000287471	0
K00993	0	1.04262e-10	0	0	0	1.78793e-10	0	0	5.82338e-08	0	0
K00995	0.022916	0.0618332	0.0548454	0.0497498	0.0649345	0.0435887	0.0289394	0.0625357	0.070394	0.048684	0.0911486
K00996	0.0127081	0.0160109	0.0101625	0.00104886	0.00151312	0.00411475	0.00145422	0.000869486	0.00243207	0.0149917	0.00176173
K00997	0.0357559	0.0448748	0.0353781	0.0161092	0.0103584	0.041508	0.014857	0.0194272	0.0261679	0.0386005	0.0563667
K00998	0.0126303	0.00567132	0.00372181	0.0104152	0.000517101	0.0250594	0.000317196	0.000516061	0.000155527	0.00151357	5.29847e-06
K00999	0	7.53556e-13	0	0	0	1.29222e-12	0	0	1.0652e-06	0	0
K01000	0.0638578	0.0626757	0.0612757	0.0487503	0.0571959	0.0441865	0.0659524	0.0660535	0.0730121	0.0836306	0.0871265
K01001	0	5.01367e-12	0	0	0	8.59761e-12	0	1.42987e-08	9.09891e-06	0	0
K01002	0.0126367	0.0738164	0.0503798	0.0152102	0.0136152	0.0276828	0.00429858	0.00819842	0.0165537	0.0127963	0.00685507
K01003	0	2.76387e-06	0	0	0.0103409	4.73959e-06	0	5.94741e-06	2.86799e-14	0	0
K01004	0	2.55878e-05	1.03838e-05	8.44632e-06	0.0103495	4.43588e-07	0	6.02714e-06	3.49748e-05	0	0
K01006	0.032358	0.0528983	0.0617849	0.0827169	0.0393075	0.00507192	0.063907	0.0657379	0.0680363	0.0428309	0.0516882
K01007	0.0326626	0.00809258	0.00854816	0.015142	0.0214034	0.0254648	0.00375935	0.00734947	0.00959309	0.0348321	0.00189226
K01008	0.0297845	0.0451828	0.0360597	0.045185	0.0268371	0.0287768	0.0146144	0.0344444	0.0373336	0.051853	0.0306287
K01011	0.0440925	0.0352996	0.0266825	0.0332474	0.0230474	0.0623053	0.00938276	0.00551429	0.00541128	0.0314868	0.00212958
K01012	0.0621426	0.0776536	0.0820376	0.0327263	0.0681253	0.0369243	0.100384	0.0537169	0.0723586	0.111347	0.0549649
K01014	0	9.09938e-10	0	0	0	1.56039e-09	0	4.46528e-08	2.92145e-06	0.000169572	1.68181e-06
K01015	0	1.08263e-12	0	0	0	1.85653e-12	0	0	1.12341e-20	0	0
K01016	0	0	0	0	0	0	0	0	0	0	0
K01017	0	0	0	0	0	0	0	0	0	0	0
K01021	0	5.53029e-09	0	0	0	9.48353e-09	0	0	5.73861e-17	0	0
K01023	0.00644366	0.000834683	0.0248062	0.00208554	0.0229375	0.000336454	0.0365645	0.00612303	0.00242285	0.0017788	0.00114573
K01024	0	0	0	0	0	0	0	0	0	0	0
K01025	0	1.25415e-10	0	0	0	2.15066e-10	0	0	1.95128e-06	0	1.12121e-06
K01026	0.00759284	0.00121773	0.0156917	0.0541618	0.0574656	0.00318505	0.017324	0.0336783	0.0291769	0.0106436	0.0168827
K01027	0.00239729	9.0079e-05	0.000275667	0.022633	0.000946323	3.28804e-07	0.00130629	0.00233159	4.91645e-05	0.000396928	1.18678e-06
K01028	0.00469697	0.000874871	0.0030052	0.0271632	0.0176006	0.00384704	0.00233006	0.00983804	0.0113006	0.0141214	0.0136572
K01029	0.00469768	0.000549975	0.00177487	0.0228679	0.0236084	0.00365116	0.00167445	0.00836973	0.00487479	0.0011854	0.000745872
K01031	0.00275617	0.000204917	0.000609141	0.000270803	2.75053e-05	0.00594743	0.000266229	0.000349004	0.000213457	0.000424342	0.000126612
K01032	0.00275617	0.000204895	9.32591e-05	0.000270803	2.75053e-05	0.00594739	5.68112e-05	0.000150222	4.95676e-06	0.000249816	0
K01034	0.00535427	0.000977763	0.00499562	0.0489699	0.0303502	0.000577495	0.00673573	0.0168577	0.0112101	0.00312023	0.00449118
K01035	0.00533786	0.000972859	0.00505945	0.0489407	0.0307429	0.000528727	0.00842634	0.0186288	0.011919	0.00330822	0.00662153
K01039	4.37716e-12	0.000769941	0.00516705	0.000514803	0.0130201	0.000806176	0.00307022	0.00452101	0.0143768	0.00428235	0.00177234
K01040	4.37716e-12	0.000769946	0.0045433	0.000375331	0.0124713	0.000806175	0.00302458	0.00383279	0.0105445	0.00338547	0.0014416
K01042	0.0184913	0.0474762	0.0335014	0.0172331	0.0215429	0.0327342	0.00916195	0.0145055	0.01092	0.00880685	0.00457073
K01045	0	7.59762e-13	0	0	0	1.30287e-12	0	0	7.52511e-06	0	0
K01046	0.00158606	0.0182894	0.0168148	0.00168074	0.0263835	0.00129909	0.00644001	0.0120514	0.02128	0.0111785	0.0122667
K01047	0	0	0	0	0	0	0	0	0	0	0
K01048	0.0154029	0.0202394	0.0195933	0.0125139	0.00752067	0.0251407	0.00555183	0.00803656	0.00730845	0.0209426	0.0345802
K01049	0	6.13347e-43	3.32223e-06	0.00114038	0.000126533	0	0	0.000143352	0.000234443	0.000670946	0.000119308
K01050	0	6.13347e-43	0	0	0	0	0	0	0	0	0
K01051	0.00860566	0.00105432	0.0107553	0.00400274	0.00278695	0.00587192	0.168505	0.0419329	0.0113219	0.0190181	0.00678763
K01053	0.00274858	0.000170653	0.000125897	3.78276e-05	2.45662e-05	0.00558493	0.000307249	0.00071719	0.00021075	0.000261588	0.000434627
K01054	0	0	0	0	0	6.37687e-125	0	0	5.89568e-11	0	0
K01055	0.0031759	0.000207788	0.000210141	0.000259373	0.0262768	0.00594581	5.68112e-05	0.000724349	0.000822608	0.000349288	8.37816e-05
K01056	0.0588045	0.0620559	0.0555322	0.0479928	0.0492038	0.0441846	0.0637197	0.0637404	0.0698897	0.07038	0.0756126
K01057	0.0363614	0.00781982	0.00283946	5.29882e-09	0.0150983	0.000511143	0.044345	0.0195876	0.0028024	0.0254198	0.0246807
K01058	0.0126333	0.00453963	0.0037685	0.0105615	0.000629341	0.0254137	0.000610645	0.00495345	0.00100291	0.00211734	4.28098e-05
K01060	0.00240607	0.00376493	0.00806377	0.0323454	0.0044711	0.000409845	0.0121692	0.0156994	0.0071927	0.00742103	0.0158898
K01061	0.0228579	0.00367158	0.00892887	0.0209281	0.0131141	0.0503072	0.000811703	0.00149704	0.000984863	0.00321244	0.000340741
K01065	0	0	0	0	0	0	0	0	0	0	0
K01066	0.0171491	0.00344402	0.0125228	0.0211171	0.0148949	0.0356977	0.00869949	0.0137411	0.00394258	0.00574704	0.00368161
K01067	0	3.53263e-07	0	1.33529e-06	3.26352e-06	7.72743e-08	0	9.50554e-07	2.21394e-06	0	0
K01068	0	0	0	0	0	0	0	0	3.41755e-09	0	0
K01069	0.0126333	0.00589475	0.00429639	0.0106053	0.0110411	0.026449	0.000526674	0.000743352	0.000652065	0.00191287	0.000261826
K01070	0.0136674	0.0053103	0.0045884	0.0106845	0.0212094	0.0286838	0.00037399	0.000662375	0.000210934	0.00174614	1.84586e-05
K01071	0.00303759	0.00342615	0.000999998	0.000389957	0.000599224	0.0127976	0.000745181	0.00100171	0.00101775	0.00859666	0.00707817
K01073	0.00234681	4.08263e-06	8.94521e-05	3.78873e-06	0.0103262	2.14043e-06	3.44785e-05	0.00056327	0.000671782	8.13145e-06	0.000135538
K01074	0	0	0	0	0	0	0	0	0	0	0
K01075	0.000585157	0.000345438	3.67047e-10	1.33576e-06	0.0103409	3.31551e-05	0	1.8501e-05	0.000728533	3.00204e-05	0.000194052
K01077	0.0624783	0.0247002	0.0181735	0.0625819	0.0285834	0.0368483	0.0874993	0.0426469	0.0233194	0.0289824	0.0355178
K01078	0	6.02884e-06	0	0	7.0416e-07	8.73715e-06	0	0	2.71396e-06	1.567e-08	8.31908e-07
K01079	0.0394064	0.0164871	0.0068596	0.0105948	0.0172649	0.037932	0.0451815	0.019432	0.00651823	0.00966542	0.0319484
K01080	0	1.07869e-09	0	0	0	1.84978e-09	0	0	1.11933e-17	0	0
K01081	0.0268219	0.00387953	0.00523347	0.0256312	0.00774352	0.0129841	0.0452545	0.0223093	0.0124441	0.00670548	0.00982883
K01082	0.0316093	0.00574088	0.00655354	0.0105811	0.0154134	0.0255084	0.0427456	0.0173987	0.00563004	0.00472458	0.000333267
K01083	0	7.18607e-06	0	8.99125e-06	1.02842e-05	1.12343e-05	0	6.41663e-07	5.83872e-05	0	5.01687e-06
K01085	0.0126303	0.00324326	0.00396336	0.0104152	0.000518226	0.02594	0.000379166	0.000651267	0.000265272	0.00156798	0.000204712
K01086	0	2.72202e-06	0	0	0	8.80342e-07	0	0	8.77917e-09	9.55353e-05	0
K01087	0.0160941	0.00242622	0.00472879	0.0155068	0.000783537	0.0349848	0.000447389	0.000706723	0.000268524	0.00242941	1.95335e-05
K01089	0.0321915	0.00558063	0.00657004	0.0104152	0.0049605	0.0251843	0.0430391	0.0179823	0.00634233	0.00627412	0.000321652
K01090	0.0332012	0.0703967	0.0582396	0.0581594	0.0489464	0.0182184	0.0222609	0.064945	0.0725421	0.0797351	0.0817664
K01091	0.115985	0.157415	0.156054	0.119088	0.152783	0.0420847	0.176373	0.17451	0.19119	0.164067	0.179039
K01092	0.0407208	0.0355774	0.0509504	0.0289426	0.0412487	0.0515071	0.0995741	0.0461888	0.032355	0.033662	0.0522185
K01093	0.0102222	0.00139433	0.00268235	0.0103679	0.000516317	0.0268178	0.000317196	0.000994576	0.000309708	0.00156521	0
K01095	0.0108463	0.00307559	0.00379095	0.0106144	0.0109882	0.0257092	0.00877413	0.0119676	0.0020534	0.00314808	2.74711e-05
K01096	0.0126333	0.00524441	0.0037685	0.0105378	0.00053343	0.0253344	0.000317196	0.000516061	0.000155706	0.00151369	5.40858e-06
K01097	0	0	0	0	0	0	0	0	0	0	0
K01101	0.00293608	0.00339083	0.00540632	0.00257648	0.00284197	0.0123959	0.00121003	0.00172872	0.00269741	0.00355523	0.00952774
K01104	0.122627	0.154362	0.138198	0.0690451	0.0812654	0.0597946	0.105569	0.129003	0.134686	0.136947	0.189749
K01113	2.99338e-06	6.64829e-05	4.66938e-05	0.000143305	0.0103568	0.000306971	0	8.43237e-06	0.000129683	2.95619e-05	3.15217e-05
K01114	0.00918459	1.02344e-05	0.000476342	0.00176121	0.0229855	0.000402045	0.000827831	0.000979874	0.000930146	0.00108171	0.000663227
K01115	2.4684e-15	1.09343e-05	0	3.2164e-15	0	4.01941e-09	0	1.70764e-07	2.32163e-08	6.78287e-05	0
K01117	0	1.37526e-07	0	0	0	4.17418e-11	0	2.04085e-07	9.58398e-07	0	1.08486e-07
K01118	0.0154943	0.0100519	0.0104064	0.0349193	0.0415886	0.0616789	0.0050445	0.0146434	0.0206024	0.0139463	0.0162527
K01119	0.0460493	0.00702099	0.021182	0.0828548	0.0198087	0.0361853	0.0503201	0.0371034	0.0118198	0.0164555	0.0122998
K01120	0	8.23832e-07	0	2.03402e-05	0	2.00299e-05	0	5.55156e-07	1.54343e-07	0	1.73451e-08
K01121	0	3.96765e-13	0	3.50503e-05	0	0.000351776	0	3.68372e-08	5.17587e-06	0	2.97203e-06
K01126	0.0724263	0.0509267	0.0741439	0.0409756	0.0967951	0.0792093	0.14577	0.10285	0.0632263	0.0729934	0.0387929
K01127	0	2.00612e-10	0	0	0	3.44016e-10	0	0	2.08169e-18	0	0
K01128	0	0	0	0	0	0	0	0	0	0	0
K01129	0.0605954	0.0804591	0.0869319	0.0966951	0.0862868	0.0309163	0.0701705	0.0799314	0.0740238	0.0737903	0.0805501
K01130	0.0454113	0.00185062	0.00274442	0.0102918	0.0197393	0.0244014	0.0617294	0.0282653	0.00939728	0.00605726	0.00115329
K01131	0	0	0.000129503	0	0	0	0	1.27547e-05	7.99984e-06	1.61725e-05	6.68784e-06
K01132	0	1.87545e-14	0	0	0	3.21609e-14	0	2.27251e-07	1.9461e-22	0	0
K01133	3.83221e-05	0.00126462	0.0267778	0.0019372	0.0344607	1.22525e-05	0.0108034	0.0184116	0.0157799	0.00596134	0.00279699
K01134	7.45092e-06	2.42035e-09	1.42215e-08	0	3.09027e-06	2.34132e-10	0.0018623	0.00360977	0.00152253	3.81803e-07	0.000447305
K01135	5.02196e-06	9.81814e-06	0	0	2.08286e-06	6.96906e-08	0.00330792	0.000235883	0.00152662	2.29738e-05	0.000410264
K01136	0	8.7559e-11	1.06321e-05	0	0	1.50149e-10	0	0.000342371	4.50185e-05	0	7.06598e-06
K01137	0	2.23593e-07	1.41154e-06	6.52023e-05	3.18295e-06	3.67218e-07	1.37142e-08	4.78599e-06	0.00194843	4.23097e-09	0.000322864
K01138	0.0177126	0.00629566	0.028943	0.0318622	0.0222201	0.0387427	0.0219552	0.0155759	0.0208131	0.0141224	0.00635442
K01139	0.0125119	0.005669	0.00374458	0.0105619	0.000537823	0.0256571	0.000317196	0.000528411	0.000284115	0.00153574	0.00140148
K01141	0.0132154	0.00580469	0.00372181	0.0104178	0.0108577	0.0250678	0.000317196	0.000534399	0.000165733	0.00157653	5.29847e-06
K01142	0.0641952	0.0628328	0.0576126	0.048679	0.074057	0.0442085	0.063254	0.0580733	0.0572355	0.0723485	0.0723116
K01143	0	0.00210244	0	1.60722e-13	0	1.0685e-10	0	9.05728e-06	3.7987e-13	5.20705e-06	0
K01144	0.0189761	0.000294794	0.00275917	0.00114038	0.00457027	0.000126322	0.0430304	0.0171742	0.00588886	0.00367367	0.000409307
K01146	0.0126303	0.00545332	0.00372181	0.0104152	0.000516758	0.0250597	0.000317196	0.000516061	0.000154571	0.00150897	5.29847e-06
K01147	0.0132154	0.00608679	0.00385131	0.0104325	0.000516854	0.0250745	0.000317196	0.000835693	0.000617026	0.0015927	2.92319e-05
K01150	0.0132154	0.00545162	0.00372181	0.0104152	0.0211845	0.0250709	0.000317196	0.000820106	0.000354682	0.00156597	5.29847e-06
K01151	0.052435	0.0574272	0.059383	0.0499854	0.0444851	0.0290066	0.0636922	0.0611001	0.0659887	0.0635971	0.0578277
K01152	0	1.42953e-11	0	0	0	2.4514e-11	0	0	1.48337e-19	0	0
K01153	0.0717905	0.0850473	0.0735738	0.130956	0.0495171	0.0366018	0.146355	0.102003	0.119756	0.0750611	0.131598
K01154	0.103731	0.0997727	0.0940942	0.150648	0.0634171	0.0476454	0.421799	0.154124	0.123616	0.134393	0.205771
K01155	0.0243373	0.0114231	0.0110492	0.00428833	0.00556017	0.00117586	0.0474573	0.0278995	0.0178674	0.0100821	0.0173314
K01156	0.0344083	0.00651426	0.0169518	0.00146514	0.0242349	0.00256677	0.0782921	0.0340735	0.0433842	0.0361016	0.0413784
K01158	0	8.29297e-07	0	0	0	1.40485e-10	0	0	5.00733e-07	0	0
K01159	0.0557678	0.0142068	0.0168647	0.0350869	0.0416994	0.0293735	0.050044	0.0451934	0.0372442	0.0382529	0.0604549
K01160	0.0117146	0.00506415	0.00363167	0.0103382	0.000558271	0.0295194	0.00037399	0.000518905	0.000658307	0.00152886	0.000376721
K01161	0	0	0	0	0	0	0	0	4.559e-06	0	0
K01163	0.0360696	0.0433528	0.0477047	0.0382816	0.0353268	0.00509671	0.0621286	0.0585707	0.0618958	0.049453	0.0352211
K01165	0	2.74427e-12	0	0	0	4.70597e-12	0	0	5.82338e-08	0	0
K01166	2.99338e-06	0.0024688	4.66932e-05	0.000122607	1.73761e-05	0.000285539	0	0	1.9252e-05	7.24394e-05	1.42741e-06
K01167	0	2.26317e-06	0	1.33529e-06	0	0.000368952	0	0	1.44243e-05	0	0
K01169	0.00570848	0.000556635	0.00170786	0.000173636	6.87257e-06	0.00571669	5.68112e-05	0.000223647	0.000170732	6.17202e-05	5.29847e-06
K01170	0	5.79523e-12	0	0	0	9.93785e-12	0	2.42753e-08	1.53898e-05	0	0
K01173	0.0292698	0.000753706	0.0028171	0.000274621	0.0165809	0.000505015	0.0542927	0.0330208	0.0107631	0.00585887	0.000588377
K01174	9.87403e-06	0.0146648	0.0120165	0.000634803	0.00165348	0.000468149	0.000705811	0.000778954	0.00219305	0.000322062	0.0031329
K01175	0.0126303	0.00568618	0.00372181	0.0104152	0.000516758	0.0250643	0.000317196	0.000536659	0.000155548	0.00151828	5.29847e-06
K01176	0.0483879	0.0142125	0.00870277	0.0213957	0.00671389	0.0721801	0.00497721	0.0190213	0.0177085	0.0162081	0.114955
K01178	4.92481e-13	0.000281739	0	6.41718e-13	9.18498e-06	3.86033e-07	0	2.96162e-05	0.000195489	6.78287e-05	0.000337948
K01179	0.0366583	0.0341754	0.04184	0.139966	0.0629664	0.0431797	0.0270976	0.0883241	0.103838	0.0792893	0.0919352
K01180	0	4.67717e-16	0	0	0	8.02057e-16	0	0	6.61151e-10	0	0
K01181	0.0034458	0.000215506	0.0104645	0.0235847	0.00505229	0.000163203	0.0428133	0.015582	0.0169652	0.0345393	0.0426879
K01182	0.00967832	0.0754619	0.0651958	0.026762	0.0288859	0.00264113	0.0168328	0.0419869	0.0522542	0.0606679	0.0804548
K01183	0.00548876	0.0055487	0.00653919	0.000475209	0.0128577	0.0159235	0.0376315	0.0153515	0.0112566	0.00314654	0.00928166
K01184	5.68378e-13	2.4697e-07	0	7.40613e-13	1.48642e-14	4.50398e-06	0	1.88476e-07	1.69409e-08	0	0
K01185	0.0228687	0.0142739	0.00934959	0.0121546	0.0016794	0.0258006	0.0406629	0.00515542	0.00276818	0.00328423	0.000303483
K01186	0.0527551	0.0180132	0.0202512	0.0245842	0.0192071	0.00298848	0.0516467	0.027522	0.0157981	0.00833619	0.0110494
K01187	0.10918	0.10009	0.103339	0.0454606	0.0504927	0.0543373	0.214362	0.127939	0.0954846	0.0937867	0.101248
K01188	0.000734111	0.00151211	0.00237155	0.000128416	0.00241077	2.46234e-15	0.000163254	0.000271152	0.000132847	5.51605e-05	0.000169797
K01190	0.215472	0.24825	0.216844	0.0537461	0.141632	0.0523209	0.466823	0.206035	0.156324	0.142472	0.144557
K01191	0.0225002	0.0208685	0.0432882	0.024519	0.0444517	0.0130394	0.0268862	0.0348588	0.0447862	0.0486307	0.0965227
K01192	0.0205569	0.00302321	0.0275797	0.0171461	0.0315028	0.000655899	0.0580552	0.026519	0.0286124	0.0288691	0.0236825
K01193	0.0238214	0.0905462	0.0698493	0.0393197	0.0231256	0.0535818	0.034386	0.0418733	0.0436883	0.0494752	0.0888249
K01194	0.0183437	0.00235729	0.00542967	0.0105685	0.0108551	0.0305804	0.00179518	0.00106323	0.00340208	0.00198888	8.91102e-05
K01195	0.0228916	0.00723369	0.0198432	0.0244783	0.0122759	0.0316742	0.019076	0.0153753	0.0088486	0.0309172	0.0106187
K01197	0.0189763	0.0153804	0.0279744	0.000288215	0.00596558	0.000163582	0.0372919	0.0297682	0.0307209	0.00200161	0.00610952
K01198	0.0124448	0.0772749	0.0559772	0.0130978	0.0209567	0.0165928	0.0160069	0.0162864	0.012832	0.0400492	0.0323252
K01199	0	1.55266e-09	0	0	0	2.66255e-09	0	0	4.2388e-17	0	0
K01200	0.0267971	0.0335719	0.0173291	0.00146728	0.00755722	0.0117123	0.0462087	0.032971	0.0178916	0.0281011	0.0489521
K01201	0.00168527	0.0129479	0.0205322	0.000422981	0.0140584	0.000109223	0.0799518	0.0235397	0.0118387	0.00703678	0.0381429
K01202	0	1.57138e-09	0	0	0	2.34029e-15	0	0.000688099	0.000420455	0	0
K01205	0.0190363	0.00034134	0.00414569	0	0.00447039	7.96623e-05	0.0828036	0.0245182	0.00597301	0.00441172	0.00111016
K01206	0.168881	0.0284787	0.0536827	0.0111863	0.0610885	0.00380059	0.251683	0.0861012	0.0375051	0.0339585	0.020859
K01207	0.0179974	0.0742408	0.0722595	0.0443646	0.062594	0.0387086	0.0196174	0.0431153	0.0518987	0.0517552	0.0931552
K01208	0	2.68584e-12	8.12966e-07	4.4236e-58	0	2.27775e-08	0	1.71275e-06	2.83115e-06	2.7521e-05	1.35378e-05
K01209	0.0223479	0.029345	0.0495192	0.0227602	0.0402949	0.000685086	0.150235	0.0608081	0.0414266	0.0884434	0.0337649
K01210	0.00222181	0.00450462	0.000292702	0.00139983	0.000317695	9.21567e-06	0.0027222	0.00249686	0.00090498	0.00247293	0.0246687
K01212	5.01871e-06	1.62886e-07	0.000914996	0	0.00173919	1.74181e-06	0.0018281	0.0036152	0.00146519	0.000265773	0.000463796
K01213	0	7.27553e-14	0	0	0	1.24763e-13	0	2.06735e-06	2.5969e-13	0	0
K01214	0	2.81367e-11	0	0	0	4.82498e-11	0	8.85755e-08	2.91966e-19	0	0
K01215	0.00210545	0.0301955	0.0167194	0.00394919	0.00701027	0.0273593	0.0028339	0.0116758	0.0115067	0.0123825	0.0155084
K01216	0.00976495	0.000253781	2.6751e-14	0	0.00228176	7.29674e-09	0.000504595	0.00377723	0.000478114	0.000208219	8.49403e-09
K01217	0	1.21547e-12	0	0	0	2.08433e-12	0	0	1.26125e-20	0	0
K01218	0.0407581	0.00495178	0.00255579	0.00144271	0.00993221	0.00159816	0.0113758	0.043567	0.0339111	0.0323107	0.0310974
K01219	0	1.43144e-06	0.000259007	0	0	2.25847e-06	0	2.76133e-05	1.61292e-05	3.23451e-05	1.33757e-05
K01220	0.0015893	0.0178818	0.00821271	0.000501847	0.00139824	0.00188325	0.000675081	0.000345447	0.00120348	0.00357428	0.00269954
K01222	0.0114693	0.0576284	0.0394655	0.0155127	0.01063	0.0219204	0.00761417	0.0107636	0.0229128	0.0133525	0.0122429
K01223	0.0678501	0.179147	0.177771	0.0664652	0.0518346	0.186955	0.0460335	0.0792937	0.104296	0.0527569	0.0528045
K01224	0.00632115	0.00580739	0.00400715	0.00325057	0.000501846	0.00573917	0.0032467	0.0155073	0.0197031	0.0231066	0.022001
K01226	0.017489	0.0302251	0.0326119	0.0164382	0.0138303	0.0279778	0.00902795	0.0203473	0.0292172	0.0115493	0.014218
K01227	0.000124812	2.08186e-05	1.22039e-05	4.92658e-05	3.4516e-06	0.0118918	0	0	5.73601e-05	3.94009e-06	3.02865e-05
K01230	0	8.10762e-13	0	0	0	1.39032e-12	0	0	8.41303e-21	0	0
K01232	0.0182332	0.0618745	0.0558014	0.0136049	0.0187434	0.034457	0.00613734	0.0098453	0.0189263	0.00499759	0.0100094
K01233	0	7.18408e-05	0.000281269	0.000167241	0.000470026	6.71012e-07	1.94864e-05	0.000388119	0.00198503	0.000264977	0.000225957
K01235	7.68915e-05	0.000266124	0.0129347	0.0020784	0.0100641	0.00625558	0.0464972	0.00879972	0.00490137	0.00511634	0.00398128
K01236	0	2.71368e-05	0	0	0.0103594	0.000188343	0	6.62876e-06	7.22744e-05	0.000235077	8.33969e-06
K01238	0	0	0	0	0	0	0	0	5.96045e-21	0	0
K01239	0.00449885	0.0205106	0.0312015	0.00812948	0.0345109	0.0036591	0.0146752	0.0261946	0.0212959	0.0166281	0.0371405
K01240	0	0.000337823	1.52147e-05	8.04081e-07	1.72736e-05	2.77478e-17	0	3.65221e-05	0.000129637	0.000319261	4.22177e-05
K01241	0.0316063	0.00473066	0.00648127	0.0104178	0.0153011	0.0251483	0.0430391	0.0176088	0.00239826	0.00413767	0.000157007
K01243	0.0411781	0.0503393	0.0589281	0.0258792	0.0375831	0.0447153	0.0663803	0.052052	0.0510497	0.0478141	0.0765457
K01244	0	2.8493e-07	0	0	0	4.88608e-07	0	0	2.95663e-15	0	0
K01246	0.0603262	0.0307518	0.0385459	0.065599	0.0459554	0.0405576	0.0151341	0.0368212	0.0326443	0.0336282	0.0250984
K01247	0.0126701	0.0243106	0.013933	0.0109125	0.0155142	0.025173	0.00223825	0.0056455	0.0159014	0.00490502	0.00423625
K01250	0.00602006	0.00520277	0.0280827	0.0037006	0.0210445	0.00633636	0.00600721	0.0117398	0.0106933	0.00878061	0.00947495
K01251	0.0410208	0.00618659	0.0016324	0.0230867	0.0288375	0.00774904	0.00860936	0.0211661	0.0189675	0.0285032	0.0100294
K01252	0.0148029	0.00191691	0.00373469	0.0104407	0.000518019	0.0250511	0.000317196	0.000560314	0.000233301	0.00153852	3.45805e-05
K01253	1.98552e-10	4.25462e-05	4.47783e-05	2.5872e-10	9.17418e-08	7.84228e-09	1.93936e-05	0.000148602	0.000236713	8.2988e-05	2.03296e-05
K01254	0	1.60231e-11	0	0	0	2.7477e-11	0	0	1.66267e-19	0	0
K01255	0.017777	0.0212871	0.0159043	0.0153839	0.0146258	0.0288615	0.0030875	0.00390162	0.00873039	0.00532469	0.00310204
K01256	0.0412849	0.015819	0.00766158	0.0156904	0.0158933	0.0479436	0.0379456	0.0117172	0.00164866	0.0085271	0.0245897
K01258	0.0959068	0.113982	0.064282	0.0497687	0.0451381	0.0448605	0.0656672	0.0551023	0.0593072	0.118355	0.041806
K01259	0.00911648	0.0196955	0.00502336	0.000439986	0.0107182	0.00176298	0.0016739	0.00219518	0.00143503	0.00521189	0.0163177
K01261	0.000687552	0.00353569	0.00116065	0.000510583	6.0694e-05	0.0124699	0.00014202	0.000272828	0.000180726	0.00327313	0.000372134
K01262	0.0858279	0.145337	0.0905087	0.0497372	0.065848	0.0466629	0.180751	0.0969272	0.0983375	0.0882826	0.0836045
K01263	2.99338e-06	1.27312e-07	5.49335e-10	6.9854e-10	9.49863e-11	6.9496e-08	0	0	4.85688e-10	2.95619e-05	2.79585e-10
K01264	0	1.20653e-07	0	0	4.48294e-06	3.60588e-09	0	5.94741e-06	4.91706e-10	0	0
K01265	0.0806384	0.114335	0.0963168	0.0525505	0.0745528	0.0513145	0.11386	0.0894534	0.0897863	0.0895693	0.0894527
K01266	0.000585157	0.00850941	0.0134299	0.00512054	0.0160589	0.000260813	0.0052354	0.00565016	0.0100204	0.00401039	0.0120732
K01267	0.0170891	0.0464632	0.0430943	0.0339828	0.0237169	0.00596247	0.0159715	0.029939	0.0378254	0.0511631	0.0245379
K01269	0	1.12002e-10	0	3.50503e-05	0	0.000351776	0	0	1.54732e-05	0	7.08928e-06
K01270	0.0800144	0.0601719	0.0516961	0.0410146	0.0238391	0.0337778	0.101005	0.0607592	0.0442764	0.0669852	0.0191797
K01271	0.025296	0.0846447	0.0446027	0.0378506	0.0385541	0.0401333	0.0170201	0.035146	0.0203253	0.029342	0.0161436
K01273	0.0148039	0.0637437	0.0613601	0.059045	0.041846	0.00910396	0.0229754	0.043452	0.0489592	0.0433687	0.0273662
K01274	0.000570205	0.000107888	0.000631802	8.77029e-06	0.00055159	4.40638e-09	1.48943e-05	7.63998e-06	9.56479e-05	3.16238e-05	5.96376e-05
K01275	0	1.20897e-10	0	0	0	2.07318e-10	0	0	1.25451e-18	0	0
K01277	0.0227158	0.000296846	0.00276826	0	0.00532213	0.000158413	0.0427673	0.017992	0.00617474	0.00316181	0.000306186
K01278	0.0444221	0.00621817	0.00836077	0	0.010066	0.000338761	0.122459	0.0470555	0.00915552	0.00834035	0.0249385
K01279	0	0	0	0	0	0	0	0	0	0	0
K01280	0	0	0	0	0	0	0	0	1.17934e-35	0	0
K01281	0.00611471	0.0165067	0.00428223	0.0227564	0.00146917	0.0123684	0.00139623	0.00497154	0.00173829	0.00401356	0.00058934
K01283	0	1.06956e-07	0	0	0	1.81096e-07	0	3.35674e-07	1.05843e-05	0	5.98345e-06
K01284	0.0580597	0.00242447	0.0120571	0.0104152	0.0111607	0.0263185	0.155674	0.0459987	0.0133355	0.00928314	0.00067661
K01285	0	0	0	0	0	0	0	0	0	0	0
K01286	5.47365e-05	0.0475559	0.0656566	0.0238045	0.0265154	0.0057631	0.030281	0.0429967	0.074632	0.034487	0.0339299
K01288	0	4.06399e-08	0	0	0	6.96906e-08	0	0	4.21707e-16	0	0
K01291	0	0	0	0	0	0	0	0	0	0	0
K01293	0	0	0.000132826	5.53735e-06	9.02166e-06	0	3.73309e-06	3.24302e-05	0.000131912	7.48331e-05	6.52154e-06
K01295	0.0110248	0.00335308	0.0100005	0.00296349	0.0155773	3.21976e-06	0.00724288	0.0111576	0.00700216	0.0177637	0.00143058
K01297	0.0321928	0.00306898	0.0106787	0.0138968	0.020203	0.0256455	0.0129355	0.0196092	0.0123631	0.00470046	0.0122658
K01299	0.00769807	0.0105233	0.0211456	0.0285397	0.0147653	0.00606755	0.0106658	0.0200626	0.0231446	0.0192993	0.0126781
K01300	0	0	0	0	0	0	0	0	0	0	0
K01301	0	2.49082e-10	0	0	0	4.27134e-10	0	2.98237e-05	1.9371e-05	0	8.37718e-06
K01302	0	2.29213e-11	2.55887e-07	0	2.74266e-07	3.93062e-11	3.47638e-07	1.04254e-06	0.00169787	0.00169913	0.00100419
K01303	0	4.5614e-05	0.00174579	0.00128682	9.02166e-06	0.000360634	0.000422164	0.000706713	0.00054918	0.000292929	0.000860526
K01304	0.0132184	0.0261376	0.0155794	0.00331641	0.00338397	0.00734334	0.00711005	0.00507098	0.00784363	0.0199132	0.0272949
K01305	0.00609479	0.0108324	0.0148157	0.0533773	0.00870476	0.000727054	0.0123717	0.0165027	0.0113934	0.00762227	0.00689062
K01308	1.31577e-06	0.000562062	0.0109158	0.00467238	0.0212231	0.000550941	0.00507968	0.012916	0.0217599	0.0159347	0.00583022
K01310	0	0	0	0	0	0	0	0	0	0	0
K01311	0	0	0	0	0	0	0	0	0	0	0
K01312	0	0.00018725	0	0	2.95491e-12	1.23394e-09	0	0	6.23532e-07	0	0
K01316	0	0	0	0	0	0	0	0	0	0	0
K01317	0	3.41724e-08	0.000518014	0	0	4.95072e-08	0	5.10188e-05	3.20707e-05	6.46901e-05	2.67514e-05
K01318	1.28857e-31	3.20586e-08	1.5965e-05	8.99152e-06	1.03811e-08	5.5083e-13	0	7.19137e-06	0.00101618	0.000158185	9.79381e-06
K01321	0	0	0	0	0	0	0	0	0	0	0
K01322	0.0135186	0.000322847	0.000269913	3.87233e-05	0.00316585	0.000427213	0.00455516	0.00109188	0.00382563	0.00144332	0.000187801
K01324	0	0	0	0	0	0	0	0	0	0	0
K01325	0	0	0	0	0	0	0	0	0	0	0
K01326	0	0	0	0	0	0	0	0	0	0	0
K01330	0	0	0	0	0	0	0	0	0	0	0
K01331	0	0	0	0	0	6.19082e-66	0	0	5.17891e-09	0	0
K01334	0	0	0	0	0	1.11733e-42	0	0	0	0	0
K01337	0	0	0	0	0	0	0	0	0	0	0
K01338	0.0541653	0.0929235	0.0791866	0.0645808	0.074706	0.0345046	0.108238	0.0775762	0.0926196	0.0743229	0.0842753
K01340	0	5.22981e-11	0	0	0	8.96827e-11	0	0	5.42682e-19	0	0
K01341	0	4.26677e-33	0	0	0	8.98251e-140	0	0	0	0	0
K01342	0.0149588	1.08192e-05	3.25456e-10	8.99125e-06	0.00349979	0.000128532	0	3.74031e-05	8.21914e-05	0	0.00017464
K01343	0	0	0	0	0	0	0	0	0	0	0
K01344	0	0	0	0	0	0	0	0	0	0	0
K01346	0	0	0	0	0	1.04803e-86	0	0	0	0	0
K01347	2.21607e-09	9.72679e-05	0	0	0	1.0355e-05	0	0	1.94506e-07	9.11751e-11	1.9327e-11
K01348	0	2.53572e-09	0	0	0	4.34834e-09	0	0	2.63124e-17	0	0
K01349	0	0	0	0	0	0	0	0	0	0	0
K01350	0	0	0	0	0	0	0	0	0	0	0
K01354	0.0153605	0.0106153	0.0038158	0.0104474	0.0111547	0.0250683	0.00235558	0.0023022	0.00034557	0.00261311	0.0244276
K01355	0.000541868	1.73317e-09	0.000620539	5.84957e-12	7.832e-14	2.98577e-09	0	7.34257e-05	7.50954e-06	0	0
K01356	0.0385909	0.0644789	0.0714748	0.0787018	0.0683249	0.0341115	0.0674722	0.0760486	0.0884961	0.0863406	0.113578
K01358	0.0684645	0.0799058	0.0779437	0.0750185	0.0831789	0.0486085	0.0750647	0.0856243	0.10598	0.0835601	0.12135
K01359	0	0	0	0	0	0	0	0	0	0	0
K01361	0.00275014	0.0067114	0.000603615	7.7319e-05	0.000244655	0.000695217	4.43172e-05	0.000454863	0.000508411	0.00684705	0.0023661
K01363	0	0	0	0	0	0	0	0	0	0	0
K01364	0	3.17159e-19	0	0	0	6.83271e-10	0	0	4.12684e-12	1.11791e-07	2.37573e-12
K01365	0.0224382	1.59395e-05	0	0	0.00524969	0.000192675	0	0	1.58375e-05	0	0.000226907
K01370	0	0	0	0	0	0	0	2.57993e-10	0	0	0
K01371	0	0	0	0	0	0	0	0	0	0	0
K01372	0.0357978	0.0247909	0.00771552	0.000394457	0.00890046	0.0137861	0.08695	0.0338723	0.0112805	0.0129481	0.0532027
K01377	0	4.06399e-08	0	0	0	6.96906e-08	0	0	4.21707e-16	0	0
K01378	0	1.72885e-08	0	0	0	2.96468e-08	0	0	1.79397e-16	0	0
K01379	0	4.06399e-08	3.62208e-06	0	1.1892e-05	6.96906e-08	4.92082e-06	3.68232e-05	0.000173881	8.98792e-05	8.59646e-06
K01385	0	2.03624e-12	0	0	0	3.49182e-12	0	4.42329e-09	2.82504e-06	0	0
K01387	0	0.000638147	7.51873e-06	0	0	2.09618e-07	0	4.23073e-06	0.000200444	0	2.10089e-05
K01389	0	1.93266e-13	0	0	0	3.31419e-13	0	0	2.73195e-07	0	0
K01390	0	7.45878e-07	1.50464e-06	2.42915e-06	0	2.57708e-11	0	0	1.56456e-13	7.72818e-07	8.96049e-14
K01392	2.99338e-06	5.60915e-05	4.66935e-05	0.000122607	1.66719e-05	0.000285235	0	4.66642e-07	8.70898e-07	2.95619e-05	0
K01393	0	0	0	0	0	0	0	0	0	0	0
K01399	0	1.43982e-07	0	0	0.0103353	8.39898e-08	0	5.94741e-06	5.08233e-16	0	0
K01400	0	2.28137e-09	3.25651e-10	4.31987e-06	0	3.61284e-12	0	0	2.6544e-05	0	1.4254e-05
K01401	0	4.87211e-07	8.39279e-06	6.72306e-15	0	3.99438e-13	0	0	3.29099e-06	0	1.74481e-06
K01402	0	0	0	0	0	0	0	0	3.76068e-21	0	0
K01405	0	0	0	0	0	0	0	0	0	0	0
K01406	0	0.0033823	2.43557e-10	4.06807e-05	0.0103245	1.11009e-05	0	6.18966e-06	7.33858e-05	0	2.14056e-05
K01407	0.0103401	0.00539127	0.00372181	0.0104422	0.0005172	0.0250484	0.000317196	0.000516061	2.30148e-05	0.00150897	5.29847e-06
K01408	0	7.58757e-11	0	0	0	1.30114e-10	0	1.48103e-07	2.56881e-12	0	1.39459e-14
K01409	0.0758591	0.0641884	0.0667349	0.0729848	0.0756748	0.0462492	0.0677124	0.0840302	0.0899825	0.101178	0.109333
K01411	0	1.79627e-14	0	0	0	0	0	0	0	0	0
K01414	0.0132184	0.00558002	0.0037685	0.0105404	0.0108744	0.0253666	0.000317196	0.000534691	0.00517925	0.0016075	0.00134967
K01415	0	0.000999502	0	0	9.17413e-08	8.77733e-06	0	7.00324e-07	2.1178e-06	1.65328e-09	1.61407e-15
K01416	0	8.88481e-12	0	0	0	1.5236e-11	0	0	1.25593e-05	0	0
K01417	0	8.09067e-11	0	0	0	1.38742e-10	0	0	1.00071e-05	0	5.76084e-06
K01419	0.0249265	0.00677042	0.00388342	0.0105577	0.0112101	0.0272475	0.00093106	0.00142216	0.00252723	0.016275	0.00306211
K01420	0.0257859	0.0445818	0.0469302	0.0658259	0.0500474	0.0465708	0.0160522	0.0479653	0.0535871	0.0357657	0.033685
K01421	0.0247203	0.090137	0.0724499	0.0289226	0.0419031	0.0344682	0.0255459	0.060856	0.068133	0.0697896	0.172755
K01424	0.114032	0.0605482	0.0586186	0.0792076	0.0515961	0.0684835	0.111021	0.0743287	0.0385361	0.0607569	0.0442043
K01425	0.0419315	0.0278624	0.0256087	0.022664	0.0213352	0.0464053	0.0825083	0.028156	0.0177548	0.0126478	0.00235537
K01426	0.00945451	0.00286727	0.0153311	0.00686145	0.0519784	0.0140349	0.00853698	0.0124441	0.00873636	0.00791361	0.0105052
K01427	0	0	0	8.35235e-21	0	0	0	0	4.39332e-12	0	0
K01428	0.00515151	0.00376705	0.00190786	0.00626484	0.0115384	0.00593387	0.0010737	0.00316164	0.00778904	0.00888747	0.00638295
K01429	0.00515019	0.00367117	0.00143097	0.0017627	0.0110368	0.00592817	0.000522106	0.00218867	0.00497049	0.00167848	0.000524659
K01430	0.00515151	0.0036816	0.00176949	0.0034865	0.0112279	0.00593359	0.000522106	0.00248237	0.00537417	0.00278343	0.000695098
K01432	0	2.03642e-05	1.10064e-14	2.16755e-05	2.91262e-06	6.40152e-06	0	3.5524e-07	8.32759e-06	0.000111784	0
K01433	0.0126917	0.00570795	0.00669146	0.0105687	0.0213118	0.0257452	0.0412807	0.0127728	0.00361083	0.00702214	0.000349673
K01434	2.99338e-06	0.000191474	0.000503196	2.41005e-05	0.020667	8.70209e-05	0	0.000197688	8.26022e-05	0.000101	2.87081e-05
K01436	0.00492879	0.00251543	0.0222773	0.0258056	0.0106613	0.00385027	0.0143084	0.0175641	0.0116452	0.0102624	0.025373
K01437	0	6.21694e-06	0	0	0	1.0661e-05	0	3.5524e-07	4.57181e-05	0	3.55671e-06
K01438	0.0350635	0.0250369	0.0120436	0.0157394	0.0274622	0.0409488	0.0489676	0.0261277	0.0117231	0.00766328	0.00322711
K01439	0.0264235	0.126027	0.0982526	0.0640702	0.0648328	0.0430293	0.046306	0.0749038	0.0661143	0.0411486	0.0932579
K01440	0	0	0	0	0	0	0	0	0	0	0
K01442	0.0480771	0.0480146	0.0433455	0.0573	0.0261947	0.027479	0.109034	0.0642047	0.035839	0.0467728	0.0709334
K01443	0.0654711	0.0781487	0.0879095	0.0734052	0.0600152	0.0435033	0.11416	0.0952785	0.0745076	0.0635522	0.0967842
K01444	0	0.0150538	0.012457	0.000645681	0.00209439	2.51374e-08	0.00210694	0.00385875	0.00389879	0.000775175	0.00252274
K01446	2.21607e-09	1.38911e-06	0	0	0	1.2047e-05	4.26084e-05	1.05319e-05	5.24098e-06	9.86458e-07	5.1232e-06
K01447	0.0384054	0.0118858	0.0112571	0.000268654	0.015149	0.000573771	0.0522108	0.0286049	0.016134	0.0103411	0.00589039
K01448	0.123403	0.126589	0.170504	0.124651	0.11647	0.0935737	0.154976	0.156426	0.169332	0.174696	0.10244
K01449	0.0071953	0.0619202	0.0631581	0.0822229	0.0628598	0.0031098	0.0182683	0.0477134	0.0612291	0.0284846	0.0320565
K01450	0	0	0	1.61555e-06	0	0	0	0	0	0	0
K01451	0.0286526	0.0271506	0.0185358	0.0227885	0.0278303	0.0602633	0.00612211	0.0194749	0.0155922	0.00909383	0.0182857
K01452	0	5.16811e-07	0	0	8.05455e-07	1.60653e-07	0	5.84188e-09	6.08135e-06	0	3.26759e-06
K01453	0	3.3989e-06	1.59591e-05	1.72105e-05	5.2947e-05	1.78547e-06	0	1.07898e-05	0.00101058	0.000158051	2.64776e-05
K01455	0.00104143	6.57819e-05	0.00142599	0.00396387	0.00181083	0.0016003	0.000613933	0.000931328	0.000988263	0.00167914	0.000530815
K01456	0	0	0	0	0	0	0	0	0	0	0
K01457	2.99371e-06	7.73817e-05	0.000198699	0.000262453	4.46801e-05	0.00128946	5.78145e-05	0.000854454	0.00192607	0.00994137	0.00260388
K01458	0	0.0144649	0.00789348	5.34035e-06	0.0014033	3.0852e-06	0.00058705	7.46124e-05	0.000836078	0.000232347	0.00123787
K01459	0	2.02835e-09	0	0	0	3.47635e-09	0	0	1.28618e-05	0	0
K01460	0.0126303	0.00481398	0.00372181	0.0103949	0.000516758	0.0250445	0.000317196	0.000516061	0.000162042	0.0015814	5.29847e-06
K01461	0	2.91801e-07	0	0	8.71447e-11	5.0039e-07	0	0	1.69767e-07	0	0
K01462	0.0652818	0.125966	0.0975896	0.0593266	0.0849222	0.048126	0.0817783	0.0940102	0.0989919	0.111566	0.148834
K01464	0.0177136	0.0144413	0.0369404	0.0636002	0.0429932	0.00376436	0.0273592	0.0467068	0.0341474	0.0287082	0.021111
K01465	0.0674532	0.0858322	0.0813372	0.0838286	0.0760304	0.0525187	0.0795652	0.0805594	0.0858039	0.079417	0.0807835
K01466	0.00388647	0.0195512	0.0137401	0.000958077	0.00572483	0.00096433	0.00706091	0.0124977	0.0100365	0.00717527	0.0246244
K01467	0.0076129	0.00516775	0.00269197	0.0103951	0.0108642	0.0317425	0.000302993	0.000382707	1.86796e-05	0.00470223	6.82883e-06
K01468	0.0377046	0.00263593	0.0114711	0.0026922	0.0186048	0.00723854	0.0463261	0.019053	0.00935387	0.0221282	0.00178729
K01469	0	3.3582e-06	0	1.60259e-05	0	2.3832e-07	0	0.000187106	7.84599e-05	0.000127126	2.74924e-05
K01470	0.025138	0.0151135	0.0384457	0.0395577	0.0192187	0.00925731	0.0621201	0.0441391	0.0296161	0.0227739	0.0284631
K01471	0	1.69714e-10	0	0	2.60634e-07	2.85607e-10	0	0	1.3917e-10	0	0
K01473	2.28266e-12	0.000133744	0.00542796	0.000770848	0.00637241	9.25377e-05	0.00281999	0.00573028	0.0217117	0.00703423	0.00240901
K01474	2.28266e-12	0.00013358	0.00542501	0.000496958	0.00637241	8.34866e-05	0.00279239	0.00442235	0.0142487	0.0053342	0.00186057
K01476	0.0124472	0.0112902	0.00379849	0.0238653	0.00142663	0.00667359	0.00493042	0.0151179	0.0107366	0.0188577	0.0014791
K01477	2.99338e-06	8.07407e-05	4.66935e-05	0.000185839	0.0103649	0.000447618	0	6.24247e-06	4.76502e-05	2.95619e-05	1.80972e-05
K01478	0.00271078	0.000822748	0.00326811	0.000780605	0.0181223	0.0136018	0.00181098	0.00622981	0.00452381	0.00175025	0.00269809
K01479	0.00804248	0.0155721	0.00923046	0.00108171	0.0221952	0.00659624	0.000830436	0.00110432	0.0025219	0.000962541	0.00170117
K01480	0.0174276	0.0302363	0.0348015	0.0663147	0.0182075	0.0304201	0.0173525	0.0296413	0.0415134	0.0273506	0.0328898
K01481	0	8.04546e-11	0	0	0	1.37761e-10	0	0	2.56015e-06	0	1.47344e-06
K01482	0.00278195	0.000218129	0.00322364	0.000154187	0.0137531	1.19341e-05	0.000776834	0.00559593	0.00341549	0.000375029	0.0142596
K01483	0.0102252	0.00164574	0.00659857	0.0152132	0.0131679	0.0207158	0.00200443	0.00402583	0.00264338	0.00353821	0.00410751
K01484	0.0126168	0.0018761	0.00381391	0.0105164	0.0108731	0.0308983	0.000374007	0.000672451	0.00015452	0.00159712	5.29847e-06
K01485	0.00946367	0.00888267	0.0131902	0.00519015	0.0206765	0.0213675	0.00526006	0.00667834	0.00292134	0.00291817	0.0131559
K01486	0.0205903	0.0472878	0.0466248	0.0328069	0.0268913	0.0331666	0.0235609	0.0394813	0.0342793	0.0360203	0.0312158
K01487	0.0123907	0.0132995	0.0211256	0.060509	0.0312952	0.00895461	0.0104087	0.0306552	0.0234773	0.0157346	0.0187037
K01488	0.0171288	0.0199453	0.020837	0.0192451	0.0253884	0.0400976	0.00638095	0.0162767	0.0171907	0.0235537	0.0188633
K01489	0.0540341	0.0459034	0.0572502	0.0703794	0.0523982	0.0436713	0.0638281	0.0562957	0.0582658	0.0572459	0.0604278
K01490	0	0	0	0	0	1.11733e-42	0	0	0	0	0
K01491	0.0612033	0.0623814	0.0599687	0.0689529	0.0500397	0.0451613	0.0677037	0.0654943	0.0671632	0.0699582	0.0765776
K01492	0.0189761	0.000426309	0.0133746	0.0023295	0.0206226	0.000159048	0.0440833	0.0172164	0.0119019	0.00403465	0.0148746
K01493	0.0458383	0.0508468	0.0526692	0.0597229	0.0379799	0.0187233	0.0625842	0.0649073	0.0735979	0.0708455	0.0556005
K01494	0.0154046	0.0169595	0.011102	0.0159408	0.0255057	0.0256531	0.00964036	0.0116203	0.0141915	0.00886168	0.0298364
K01495	0.0533767	0.0519884	0.0304573	0.0139799	0.037127	0.0404467	0.050345	0.038409	0.0325267	0.0411612	0.0453771
K01496	0.0149692	0.0109773	0.00586264	0.00421073	0.017137	0.00064645	0.00374148	0.0129518	0.020789	0.0271934	0.0387871
K01497	0.0126333	0.005794	0.0037685	0.0105621	0.0109697	0.0253669	0.000317196	0.000523139	0.000219743	0.00173809	1.82383e-05
K01499	0	1.50939e-06	5.67021e-05	0	0.00505424	4.63486e-07	2.09515e-05	0.000914233	0.00084956	0.000343616	0.000468489
K01501	5.59602e-07	0.000141112	0.00119202	0.000369311	0.0123692	0.00123296	0.000943014	0.00224639	0.00238068	0.00081205	0.00116467
K01502	2.08999e-06	0.000530154	6.75135e-07	1.47014e-05	1.15154e-05	1.21217e-05	1.37142e-08	1.43027e-05	7.35338e-05	6.15249e-06	5.7259e-05
K01505	2.43378e-06	1.16093e-05	0.00446127	1.9409e-05	0.0115375	1.52737e-05	0.00241114	0.00062374	0.0011652	0.00194307	0.000190622
K01507	0.022376	0.0304798	0.0299174	0.0378299	0.0372266	0.0341676	0.00851726	0.028633	0.0316807	0.018668	0.0525894
K01510	0	7.0079e-09	0	0	0	1.20174e-08	0	0	7.27188e-17	0	0
K01512	0.0163381	0.0490238	0.0360202	0.0193775	0.0229342	0.0401086	0.012503	0.0241047	0.0327531	0.0336848	0.0360384
K01513	0	0	0	0	0	0	0.000293449	3.70545e-10	3.81609e-10	0	0
K01514	0	2.54825e-11	3.66774e-07	1.96488e-05	0	4.36983e-11	0	5.94596e-07	3.09075e-05	0	4.26496e-07
K01515	0.0576594	0.0882392	0.067145	0.048468	0.049734	0.0475974	0.0317443	0.0573627	0.0684745	0.0750421	0.0678153
K01517	0	0	0	0	0	0	0	0	0	0	0
K01518	0	9.19256e-08	0	6.47311e-11	1.58036e-12	3.46115e-08	0	0	1.63642e-07	9.68642e-08	3.59979e-12
K01519	0	1.24691e-09	0	0	0	2.13824e-09	0	0	3.18642e-10	0	0
K01520	0.0602808	0.0825384	0.07053	0.0478758	0.051979	0.0491927	0.0639691	0.0638101	0.063434	0.0715043	0.0840303
K01521	0.0126303	0.00236479	0.00372181	0.0104829	0.000518461	0.0252588	0.000317196	0.000516061	0.00015552	0.00150897	5.59153e-06
K01522	0	0	0	0	0	0	0	0	1.13879e-15	0	0
K01523	0.0149677	0.0109765	0.006706	0.00420985	0.0244488	0.000639088	0.0039277	0.0133847	0.017665	0.0273009	0.0381512
K01524	0.0956222	0.028651	0.0278142	0.0272176	0.0445775	0.0541787	0.0598311	0.0282646	0.0335328	0.0819929	0.0456465
K01525	0.0132184	0.00589354	0.00412813	0.0105451	0.0108893	0.0253652	0.000391414	0.00107572	0.000653884	0.00235787	0.00157602
K01531	0.045003	0.0384332	0.0344004	0.0963564	0.0359845	0.0444974	0.030285	0.0269792	0.0179709	0.013724	0.00867139
K01533	0.0303018	0.0302411	0.0298681	0.0306001	0.037364	0.0150748	0.0559536	0.0535635	0.0380608	0.0248498	0.032347
K01534	0.0643278	0.0966894	0.102257	0.0580235	0.0956923	0.0534495	0.0710159	0.0895556	0.106715	0.0933043	0.0832874
K01535	0.00185275	1.3655e-06	0.000858046	1.19363e-05	0	1.48067e-07	0	0.000127989	5.32098e-05	7.0718e-05	1.41423e-09
K01537	0.0344444	0.123314	0.144082	0.102073	0.101089	0.0190104	0.0853555	0.114146	0.131138	0.0750772	0.0937792
K01539	0	6.74836e-09	0	0	0	3.39477e-07	0	0	1.14404e-09	0	0
K01540	0	0	0	0	0	0	0	0	0	0	0
K01541	0	5.21034e-21	2.80928e-21	2.27146e-21	0	1.59258e-13	0	0	9.61889e-16	0	5.53738e-16
K01545	0.0035649	0.00124394	0.00101607	0.00514015	0.000259138	0.00966642	0.000130192	0.000146207	1.09988e-05	0.000726761	0
K01546	0.0377991	0.0542567	0.0520427	0.0491017	0.0465941	0.0507322	0.0544778	0.0470596	0.0395651	0.0156402	0.017671
K01547	0.03789	0.0422086	0.0516696	0.0498519	0.0465174	0.0505384	0.0531898	0.0436611	0.0358623	0.0153233	0.0166335
K01548	0.0342725	0.0415851	0.0444859	0.04069	0.0406885	0.0346892	0.051853	0.0427473	0.0346801	0.0122438	0.0171829
K01551	0.0146105	0.00320337	0.00289183	0.00053868	0.00170831	0.00989705	0.0381553	0.0121607	0.00841673	0.0159345	0.00146681
K01555	2.99338e-06	5.88637e-05	4.66938e-05	0.000125196	0.0103546	0.000293563	0	8.38925e-06	6.14267e-05	2.95619e-05	2.09009e-05
K01556	5.59601e-07	1.18422e-05	0.000184209	1.66284e-05	0.0103269	7.67609e-05	0	0.000319959	0.000172463	0.000470104	3.82403e-05
K01557	0	0	0	0	0	0	0	0	0	0	0
K01560	0.00644763	0.00154507	0.0221201	0.0342081	0.0280715	0.00301799	0.014852	0.031972	0.0327256	0.0119064	0.0321167
K01561	0.00984953	0.00112612	0.000282026	1.60259e-05	0.01034	4.26838e-06	0.000538116	3.67908e-05	0.000384536	0.0147094	6.76104e-05
K01562	0	0	0	0	0	0	0	0	0	0	0
K01563	0	7.77389e-07	1.45492e-05	0	2.60634e-07	3.65078e-06	0	7.31649e-06	3.8721e-05	0	8.35204e-06
K01565	1.85436e-13	0.000347898	7.95556e-06	8.04081e-07	1.68694e-05	5.096e-07	0.00139631	0.000240305	3.11952e-06	0.000175826	2.0109e-05
K01567	1.31577e-06	0.0303242	0.0339026	0.0127684	0.0276168	0.00306399	0.0111427	0.0272235	0.0460809	0.028327	0.0263823
K01568	0	2.33761e-12	0	0	0	4.00862e-12	0	5.84188e-09	3.59688e-08	0	0
K01569	5.0424e-06	2.0872e-07	4.17389e-05	3.81723e-05	0.00505424	1.54495e-05	0	0.000502505	0.000874579	0.000204187	9.74578e-05
K01571	0.0224963	0.032271	0.0411197	0.0127	0.0363812	0.0124822	0.0139154	0.039301	0.0620051	0.0611522	0.0393999
K01572	0.0718967	0.0415589	0.0740417	0.0414598	0.0487593	0.0147327	0.152454	0.0934707	0.100694	0.0771012	0.0584494
K01573	0.0250327	0.000708713	0.00290748	0.000255644	0.00446216	0.00658913	0.0428355	0.0164742	0.00181907	0.00270759	0.000160688
K01574	0.00234839	9.24167e-07	6.04871e-06	1.06721e-05	5.28797e-11	1.09505e-05	2.59613e-10	0.000208503	2.17628e-05	1.11092e-09	1.59385e-05
K01575	0.00987576	0.00767945	0.000590095	0.000275048	0.000279809	0.0278557	0.000331451	0.00215619	0.00373545	0.00496178	0.0129141
K01576	0.00229408	0.00123657	9.15273e-05	6.36937e-06	0.0103272	0.000894454	5.68112e-05	7.98966e-06	0.000164951	1.07965e-05	7.9998e-06
K01577	0.00892398	0.00299374	0.00263449	0.0102426	0.000509886	0.0193723	0.00183119	0.00194089	6.47332e-06	0.00162426	3.98436e-09
K01578	0	1.79225e-06	0	2.58839e-06	9.03001e-07	1.41486e-05	0	0	1.53757e-06	0.000167248	0
K01579	0.0452489	0.0228185	0.0168585	0.0131072	0.0288643	0.0285658	0.0465105	0.0280073	0.024851	0.0406285	0.0203002
K01580	0.035626	0.00678481	0.00812906	0.0210213	0.00613577	0.0441537	0.0420521	0.0190194	0.00947536	0.00704782	0.0151476
K01581	0.0340148	0.00748417	0.00442614	0.010541	0.0108764	0.0256023	0.00115233	0.000697049	0.001289	0.0234412	0.000131172
K01582	0.0386152	0.0131961	0.0152042	0.0363218	0.00917514	0.0789913	0.0025255	0.00537372	0.00934498	0.0166209	0.00544075
K01583	0	1.8181e-05	0.000569008	9.37786e-05	0.0106586	3.91363e-08	2.64559e-06	0.00148613	0.00300123	0.000717021	0.00136934
K01584	0.00749154	0.00397408	0.00365352	0.0103005	0.0108503	0.0194283	0.000260963	0.00037992	3.18451e-05	0.00144772	1.64985e-05
K01585	0.035346	0.00557087	0.00785779	0.0106256	0.0164815	0.0258103	0.0432968	0.0151478	0.00840353	0.00581354	0.000935111
K01586	0.0551141	0.0750382	0.0709571	0.0536901	0.0565662	0.0442314	0.107264	0.0788183	0.0810321	0.0862635	0.0879879
K01587	0	1.71032e-11	0	0	0	2.93291e-11	0	0	1.77474e-19	0	0
K01588	0.0539989	0.0614779	0.0529285	0.0456056	0.048223	0.0441847	0.0633441	0.0635966	0.0694797	0.0619247	0.0764988
K01589	0.021333	0.014906	0.0042505	0.0107232	0.0111948	0.0382195	0.00244595	0.00343853	0.00623718	0.00711416	0.0250109
K01590	0.0189776	0.00130643	0.00104621	4.02755e-07	0.00460734	8.55402e-05	0.00052876	0.000832795	4.52959e-05	7.87883e-05	0.000183511
K01591	0.0802317	0.0676805	0.0598431	0.0449975	0.0587122	0.0443556	0.0663616	0.0663105	0.0698338	0.0705343	0.100469
K01592	0	0	1.32817e-05	0	0	0	0	4.12572e-05	1.19893e-05	0	0
K01593	0	6.47298e-08	0	0	3.42588e-07	9.13302e-08	0	5.06144e-07	5.11482e-05	0	0
K01594	0	4.7771e-08	0	0	0	8.19193e-08	0	2.92708e-07	4.89378e-06	0	3.3233e-07
K01595	0.0167159	0.016628	0.00396028	0.0106082	0.0115703	0.0255885	0.00241241	0.00240418	0.000855157	0.00659927	0.0381929
K01596	0.00479828	0.000645629	0.0120799	0.0470801	0.0215396	0.000526907	0.0043589	0.0193027	0.0199604	0.00774567	0.0233
K01597	0.00328383	0.00343328	0.000105723	5.31467e-05	3.45282e-06	0.0124784	6.16112e-05	0.000104551	6.83753e-05	0.00323181	0.000152903
K01598	0.000224734	0.00375748	0.00106434	0.000334944	0.00586631	0.0127062	0.000193348	0.00255151	0.00539384	0.00361757	0.000836605
K01599	0.0687034	0.0415959	0.0713364	0.048499	0.0735608	0.0308665	0.0661304	0.0402876	0.0438222	0.0529281	0.0531745
K01601	0.0146551	0.00181138	0.000155022	9.74009e-13	4.08235e-06	1.86477e-05	0.00086291	0.000479506	0.000852817	0.0223034	0.000414238
K01602	0	3.79704e-06	0	2.03402e-05	0	1.5811e-06	0	1.4179e-07	8.94773e-05	0.000127126	2.69453e-05
K01607	0.0392838	0.0535973	0.0481051	0.033356	0.0561003	0.0466721	0.0602947	0.0516803	0.0475164	0.0300525	0.063027
K01608	0.0102222	0.00157531	0.00376939	0.0103003	0.0108511	0.0202789	0.00122906	0.00126578	0.0011144	0.0019005	0.000297207
K01609	0.0249823	0.0399374	0.0358408	0.0120495	0.0381958	0.0174853	0.0564796	0.0403624	0.0479378	0.0361085	0.0288951
K01610	0.0501478	0.0397716	0.0360851	0.0208521	0.0310047	0.0376823	0.0568956	0.0395491	0.0416342	0.0543731	0.0259677
K01611	0.0419417	0.0203283	0.0214463	0.0115689	0.0358319	0.0290069	0.00672541	0.0158151	0.0249993	0.0555834	0.0198004
K01612	0	1.59543e-09	0	0	0	0	0	0	0	0	0
K01613	0.050597	0.0388192	0.0306976	0.019175	0.0206332	0.0299635	0.0521169	0.0268592	0.0224741	0.0422544	0.0188197
K01615	0.0511687	0.00637171	0.00630083	0.0239867	0.00891223	0.00427681	0.00780523	0.0109576	0.0274371	0.0785299	0.00341566
K01616	0	2.67637e-12	0	0	0	4.58953e-12	0	0	3.78324e-06	0	0
K01617	5.0424e-06	2.31327e-06	1.15926e-06	4.67034e-06	2.05256e-06	3.81402e-05	0	5.86346e-05	0.000189804	3.13614e-06	0.00010275
K01619	0.0549499	0.0885551	0.103412	0.0640466	0.0604756	0.0497907	0.0813213	0.0741004	0.0673153	0.0503653	0.0639491
K01620	0.0374209	0.0585895	0.0501132	0.0507809	0.0516648	0.0289402	0.0649211	0.0539263	0.0366886	0.0391322	0.0537148
K01621	0.0103178	0.0246672	0.00570776	0.0461271	0.0108498	0.0123231	0.00688942	0.0121185	0.00546151	0.0135962	0.0268702
K01622	0	4.40851e-10	0	0	0	7.55987e-10	0	6.17719e-07	0.000327931	0	0
K01623	1.17516e-15	0.0146424	0.0117282	0.00680554	0.00230214	0.00253604	0.00567143	0.00449255	0.0054921	0.00323157	0.003198
K01624	0.0828612	0.0695288	0.128158	0.125195	0.0851587	0.0873728	0.126773	0.124995	0.133024	0.101281	0.136385
K01625	0.041596	0.0823516	0.0811188	0.104812	0.0531508	0.0434909	0.0744913	0.0794948	0.0680553	0.0423027	0.0429555
K01626	0.055473	0.0671067	0.037072	0.0443399	0.0642431	0.100599	0.0177794	0.0335815	0.0380115	0.0534845	0.0701155
K01627	0.0540517	0.00852952	0.00759816	0.0157356	0.0165469	0.0372802	0.0441248	0.0192021	0.00947696	0.027391	0.00147534
K01628	0.0160614	0.0168951	0.0427193	0.0595373	0.0452413	0.0326569	0.0279908	0.0443267	0.0402631	0.0287432	0.0230946
K01629	0.0115478	0.0203636	0.026226	0.0211644	0.010536	0.0259181	0.0492551	0.0234257	0.0142723	0.0216344	0.0142082
K01630	0.0126252	0.00194785	0.0253816	0.022715	0.0131486	0.0250454	0.0119482	0.0106251	0.00808764	0.00608258	0.0108978
K01631	0.00900101	0.000472949	0.000828253	0.0002989	2.32608e-05	0.0103057	0.000976797	0.00281374	0.000518208	0.000199406	8.82281e-05
K01633	0.0511785	0.0111373	0.00813214	0.0107022	0.0233308	0.0399013	0.0444161	0.0201254	0.0103042	0.0301549	0.00205252
K01634	0	0	0	0	0	0	0	0	0	0	0
K01635	0.00502818	0.0184967	0.00982789	0.000436108	0.00154479	0.00388554	0.000588678	0.000133138	0.00115	0.00339308	0.00154991
K01637	0.0126333	0.00468659	0.0037685	0.0105665	0.0108743	0.0253629	0.000317196	0.000561596	0.00033135	0.00153853	9.53697e-05
K01638	0.0201139	0.00593996	0.00640299	0.0208091	0.0113959	0.0447466	0.000577581	0.00092692	0.000369909	0.00298578	0.000107189
K01639	0.0538948	0.00731126	0.0354572	0.0517485	0.0259344	0.0236882	0.0628029	0.044195	0.0314179	0.0193023	0.034306
K01640	0.00479898	0.000252308	0.00612963	0.0456052	0.0149514	0.000411355	0.00617619	0.0147669	0.00960362	0.00371666	0.00145619
K01641	0.00303601	0.00343221	7.21841e-05	5.31467e-05	3.45282e-06	0.0124783	5.41601e-05	0.000104131	9.38124e-05	0.00323183	1.7294e-05
K01643	0.0341139	0.0131842	0.0220389	0.0113335	0.00523656	0.00445546	0.0181816	0.0153367	0.0136808	0.0459057	0.00368566
K01644	0.034373	0.0148901	0.0232287	0.0124424	0.00594247	0.00444898	0.0181817	0.0163581	0.0142813	0.0463342	0.00430455
K01646	0.0242644	0.0119904	0.0211511	0.0110788	0.0052083	0.00405872	0.016931	0.0149973	0.012963	0.0304356	0.00338098
K01647	0.0444703	0.0842123	0.0802107	0.0986221	0.0720223	0.0453652	0.0704483	0.0802043	0.0750966	0.0729108	0.108951
K01648	0	0	0	0	0	0	0	0	0	0	0
K01649	0.0601242	0.0620173	0.0636382	0.0736206	0.0745485	0.0468061	0.0669125	0.0693785	0.0828002	0.0768157	0.0800735
K01652	0.0919144	0.12778	0.131054	0.108568	0.127406	0.125957	0.092514	0.105956	0.136891	0.133425	0.111434
K01653	0.0642546	0.0938786	0.0815222	0.0638216	0.0653428	0.0711481	0.0708182	0.0754738	0.0859751	0.0925584	0.0809797
K01654	0.000135073	0.0104083	0.00257391	7.58998e-05	0.000763306	0.00201611	0.0369673	0.00784732	0.00548414	0.0115217	0.00205783
K01655	0	4.58196e-10	0	0	0	7.85731e-10	0	0	2.05775e-06	0	8.34829e-07
K01656	0	0	0	0	0	0	0	1.70764e-07	2.93711e-15	0	0
K01657	0.0497397	0.0323778	0.0397142	0.0214242	0.052226	0.0424654	0.0595423	0.0437573	0.0510846	0.0603381	0.0531874
K01658	0.0381353	0.0242812	0.0318069	0.012763	0.0464038	0.0171371	0.0562723	0.0394378	0.0432894	0.0534384	0.0221618
K01659	0.000566317	0.00171021	0.00165345	0.000165671	0.0103575	0.000399791	0	8.03535e-05	3.65163e-05	0.00019681	1.80972e-05
K01661	0.0524109	0.00771913	0.00652526	0.0107791	0.00612507	0.0374424	0.0439142	0.0160319	0.00347375	0.0260502	0.000798525
K01662	0.0702051	0.0823913	0.0851341	0.0525654	0.0622879	0.0574712	0.142294	0.096274	0.09519	0.0728446	0.0928431
K01663	0	5.75314e-08	0	0	0	8.00326e-08	0	1.4179e-07	6.53078e-08	0	0
K01664	0.0254338	0.0131519	0.0050478	0.0141157	0.00185165	0.0362264	0.00341581	0.00312888	0.00201709	0.0192948	0.0254056
K01665	0.0494065	0.00879072	0.00797734	0.0156213	0.0184262	0.0262981	0.0459847	0.0184077	0.00587175	0.0219346	0.00562537
K01666	0.00276935	0.055095	0.0501449	0.000522301	0.0246446	0.00762894	0.119185	0.0268988	0.0332499	0.0296887	0.0259929
K01667	0.00707101	0.00190728	0.00487833	0.00323423	0.00905978	0.00102952	0.00668154	0.0134993	0.0114376	0.0028719	0.00172174
K01668	1.84128e-17	0.00105475	0.0013126	0.0001902	0.000506912	0.000353698	0.000406588	0.000933876	0.00230554	0.000349675	0.00034059
K01669	0.0130391	0.00525735	0.00390418	0.0120372	0.0110166	0.0257678	0.00032607	0.000840478	0.00189658	0.00404597	0.000271855
K01670	0	0	0	0	0	0	0	0	0	0	0
K01671	0.00293698	0.000468302	0.00162973	5.21418e-09	0	4.0625e-05	0	7.34257e-05	0.000142163	0	5.29847e-06
K01672	0	5.37339e-13	0	0	0	0	0	0	0	0	0
K01673	0.0595946	0.0405928	0.0273228	0.012573	0.0462485	0.0400399	0.0505989	0.0248648	0.0165777	0.0437967	0.0383555
K01674	0.00805636	0.000725923	0.000275512	0.000147197	1.04736e-05	0.000524252	5.41601e-05	0.000164325	0.0002435	8.72832e-05	2.43098e-05
K01676	0.0509925	0.00553411	0.0099087	0.0210926	0.0170652	0.0505652	0.0431083	0.0181572	0.00776785	0.00629267	0.000871953
K01677	0.0336659	0.0478101	0.0489303	0.0614667	0.0361976	0.00467835	0.0192236	0.0437784	0.0583742	0.0748141	0.0429649
K01678	0.0336659	0.0478111	0.0483716	0.0588657	0.0359247	0.00467835	0.0188383	0.042489	0.0542036	0.072922	0.0432328
K01679	0.0183805	0.00599287	0.00874878	0.0380499	0.0257014	0.028088	0.00759137	0.0214851	0.0101789	0.00791467	0.0114386
K01681	0.049295	0.0774272	0.0826201	0.0791063	0.0738227	0.0408732	0.0792665	0.0817195	0.0622407	0.0540806	0.0801243
K01682	0.0131891	0.00583774	0.00377395	0.0106633	0.0109335	0.0253551	0.000317196	0.00052368	0.000298563	0.00153853	3.32633e-05
K01683	0	0.000246144	0.00281073	0.00141891	0.00174548	0.000149346	0.00207774	0.00522112	0.00274048	0.000980427	0.00139716
K01684	0.00698095	0.000744641	0.00823724	0.00509428	0.00875646	0.00633916	0.0129266	0.0278352	0.0109615	0.00408742	0.00653422
K01685	0.0184031	0.0159195	0.0374115	0.0588505	0.0212329	0.0277438	0.0673204	0.0621271	0.0502608	0.0338217	0.0260814
K01686	0.0325246	0.0295982	0.0526911	0.0657515	0.0252653	0.0274671	0.106699	0.0653548	0.038437	0.0226095	0.0243428
K01687	0.0569734	0.106174	0.103939	0.113366	0.0825584	0.0447417	0.0873177	0.109928	0.119413	0.103997	0.122819
K01689	0.0510694	0.0772845	0.0799744	0.0584339	0.0554147	0.0570772	0.105451	0.0663814	0.0815839	0.0872737	0.0753123
K01690	0.0126327	0.00512817	0.00372181	0.0104165	0.0108595	0.0250652	0.000317196	0.000522009	0.000157942	0.00153853	5.29847e-06
K01692	0.00620759	0.00066988	0.0102075	0.000287027	0.039889	0.00635707	0.00485472	0.00294629	0.00361548	0.00343454	0.000771211
K01693	0.0175258	0.0549339	0.0422844	0.035211	0.0414909	0.0160122	0.0166323	0.0432668	0.0573438	0.053615	0.0745053
K01694	0	1.38362e-10	0	0	0	2.37268e-10	0	8.15849e-05	5.4454e-05	0	0
K01695	0.0445517	0.0760673	0.0561677	0.0245852	0.0447364	0.0452949	0.0605919	0.0456698	0.0582008	0.0474001	0.0555643
K01696	0.0543523	0.0534319	0.0484029	0.0238179	0.0439332	0.0428847	0.0617192	0.0481632	0.0640192	0.0655861	0.0558706
K01697	0.00786895	0.00777038	0.00294827	0.00355772	0.0109453	0.00558914	0.00624287	0.00354419	0.000751039	0.00187438	0.0247917
K01698	0.0302957	0.0233663	0.0183409	0.0408656	0.0225404	0.0282805	0.00670558	0.0126076	0.019214	0.0322457	0.0124627
K01699	0.0179791	0.00193578	0.00207463	0.0455547	0.00228818	0.00622102	0.00320786	0.00756119	0.00218963	0.0154408	0.000481709
K01702	0	4.46561e-10	0	0	0	7.65261e-10	0	2.24098e-09	1.40936e-06	0	0
K01703	0.0631104	0.0800951	0.0804311	0.0542301	0.0686285	0.0413148	0.0752389	0.0830638	0.0878826	0.0967732	0.0870513
K01704	0.0623917	0.0711487	0.0617238	0.0494489	0.0554326	0.0413147	0.0701175	0.0732637	0.0742465	0.0899602	0.0847042
K01705	0	8.01376e-11	0	0	0	1.37423e-10	0	4.37698e-07	8.31563e-19	0	0
K01706	0.0184865	0.00371589	0.0117448	0.0452622	0.00342161	0.0350118	0.0139492	0.0283296	0.0139182	0.00650129	0.0173617
K01707	2.43378e-06	2.93157e-06	5.49335e-10	1.03272e-05	1.16112e-05	3.45412e-06	0	1.35343e-08	8.80608e-06	2.95619e-05	5.6605e-07
K01708	0.0126684	0.00105039	0.00485844	0.0489318	0.00246911	0.00676323	0.00694926	0.00979924	0.00318386	0.00175185	0.00206566
K01709	0.0189511	0.012283	0.0277073	0.00638628	0.0169534	0.00225819	0.0468377	0.0236996	0.0224763	0.0118807	0.0180221
K01710	0.0748081	0.079335	0.07012	0.0399914	0.0521511	0.0664189	0.076408	0.0665441	0.0634004	0.0809812	0.0717864
K01711	0.0257202	0.0017489	0.0155039	0.00171425	0.0247065	0.0024412	0.0890897	0.0464459	0.0231308	0.021074	0.0176335
K01712	0.0377046	0.00315474	0.0158228	0.0096679	0.0220429	0.00723852	0.0492202	0.0212208	0.0115865	0.027201	0.00255416
K01713	0.00333235	0.000616659	4.65635e-05	0.000172588	0.0103423	0.00592684	5.68112e-05	0.000176076	0.000995016	0.000109434	4.15657e-05
K01714	0.0855759	0.0885752	0.126547	0.124889	0.129882	0.0661568	0.146016	0.144437	0.129491	0.109688	0.149921
K01715	0.00493537	0.010101	0.026731	0.0521226	0.0687048	0.00151281	0.0204488	0.0343878	0.0460286	0.0311608	0.0269755
K01716	0.0126303	0.00583403	0.00372181	0.0104178	0.0108576	0.0250652	0.000317196	0.000522009	0.000156087	0.00151357	5.29847e-06
K01719	0.0353997	0.00593553	0.00653124	0.0106321	0.0162985	0.0261966	0.0434083	0.018063	0.00628534	0.00489489	0.000453059
K01720	0.000563324	0.00165832	0.00160676	6.80228e-05	0.0103379	9.49478e-05	0	8.06372e-05	8.54017e-05	0.000194986	3.30985e-05
K01721	0.00104143	3.12563e-05	9.08084e-05	0.000249354	3.59993e-06	0.00178605	0.000113622	1.21136e-10	7.30969e-05	2.15931e-05	3.10874e-05
K01723	0	0	0	0	0	0	0	0	0	0	0
K01724	0	1.45078e-05	0	2.7301e-05	0.0103409	2.71206e-05	0	1.08915e-05	0.000301942	0.000194955	9.62807e-05
K01725	2.14565e-05	1.19474e-05	0.000721194	7.06078e-05	0.0103369	0.000956654	5.67936e-05	8.56163e-05	0.000137803	1.84438e-05	4.31805e-05
K01727	0.000893211	0.00091938	0.0196972	0.003108	0.0140189	0.000235368	0.00116932	0.00261529	0.00435425	0.00204051	0.00184777
K01728	0.00320504	0.000163196	7.85259e-05	0.000137904	1.22523e-05	0.000694532	0.000454993	0.00103024	0.00153013	0.000714198	0.000318574
K01729	9.41516e-11	1.2555e-05	0	0	0.0103379	3.52531e-06	2.66614e-08	0.00054874	6.42302e-06	0.000470421	2.67593e-06
K01730	0.00663065	0.000408388	0.00296857	0.000250528	2.16455e-05	0.00580038	0.0356822	0.00491488	0.00132978	0.00111806	0.000824756
K01731	0	0	0	0	0	1.72166e-06	0	0	6.38699e-08	0	0
K01732	1.06791e-12	1.97631e-08	8.81299e-05	1.15135e-05	7.08873e-06	1.72164e-06	8.98513e-06	0.00114589	0.00409119	0.000140857	0.00172668
K01733	0.0582576	0.0621259	0.0582606	0.0703772	0.0546376	0.0453196	0.0662698	0.0740136	0.0709069	0.0744244	0.0787407
K01734	0.0340876	0.0626864	0.0716019	0.0563685	0.0449899	0.0308104	0.0358758	0.0802596	0.0859319	0.0726202	0.0587092
K01735	0.0537761	0.0563606	0.0595568	0.0479262	0.052956	0.0440742	0.0613829	0.0643124	0.0713595	0.0682517	0.0551907
K01736	0.0564659	0.0703699	0.0606047	0.0476319	0.0526761	0.0446247	0.0635762	0.0655653	0.069381	0.0701924	0.0799615
K01737	0.0420603	0.0256997	0.029515	0.0156781	0.02421	0.0273132	0.0541307	0.0438412	0.0241177	0.0309429	0.0308052
K01738	0.0767276	0.091554	0.0840352	0.0588799	0.113377	0.0629769	0.0801315	0.10196	0.104774	0.0974937	0.110889
K01739	0.0160152	0.0378847	0.0184249	0.0108659	0.00855102	0.0417133	0.00514442	0.00561593	0.00857386	0.0154393	0.0331018
K01740	0.0813329	0.107275	0.103513	0.0869205	0.0899102	0.0195692	0.134791	0.125595	0.128694	0.12168	0.135342
K01741	0	4.02239e-12	0	0	0	6.89774e-12	0	3.00287e-09	1.9738e-06	0	0
K01744	0.0617696	0.0311354	0.0205847	0.065402	0.0260134	0.0290056	0.0546778	0.0332621	0.0180455	0.032896	0.0197273
K01745	0.0384115	0.00600498	0.0317093	0.0160642	0.037429	0.00847514	0.0952547	0.0296601	0.0195154	0.0366677	0.00779599
K01746	0.0146551	0.00180207	0.00418933	0.00147424	0.00207285	0.000431345	0.00374096	0.00160313	0.00350881	0.0245718	0.00137697
K01749	0.0303459	0.0538444	0.0441438	0.0472859	0.0293243	0.0309349	0.0133209	0.0247547	0.0363788	0.0430662	0.0140796
K01750	0.000665789	0.0231712	0.0224163	0.00225416	0.0212066	0.00986748	0.00720327	0.00905035	0.00742633	0.0110864	0.00451349
K01751	0.0203598	0.0162352	0.0249988	0.0368498	0.0113627	0.0113928	0.0194794	0.0320902	0.02215	0.0326189	0.0157309
K01752	0.103268	0.105006	0.105643	0.128063	0.0872554	0.104559	0.087205	0.0988152	0.103102	0.115755	0.110262
K01753	0.0131636	0.0140315	0.0115698	0.0120141	0.0124415	0.0269893	0.00190362	0.0127258	0.00766873	0.00632716	0.0159873
K01754	0.0448571	0.0742122	0.0722481	0.0589663	0.076213	0.0687037	0.0608098	0.0540541	0.0599721	0.0724202	0.0694365
K01755	0.0575946	0.0614097	0.0542785	0.0539654	0.0492013	0.0428321	0.0640679	0.0664993	0.0713492	0.0746806	0.0770752
K01756	0.0588045	0.0670558	0.0555462	0.0486475	0.0705477	0.0434745	0.0638988	0.0696727	0.0734685	0.0711432	0.0766379
K01757	0	1.25632e-11	0	0	0	2.15438e-11	0	0	3.53994e-07	0	0
K01758	0.00931836	0.0120762	0.00844734	0.00546927	0.0267221	0.00558643	0.00452493	0.00370223	0.00460375	0.00233981	0.00193598
K01759	0.0817929	0.110343	0.101622	0.0537595	0.109766	0.0507914	0.0688937	0.0726545	0.0873878	0.0546784	0.0503482
K01760	0.0194712	0.0146908	0.00617528	0.0109826	0.00139773	0.0393775	0.0026507	0.00691761	0.00767522	0.00601702	0.0342646
K01761	0.0113373	0.00997091	0.00366037	0.000263303	0.0072996	0.0020289	0.00260264	0.00660167	0.00602079	0.0170177	0.00425897
K01762	0	4.06407e-08	7.41432e-05	2.71057e-05	0	6.96921e-08	0	0.000194774	7.85763e-05	0.000487092	2.39753e-05
K01766	0.0126303	0.00528576	0.00372245	0.0104152	0.0108582	0.0250584	0.000317268	0.000522115	0.00015577	0.00151361	6.85055e-06
K01768	0	0.000369629	0.000578229	2.81233e-05	5.10696e-05	4.96252e-05	0.000969808	0.00403156	0.002492	0.00101297	0.000949619
K01769	0	2.58824e-08	0	1.46906e-05	2.06674e-06	4.43841e-08	0	0	5.67937e-06	0	3.22272e-06
K01770	0.0405282	0.0569827	0.0510991	0.0461933	0.0426739	0.0317171	0.060834	0.0499159	0.0580397	0.0413978	0.0544838
K01771	0.00975915	0.00318361	4.62651e-05	4.53133e-13	0.00241085	0.000149357	0.000124563	0.00396089	0.00230937	0.00236379	0.000893414
K01772	0.030388	0.00765426	0.00382791	0.0106829	0.0113641	0.0377874	0.00116051	0.000740964	0.000707644	0.0235013	0.000312487
K01775	0.0750303	0.0630293	0.0751769	0.0931327	0.0779886	0.0704174	0.0808564	0.0866043	0.0833859	0.0766022	0.0993722
K01776	0.0564561	0.0765397	0.0613221	0.044296	0.0513265	0.0445359	0.0581659	0.0529566	0.0633423	0.0581704	0.0725579
K01777	0.000100459	0.0321708	0.00746837	0.00073663	0.00104656	0.00102283	0.00106749	0.00264203	0.00321814	0.00492864	0.00224365
K01778	0.054429	0.0698916	0.0693921	0.0563723	0.0514071	0.0341205	0.0712556	0.065063	0.0724061	0.0781723	0.0616129
K01779	0.00705042	0.0214788	0.0234989	0.0253319	0.0302457	0.01421	0.011513	0.0243498	0.0214336	0.00762336	0.0328518
K01781	0	6.90565e-07	3.98765e-07	2.05e-05	0	1.18366e-06	1.75117e-05	0.000446576	0.000177578	0.000122765	0.000239425
K01782	0.0126168	0.00555651	0.0037685	0.010519	0.0108707	0.025316	0.000317196	0.000522588	0.000196987	0.00153853	5.29847e-06
K01783	0.0600789	0.116128	0.110265	0.0694613	0.067023	0.0486492	0.0876439	0.0863794	0.0936207	0.0816312	0.105268
K01784	0.111453	0.114491	0.0814887	0.054978	0.0647848	0.0483013	0.0896455	0.0962541	0.0969948	0.130099	0.117125
K01785	0.0964865	0.0720398	0.07656	0.026662	0.0508479	0.0575659	0.225104	0.101345	0.0846819	0.0854346	0.0909589
K01787	0.0311484	0.0123794	0.0202693	0.0231008	0.0172221	0.000206585	0.0520183	0.0558252	0.0250301	0.00691698	0.0241463
K01788	0.0161054	0.0348423	0.0429965	0.0250922	0.00920606	0.0437438	0.0196067	0.0245886	0.0203603	0.0214492	0.0259711
K01790	0.0861527	0.0530761	0.0532708	0.0244932	0.0532744	0.041504	0.10361	0.0689976	0.0509859	0.0540189	0.0514273
K01791	0.160214	0.0317468	0.0383705	0.0437347	0.0669219	0.0502876	0.101359	0.0839749	0.0513394	0.0524341	0.0343222
K01792	0.0142908	0.0111977	0.00384307	0.0104512	0.0318941	0.0254478	0.00214592	0.00209076	0.00173168	0.00235728	0.0184879
K01793	0	0	0	0	0	0	0	0	1.29792e-11	0	0
K01795	0	2.46083e-07	0	0	0.0103403	4.21992e-07	0	5.94741e-06	1.1069e-06	0	0
K01796	0	1.90197e-06	0	3.92368e-06	1.87846e-06	9.50047e-06	0	0	4.14989e-05	0	0
K01799	2.09001e-06	0.000341766	0.00482967	0.00143576	0.00243617	4.46252e-06	0.0029965	0.00411968	0.00176427	0.00123229	0.000435786
K01800	2.99338e-06	5.68813e-05	4.66938e-05	0.000125196	0.0206796	0.000299034	0	5.94741e-06	2.47026e-08	2.95619e-05	1.00796e-08
K01801	0.00274963	0.000389157	0.000143602	0.000269548	3.278e-05	0.00039756	0	8.92111e-06	6.77312e-06	0	1.00796e-08
K01802	0.0427041	0.00930227	0.00292367	0.000260354	0.0300295	0.00210792	0.0517006	0.0408887	0.00495809	0.00719909	0.0355426
K01803	0.0648225	0.0718704	0.0694369	0.0809592	0.0651571	0.053054	0.075474	0.0844996	0.0904608	0.0810521	0.0919085
K01804	0.0154168	0.026963	0.028181	0.0193171	0.0149806	0.0273352	0.0561921	0.0291715	0.0232689	0.0257785	0.0395187
K01805	0.0286209	0.00937544	0.0100038	0.00829995	0.00513243	0.0230571	0.0545974	0.0285985	0.0131963	0.0104298	0.0286306
K01807	0.0405081	0.0152554	0.00951028	0.0146055	0.0163009	0.0383112	0.00829615	0.0167719	0.00456178	0.00920658	0.0281629
K01808	0.0466103	0.0712634	0.0708567	0.0442877	0.0446496	0.0150205	0.073763	0.0806593	0.0886968	0.0754888	0.0753058
K01809	0.0422815	0.0535415	0.0708353	0.0535887	0.0303693	0.0418679	0.0658678	0.0586094	0.0535764	0.0267546	0.0548408
K01810	0.0614489	0.0768592	0.076867	0.0726676	0.0651476	0.0442057	0.066434	0.0720394	0.0812782	0.0750463	0.0793853
K01811	0.0299408	0.0481877	0.0480675	0.083709	0.0279643	0.0445128	0.116379	0.0692009	0.0375181	0.0486015	0.0350676
K01812	0.0342878	0.026637	0.0360712	0.0465527	0.0178784	0.0410083	0.0592547	0.0422932	0.034496	0.0277162	0.0234289
K01813	0.0110016	0.0410025	0.0370815	0.019223	0.0147563	0.0315526	0.0496406	0.0230923	0.015238	0.030537	0.0161188
K01814	0.0485917	0.0581644	0.0490461	0.0456777	0.0461611	0.0404242	0.0594619	0.0611408	0.0639547	0.0595993	0.0676865
K01815	0.0232198	0.00448872	0.0326006	0.00775805	0.0259902	0.00304469	0.0935639	0.0397735	0.0249258	0.02136	0.0463886
K01816	0.00605357	0.0122845	0.00784894	0.00871258	0.0247443	0.00791719	0.00196088	0.00908742	0.0113227	0.0104456	0.00252054
K01817	0.0278894	0.0488988	0.0361149	0.01077	0.0380545	0.0176961	0.0601432	0.0447637	0.0503613	0.0381017	0.0559399
K01818	0.0298039	0.014454	0.0274226	0.0279763	0.0173621	0.0279476	0.0500051	0.0239043	0.0191434	0.0174191	0.0111905
K01819	0.00616849	0.00827544	0.00028078	0.000120359	6.89231e-06	0.0040616	0	1.94339e-06	0.000389112	0.00652833	0.000318231
K01820	0	4.15976e-07	9.78259e-07	5.70786e-05	5.04816e-05	3.14173e-07	0	0.000103635	0.00104605	0	0.000959216
K01821	0.0229777	0.0090677	0.0092044	0.00260384	0.00446515	0.0222839	0.00386657	0.00555991	0.0118156	0.0310887	0.00332662
K01822	0	4.31217e-07	0	1.2531e-06	7.0416e-07	3.42976e-06	0	0	1.60333e-05	0	8.45893e-06
K01823	0.0168899	0.00891546	0.00442679	0.0122021	0.00102019	0.0387907	0.00140698	0.00380265	0.00307113	0.00562755	0.00181252
K01825	0.0126168	0.00546853	0.0037685	0.0105164	0.0108743	0.0253048	0.000317196	0.000522089	0.000154559	0.00153853	5.29847e-06
K01826	0.00514676	0.000825017	0.000397045	0.000300565	0.0206799	0.00596636	5.68112e-05	0.000221543	0.000158225	9.12822e-05	8.28765e-06
K01829	0	2.874e-06	0	0	0	5.30601e-06	0	3.25093e-06	4.36714e-05	0	2.71132e-06
K01830	0	1.14162e-16	0	0	0	2.23466e-42	0	0	0	0	0
K01834	0.0475294	0.041325	0.0177911	0.0120215	0.0113201	0.0520533	0.0515754	0.0347375	0.0206193	0.0305547	0.0823194
K01835	0.0580558	0.063187	0.0694399	0.0553044	0.04711	0.0296086	0.0710688	0.0778913	0.0863244	0.0862118	0.0915399
K01836	0	0	0	0	0	0	0	0	3.91284e-13	0	0
K01838	0.00939757	0.0376755	0.0246449	0.0294633	0.0162176	0.0135098	0.00559923	0.0144208	0.0157148	0.0283337	0.00327225
K01839	0.0310601	0.0482021	0.049661	0.0322163	0.0224034	0.0431114	0.0165708	0.028668	0.0406531	0.0607203	0.045118
K01840	0.033305	0.00189173	0.0053451	0.000210527	0.00553881	0.0150275	0.0428242	0.0183456	0.0080045	0.00508679	0.000471905
K01841	0.0189391	0.000608211	0.00588159	8.60069e-05	0.00509775	0.0018293	0.00571309	0.0097123	0.00952251	0.0165297	0.0108884
K01843	0.0237714	0.00051839	0.00507969	0.0455599	0.0131638	0.000476491	0.0422388	0.0299043	0.0151238	0.00626276	0.00350975
K01844	0.00239799	9.08173e-05	0.000627849	0.0228	0.00154682	0.000352775	0.00130666	0.00587956	0.00281622	0.000607554	0.00130496
K01845	0.0303105	0.0242661	0.0226416	0.0404589	0.0509781	0.0295953	0.00882224	0.0152488	0.0250248	0.0337235	0.0132647
K01846	0.0134036	0.00239311	0.00314006	0.012604	0.00724904	0.0200253	0.000435739	0.0012319	0.00165415	0.00312897	0.000623185
K01847	0.0774845	0.00571652	0.00929018	0.0104002	0.0093996	0.0238622	0.0873942	0.0363924	0.0184726	0.0513165	0.00192644
K01848	0.0175949	0.00176375	0.000527334	0.022808	0.00133982	0.00192849	0.00210732	0.00433106	0.00252008	0.0221765	0.000398928
K01849	0.0170531	0.00176438	0.00059829	0.0227694	0.00133966	0.00192849	0.00210732	0.00481802	0.00294436	0.0221181	0.000500141
K01850	0	0	0	0	0	2.1077e-140	0	2.39785e-06	0	0	0
K01851	0	4.20767e-09	0	1.30483e-22	0.0103269	7.21545e-09	0	5.94741e-06	2.28062e-05	0	1.30834e-05
K01852	0	0	0	0	0	1.22126e-157	0	0	1.50635e-05	0	0
K01853	0	0	0	0	0	0	0	0	0	0	0
K01854	0.0156369	0.0555007	0.0460353	0.04124	0.0250104	0.0143028	0.0994005	0.0599905	0.0487721	0.0552664	0.0591172
K01856	0.00275019	0.000205548	9.52409e-05	0.000155164	0.0103537	0.00594572	5.68112e-05	0.000157221	2.56968e-05	9.12822e-05	1.36995e-05
K01857	0.00275019	0.000567004	0.00119143	0.000148276	0.0103473	0.00607242	0.00179314	0.00529655	0.000650485	0.000306462	0.000453278
K01858	0.00521551	0.00116411	0.0040538	0.00151559	0.00196895	3.48693e-05	0.0438498	0.0139303	0.00304261	0.00285502	0.0137722
K01860	0	1.88108e-08	0	0	1.40832e-06	1.22467e-09	0	0	1.63908e-07	0	0
K01865	0	4.67872e-09	0	0	1.98841e-07	8.02322e-09	0	0	8.52388e-08	0	0
K01866	0.0588073	0.0627837	0.0618924	0.0466134	0.0616074	0.0446173	0.0658774	0.067993	0.0754879	0.0737366	0.0775247
K01867	0.0687487	0.0657711	0.0601909	0.0487465	0.0544188	0.0498914	0.0638883	0.0639459	0.0693506	0.0773598	0.0775087
K01868	0.0588898	0.06266	0.0675852	0.0522335	0.061408	0.046633	0.0671933	0.0671252	0.0737344	0.0759629	0.0782158
K01869	0.0670709	0.0681454	0.0671044	0.0527973	0.0583881	0.0538718	0.0649712	0.0660817	0.0661064	0.0768289	0.0764456
K01870	0.0700056	0.062157	0.0583329	0.0503808	0.0551819	0.0442345	0.0638843	0.0681054	0.0797631	0.0738093	0.0781798
K01872	0.0588074	0.0923553	0.0986966	0.0599034	0.0914079	0.0473374	0.0746893	0.0930862	0.111904	0.0913754	0.106253
K01873	0.0638519	0.0779329	0.0786326	0.0954784	0.0690616	0.044184	0.0685735	0.0735073	0.0818624	0.0752205	0.0880573
K01874	0.0588472	0.0634114	0.0635959	0.0541098	0.0565523	0.0448	0.0679195	0.0801835	0.0801561	0.0915433	0.0900696
K01875	0.0588045	0.0667926	0.0575748	0.0465863	0.0510631	0.0442191	0.0630972	0.063004	0.0670362	0.0703537	0.0764367
K01876	0.0612033	0.062519	0.0608904	0.0711116	0.0715268	0.0448175	0.0687133	0.0774108	0.084488	0.0758421	0.0883837
K01878	0.0309477	0.0111911	0.00459479	0.0107402	0.0115016	0.0409676	0.00142634	0.00122705	0.00279774	0.026791	0.001002
K01879	0.0309592	0.0113219	0.00459479	0.0107443	0.0116479	0.0416673	0.00142634	0.00122765	0.00293215	0.026791	0.00100235
K01880	0.0278552	0.0509496	0.0544459	0.0356841	0.0426741	0.00323463	0.0621106	0.0632709	0.0681358	0.0439192	0.076928
K01881	0.0590507	0.06237	0.0630644	0.0465926	0.0549599	0.0442014	0.0647153	0.0660891	0.0769995	0.0813578	0.0879094
K01883	0.0588045	0.0704808	0.0649046	0.0507064	0.0549053	0.0462824	0.0639583	0.0656995	0.0694058	0.0741707	0.080438
K01884	0	1.04111e-06	0	3.86855e-05	0	0.000402681	0	3.7193e-06	8.49498e-05	9.94194e-05	6.91215e-06
K01885	0.0681294	0.0647598	0.0594489	0.0908067	0.0614146	0.0309229	0.0700731	0.0828287	0.0812901	0.0795883	0.120543
K01886	0.0553845	0.0383604	0.0414823	0.0666973	0.0475427	0.0305108	0.0618682	0.0601339	0.0535449	0.0588758	0.0332977
K01887	0.0590558	0.0751717	0.060953	0.0492374	0.049958	0.0442018	0.0647149	0.0689227	0.0739247	0.0733487	0.0757426
K01889	0.0595248	0.0623918	0.0569472	0.0465054	0.0490136	0.0447308	0.0632543	0.0660388	0.0670811	0.068639	0.0769204
K01890	0.0643194	0.0625912	0.0636576	0.0932683	0.0593393	0.0442008	0.0673251	0.0700855	0.0715245	0.0713749	0.0782565
K01892	0.0588058	0.0639313	0.0586635	0.0465776	0.0519981	0.0442052	0.0635653	0.0635165	0.068495	0.0702451	0.0758434
K01893	0.0407928	0.0641298	0.0561018	0.0472153	0.0400231	0.0417683	0.0605398	0.0542835	0.0544143	0.0420466	0.0445613
K01894	0.0132184	0.00335362	0.0037685	0.0105577	0.0109317	0.0253651	0.000317196	0.000534755	0.00164492	0.00179644	0.000411005
K01895	0.0248099	0.0044976	0.00915217	0.00367028	0.0479257	0.00669304	0.044044	0.0286318	0.0280101	0.0112709	0.0151232
K01896	0	5.69835e-10	0	8.35234e-21	7.83232e-06	9.77173e-10	0	2.99097e-05	0.000402562	0	0.000336838
K01897	0.119033	0.0459141	0.0319805	0.0258887	0.0645816	0.0281701	0.195414	0.101445	0.0544442	0.0627709	0.148656
K01899	0	2.65418e-12	0	0	0	4.55149e-12	0	9.68906e-09	2.75416e-20	0	0
K01900	0	0	0	0	0	0	0	0	0	0	0
K01902	0.0385888	0.012049	0.00393533	0.0106946	0.0166303	0.0276029	0.00716111	0.00783395	0.00459051	0.00409584	0.0257013
K01903	0.0386137	0.0120532	0.00393544	0.01068	0.0165924	0.0276007	0.00728559	0.00793744	0.00467881	0.00419957	0.0257764
K01904	0	5.16536e-08	0	0	0	8.85774e-08	0	0	7.35954e-06	0	0
K01905	0	6.96656e-08	0.000335278	3.12991e-05	0	1.81214e-09	0	0.000324561	0.000223257	0.000247568	0.00292818
K01906	0.0146551	0.00167314	0.000116245	0.000531268	0.000356404	0.000633248	0.00122781	0.00236367	0.0123154	0.0243638	0.00243477
K01907	0	3.47998e-06	0	2.95634e-05	0.0103373	2.89755e-05	0	3.52969e-05	9.94942e-05	0.000194955	2.30816e-05
K01908	0.000549004	0.000419419	0.00160724	2.59319e-06	0.0103366	6.59842e-05	0	8.01005e-05	9.53762e-06	0.000201045	0
K01909	0	7.599e-11	0	0	0	1.3031e-10	0	0.000666919	0.000293034	4.88415e-05	0
K01910	0.0194588	0.0114131	0.0130173	0.00763597	0.00358675	0.00371709	0.0108418	0.00905052	0.010665	0.0212818	0.00274398
K01911	0.0523695	0.00770016	0.00649356	0.0107791	0.00586802	0.0374415	0.0420553	0.0139736	0.00343531	0.0260061	0.000748574
K01912	0.0432915	0.0637014	0.0521698	0.0224088	0.0419184	0.00790914	0.140842	0.0959573	0.0781904	0.0414	0.0410877
K01914	0.0340164	0.0543392	0.0561449	0.0475141	0.0311741	0.0290376	0.0577782	0.0550944	0.0515229	0.0411158	0.0467625
K01915	0.0855925	0.148769	0.146704	0.100102	0.182998	0.0485644	0.179627	0.168024	0.164871	0.137378	0.181273
K01916	0.0156746	0.00755514	0.00523664	0.0106682	0.0116353	0.0383974	0.000854534	0.00273159	0.00659838	0.0094731	0.00979111
K01918	0.0453043	0.023613	0.0177867	0.0132024	0.0290707	0.0292312	0.0468526	0.0291505	0.0262075	0.0414471	0.0218711
K01919	0.0182246	0.0155407	0.00488066	0.0107244	0.0115632	0.0267965	0.00285117	0.00511748	0.00330246	0.00944976	0.0330501
K01920	0.0126333	0.00576892	0.0037685	0.0105555	0.0108743	0.0253656	0.000317196	0.000524937	0.000261731	0.00173349	2.96796e-05
K01921	0.0693405	0.0749443	0.0697696	0.0815021	0.0692185	0.0678798	0.0646398	0.0744835	0.0833107	0.0747482	0.0817559
K01922	0.000224734	0.00375748	0.000270105	0.00033252	0.0109205	0.0127062	0.000193348	0.00297896	0.0060435	0.00382423	0.000889832
K01923	0.0540492	0.069825	0.0612109	0.049322	0.049715	0.0444727	0.0637216	0.0639445	0.0680347	0.0639134	0.0786866
K01924	0.0612018	0.0622338	0.0570266	0.0705313	0.052053	0.0441934	0.0645549	0.0659466	0.0686639	0.0703059	0.0760745
K01925	0.0612018	0.0669624	0.0581736	0.0741477	0.0506637	0.0447538	0.0697484	0.0730964	0.077404	0.0832263	0.0788727
K01926	0.0292669	0.0517338	0.0541333	0.0579601	0.0448397	0.0179785	0.0610583	0.0685059	0.0681186	0.0346338	0.054925
K01928	0.0675108	0.0958842	0.0763211	0.0729674	0.0542725	0.0570025	0.0667961	0.0698194	0.0728537	0.0721997	0.0800154
K01929	0.0619205	0.0709381	0.0662339	0.0711255	0.0553073	0.0441903	0.0653308	0.0692455	0.0721576	0.0699844	0.0762822
K01930	0	0	0	0	0	0	0	0	0	0	0
K01933	0.063599	0.077426	0.0640257	0.0970039	0.0549108	0.0441972	0.0675459	0.0690895	0.0697676	0.0663482	0.0785531
K01934	0.0582209	0.062552	0.0580968	0.0480399	0.0483882	0.0443792	0.0643665	0.0668445	0.0752442	0.0727305	0.0754047
K01935	0.0589462	0.0353925	0.0315276	0.0241785	0.0217729	0.0536445	0.0482079	0.0228978	0.0203001	0.0460038	0.0127135
K01937	0.0588119	0.062397	0.0583134	0.0502495	0.0509295	0.0479041	0.0632455	0.063237	0.0705915	0.0718358	0.0744001
K01938	0.0471378	0.0504395	0.0521363	0.0410509	0.0414819	0.0192457	0.0627171	0.064352	0.0686587	0.0702076	0.0753986
K01939	0.058806	0.0617415	0.0634255	0.0507329	0.0543676	0.043474	0.0642235	0.0749801	0.0809232	0.0853357	0.0781633
K01940	0.0550069	0.0613587	0.0564299	0.0464561	0.0474488	0.0427481	0.0630136	0.0697528	0.0745481	0.070029	0.0772976
K01941	2.99398e-06	8.07926e-05	0.0014594	0.000264508	0.00113362	0.00128208	5.91435e-05	0.000539716	0.00137673	0.0113212	0.00501826
K01942	0	1.51605e-11	0	1.61555e-06	0	2.59977e-11	0	1.4329e-08	1.57316e-19	0	0
K01945	0.0587946	0.0721156	0.0631003	0.0476281	0.0522405	0.0440734	0.0638166	0.0636141	0.0677249	0.0693683	0.0775662
K01946	0	0	0	0	0	0	0	0	0	0	0
K01947	0	2.24072e-09	0	0	0	3.84247e-09	0	0	2.32513e-17	0	0
K01948	0	0	0	0	0	0	0	0	0	0	0
K01950	0.0431283	0.0566153	0.0583918	0.0385947	0.0450524	0.00581716	0.065373	0.0649552	0.0688865	0.0550821	0.0688212
K01951	0.0643889	0.0751824	0.0833381	0.0570797	0.0609917	0.0566769	0.110248	0.0962393	0.102545	0.0831345	0.0916775
K01952	0.0720791	0.0714217	0.0676653	0.075203	0.0580205	0.0693264	0.0660138	0.0744624	0.0900627	0.0846638	0.0824008
K01953	0.0433049	0.11798	0.117264	0.108468	0.111803	0.0605684	0.0733607	0.105253	0.134939	0.0802703	0.106869
K01955	0.087767	0.137321	0.137074	0.0581745	0.0877863	0.0444468	0.159198	0.12561	0.135479	0.099508	0.115812
K01956	0.0592559	0.0664986	0.0548332	0.0469898	0.0474834	0.0433463	0.0641839	0.0654212	0.0690323	0.0710142	0.0761323
K01958	0.0252799	0.00285018	0.00341915	0.0272154	0.0160701	0.0127998	0.00606222	0.0117693	0.0112959	0.0342126	0.00700652
K01959	0	1.15061e-06	4.78252e-05	0.00141956	0.010591	1.97311e-06	0.000170426	0.000917521	0.000907936	0.000820817	0.000146705
K01960	0.0416919	0.000806371	0.0115134	0.000987473	0.0258317	0.000409061	0.0852721	0.0384918	0.0104024	0.00629644	0.00132991
K01961	0.0567703	0.0548049	0.0560046	0.0459688	0.0664389	0.041186	0.0633294	0.0654505	0.0559321	0.0345316	0.0394169
K01962	0.0186537	0.0278869	0.0259843	0.0359585	0.040305	0.0387678	0.00689091	0.0284943	0.033144	0.0191913	0.0333874
K01963	0.0210908	0.0543859	0.049358	0.0700881	0.0473234	0.0410826	0.0199958	0.0492813	0.0634434	0.0467789	0.0474832
K01964	0	4.80169e-13	0	0	0	8.2341e-13	0	0	1.01892e-08	0	0
K01965	8.46651e-26	2.68454e-06	0	6.4807e-06	0	1.36421e-05	0	1.24625e-06	0.000195501	0.000194955	0
K01966	0.0379447	0.000584488	0.00542937	0.000295175	0.00919754	0.000605997	0.045743	0.0239971	0.0111966	0.00646538	0.00147567
K01968	2.99338e-06	1.15233e-05	9.88721e-10	5.17723e-06	0.0103433	2.68026e-05	0	6.25877e-06	3.03771e-05	0.000224507	0
K01969	2.99338e-06	1.10193e-05	9.88721e-10	2.58965e-06	0.0103409	2.60081e-05	0	6.21262e-06	1.73553e-05	0.000224507	0
K01971	4.48243e-05	0.00796638	0.0095922	0.000822521	0.0240456	0.000302087	0.00601013	0.0061005	0.0123485	0.00400185	0.00315746
K01972	0.0793103	0.0714053	0.0701416	0.0800956	0.0565475	0.0896444	0.0669984	0.0823493	0.0859573	0.0844659	0.0924905
K01974	0.0102228	0.00143099	0.00268118	0.010378	0.0108612	0.0196603	0.000260385	0.000372198	0.000223877	0.00148018	1.47169e-06
K01975	0.0132552	0.00247524	0.00757909	0.0106265	0.0278726	0.0253026	0.001533	0.0068657	0.0126311	0.00608503	0.00400024
K01989	0.0282158	0.0626334	0.0760494	0.0621201	0.0549809	0.00820326	0.0305158	0.0548087	0.0547851	0.0794432	0.0770879
K01990	0.226664	0.515858	0.471622	0.328746	0.355159	0.21273	0.332751	0.451705	0.551307	0.439323	0.571597
K01991	0.0407513	0.00379757	0.0151596	0.0107612	0.0059228	0.0262279	0.0983715	0.0614443	0.0122124	0.0154502	0.000856416
K01992	0.258842	0.47192	0.399305	0.322153	0.329585	0.23437	0.380959	0.401785	0.432509	0.347693	0.425659
K01993	0.0925467	0.0153844	0.0154246	0.0142378	0.0367877	0.039533	0.130363	0.052557	0.0164223	0.0260898	0.00227141
K01994	0	0.0144621	0.0122275	0.0012948	0.00147818	2.57471e-11	0.000984468	0.000569253	0.00155558	0.000164519	0.00213843
K01995	0.0364063	0.0281586	0.0635246	0.0555033	0.0870225	0.0411042	0.0346609	0.0876253	0.0892199	0.0508992	0.0980599
K01996	0.0364079	0.0281638	0.061879	0.0545419	0.0877058	0.0413047	0.0333929	0.0842512	0.0886497	0.0493834	0.0979462
K01997	0.0376003	0.0281898	0.064865	0.0552271	0.0909197	0.0411382	0.0341382	0.0842526	0.0893499	0.0491846	0.0983443
K01998	0.0368873	0.0294651	0.0627287	0.0558049	0.0871588	0.0412713	0.0346872	0.0880617	0.0920524	0.0515022	0.0970369
K01999	0.0545561	0.0314233	0.0698455	0.086531	0.0906793	0.0687148	0.0373978	0.0913302	0.0915186	0.0533629	0.0989866
K02000	0.0346478	0.00598211	0.00994697	0.0109224	0.0264516	0.0379912	0.0414765	0.0214299	0.00766088	0.00671781	0.000775707
K02001	0.0339602	0.00589081	0.00990032	0.0105903	0.0264271	0.0257094	0.0414435	0.0182856	0.00763402	0.00671448	0.000769684
K02002	0.027726	0.00479798	0.00788163	0.000471058	0.0673504	0.0191595	0.0412155	0.0182693	0.0078851	0.00528564	0.000801604
K02003	0.264899	0.500611	0.439195	0.250471	0.321591	0.14893	0.393757	0.43051	0.468421	0.41463	0.633246
K02004	0.303833	0.46453	0.39586	0.235916	0.313941	0.14215	0.550231	0.456963	0.417342	0.408285	0.599255
K02005	0.128479	0.024417	0.0480752	0.0574851	0.0707737	0.00318525	0.182495	0.0988622	0.0644844	0.0804857	0.0294929
K02006	0.0057832	0.0397104	0.0367248	0.0305563	0.0222934	0.00948227	0.00629888	0.0204936	0.0341991	0.0186761	0.0180298
K02007	0.0057832	0.0289176	0.0316518	0.0295154	0.0225976	0.00929848	0.00591845	0.0201085	0.0328544	0.0177817	0.0181808
K02008	0.0057832	0.0288875	0.0345389	0.0296852	0.0253099	0.00952576	0.0061984	0.0227188	0.0335928	0.01804	0.0182915
K02009	0.00396975	0.0126625	0.023026	0.0064005	0.0170993	0.00981783	0.00323251	0.0138555	0.0229366	0.0070228	0.0124687
K02010	0.01541	0.0438349	0.0581524	0.0277631	0.0367333	0.0193492	0.0412452	0.0538869	0.0503891	0.0335942	0.0141699
K02011	0.0163506	0.0488885	0.0729275	0.0331163	0.053815	0.0162681	0.046509	0.0622625	0.0640299	0.041314	0.0162512
K02012	0.0309383	0.0532135	0.0727556	0.0373942	0.046837	0.0178053	0.0516618	0.0618979	0.0599494	0.063618	0.0161133
K02013	0.169547	0.113024	0.119123	0.158171	0.140252	0.181505	0.140026	0.130729	0.104877	0.190341	0.105406
K02014	0.27612	0.0333425	0.0492947	0.0437199	0.147738	0.128172	0.298805	0.134778	0.0402746	0.0807694	0.00327541
K02015	0.214127	0.117958	0.145681	0.297746	0.17929	0.239256	0.151359	0.166156	0.121097	0.19514	0.103621
K02016	0.217338	0.113816	0.130263	0.258687	0.16455	0.200257	0.179166	0.162908	0.112315	0.200574	0.0922295
K02017	0.0285109	0.0302621	0.0339034	0.0236037	0.0309591	0.0313373	0.0183088	0.0334347	0.0423426	0.0521195	0.024449
K02018	0.0285109	0.0402794	0.0342419	0.0248137	0.0356857	0.0307964	0.0172462	0.030385	0.0367288	0.05117	0.0253762
K02019	0.0133142	0.0155972	0.0141157	0.0175028	0.0177143	0.0276115	0.00997111	0.0165032	0.0159046	0.0101474	0.0134764
K02020	0.0336383	0.0411411	0.0354714	0.0249396	0.0363643	0.0419957	0.0177091	0.030918	0.0367492	0.0516851	0.0256275
K02021	0	1.34363e-06	0.000294568	9.17736e-06	4.83454e-11	0.000371151	0	1.68311e-07	8.31057e-05	3.59015e-08	4.06601e-05
K02022	1.14505e-05	6.17437e-05	0.00165346	1.02057e-05	5.9992e-06	7.13622e-05	0.00173096	0.00694557	0.00431475	0.00290351	0.00515495
K02024	0.0170567	0.00185748	0.00319978	0.00557023	0.000298665	0.033125	0.000414231	0.000820955	0.000322666	0.00099514	1.58954e-05
K02025	0.0378842	0.24945	0.191075	0.16716	0.0941656	0.0230888	0.100839	0.196623	0.209693	0.163219	0.299669
K02026	0.034276	0.248582	0.183328	0.141505	0.091394	0.0141808	0.0975558	0.187767	0.201432	0.181141	0.299267
K02027	0.0549917	0.234274	0.1805	0.11915	0.0877038	0.0126962	0.100516	0.167133	0.165129	0.179329	0.322131
K02028	0.0758501	0.117647	0.111049	0.106907	0.129995	0.0793254	0.088661	0.123417	0.141155	0.150069	0.175507
K02029	0.0847628	0.124245	0.108668	0.0830259	0.173074	0.0884846	0.0549394	0.119215	0.138829	0.130825	0.187215
K02030	0.124097	0.166006	0.145477	0.122191	0.204253	0.113203	0.0818339	0.160721	0.180778	0.227482	0.276925
K02031	0.0652814	0.0874979	0.0999166	0.172198	0.117329	0.0596186	0.0644692	0.115508	0.0907231	0.0912418	0.0564357
K02032	0.116959	0.139035	0.136902	0.296014	0.135714	0.0728912	0.0865682	0.143061	0.109515	0.134718	0.121824
K02033	0.0929293	0.142124	0.141668	0.245861	0.138052	0.0512648	0.0944055	0.155009	0.128156	0.143639	0.133477
K02034	0.0971387	0.145748	0.138676	0.2858	0.13883	0.0529885	0.0901573	0.15165	0.124858	0.141439	0.122576
K02035	0.111145	0.152434	0.134847	0.294583	0.159946	0.0751707	0.0852802	0.148868	0.117193	0.139751	0.123707
K02036	0.0557071	0.0928754	0.073259	0.0730619	0.0554322	0.0551636	0.0675047	0.0733666	0.0799024	0.0650852	0.0709915
K02037	0.0502707	0.0722822	0.0616848	0.049769	0.056712	0.0424637	0.0662728	0.0604239	0.0603415	0.0606622	0.0685106
K02038	0.0502707	0.0726547	0.0598438	0.0497696	0.0537611	0.042688	0.0661053	0.0603916	0.0605286	0.0608628	0.067822
K02039	0.0403699	0.0632346	0.0566938	0.0462838	0.0484998	0.0423677	0.0626821	0.0599409	0.0607204	0.0476483	0.0692337
K02040	0.091979	0.0758447	0.0719536	0.0715627	0.0783148	0.0944951	0.110354	0.0817473	0.0756889	0.0794967	0.0750003
K02041	0.0156019	0.00227931	0.0139228	0.0137493	0.0398493	0.0378803	0.00259318	0.00680736	0.00893586	0.0126989	0.0113188
K02042	0.020858	0.00295647	0.029472	0.0180515	0.0727038	0.0538464	0.00506283	0.0126304	0.0166617	0.023614	0.02248
K02043	0.0126053	0.00179629	0.00501646	0.0118046	0.0118642	0.025002	0.000378979	0.000577162	0.000354741	0.0016692	0.000121967
K02044	0.0161438	0.00228715	0.0134373	0.0128845	0.0398569	0.0379167	0.00223144	0.00673762	0.0095242	0.0128301	0.011071
K02045	0.0132197	0.00599315	0.0109871	0.0148524	0.016689	0.0257489	0.00421243	0.00566588	0.0093995	0.0225754	0.0182946
K02046	0.0132197	0.00554978	0.00476909	0.012306	0.0112558	0.0255282	0.00284613	0.00257025	0.00313395	0.0169508	0.00607003
K02047	0.0132197	0.00554977	0.00476909	0.012306	0.0112558	0.0255282	0.00284613	0.00257025	0.00317012	0.0169508	0.00609517
K02048	0.0258366	0.0100415	0.00862065	0.0228276	0.0221185	0.0508259	0.00316332	0.00330632	0.00333681	0.0187002	0.00612946
K02049	0.0114177	0.0815568	0.0866149	0.0771816	0.118199	0.0180384	0.0401398	0.0839251	0.107944	0.0624181	0.0840398
K02050	0.0112652	0.0882415	0.113628	0.0876526	0.142423	0.0177552	0.0515698	0.110533	0.127603	0.0867855	0.103607
K02051	0.0311482	0.100859	0.102936	0.0560017	0.116802	0.022917	0.0424071	0.095116	0.12008	0.0719552	0.0728401
K02052	0.0156902	0.0380416	0.0450355	0.0229235	0.0469871	0.0260087	0.0179158	0.0216774	0.0224788	0.0166408	0.0444722
K02053	0.0156672	0.0294318	0.0322726	0.0213654	0.047613	0.026069	0.0148824	0.0182215	0.016583	0.0150583	0.043582
K02054	0.0156672	0.01861	0.0214542	0.0170253	0.0415088	0.0260587	0.0138444	0.0163092	0.0132884	0.011796	0.0351332
K02055	0.0156672	0.029391	0.0298389	0.018461	0.0760818	0.0269704	0.0152268	0.019775	0.016082	0.0133509	0.0435576
K02056	0.0332212	0.0656412	0.133739	0.158012	0.105363	0.0586877	0.077318	0.126016	0.120994	0.0846712	0.0809971
K02057	0.0535949	0.119424	0.205552	0.263708	0.169821	0.108892	0.109204	0.188684	0.189782	0.140059	0.142957
K02058	0.0318115	0.0383708	0.0582102	0.036927	0.040555	0.0650662	0.0229457	0.0327028	0.0383892	0.0403281	0.0328982
K02062	0.0126303	0.00579992	0.00381529	0.0104237	0.000536264	0.0250531	0.000317203	0.000671854	0.0011015	0.00315499	0.000108674
K02063	0.0126153	0.00579668	0.00381527	0.0104023	0.000536264	0.0250428	0.000317196	0.000671841	0.00107724	0.00315499	0.000104257
K02064	0.0126303	0.00580811	0.00381527	0.0104236	0.000536264	0.025053	0.000317196	0.000671841	0.00107051	0.00315499	0.000104257
K02065	0.0505893	0.00776718	0.00662281	0.0105859	0.0369495	0.0272855	0.0788329	0.0220964	0.00922098	0.0269955	0.000675498
K02066	0.0505893	0.00776729	0.00662281	0.010589	0.0369495	0.0272856	0.0439609	0.0184868	0.00863627	0.0266811	0.000683095
K02067	0.0505893	0.00775958	0.00533625	0.0105884	0.0369495	0.0272846	0.0439533	0.0177897	0.00839787	0.0266989	0.000678414
K02068	0.0518682	0.0119229	0.00919072	0.0120618	0.00625362	0.0260262	0.0453482	0.0259298	0.011145	0.0270716	0.0384958
K02069	0.0519755	0.0119241	0.00919018	0.0120145	0.00625491	0.0262673	0.0453888	0.0262688	0.0112639	0.027089	0.0385155
K02071	0.0684287	0.0611341	0.0601933	0.067643	0.0510698	0.0584029	0.026038	0.0457054	0.0379404	0.0886018	0.0685838
K02072	0.0537686	0.059389	0.0592883	0.0678445	0.0509577	0.057868	0.0244145	0.0443713	0.0398635	0.0686227	0.0713208
K02073	0.124111	0.0742509	0.0616434	0.0792916	0.0598055	0.123792	0.0271628	0.0445244	0.0419345	0.135619	0.0677886
K02074	0.0104389	0.00583099	0.000518839	0.000963908	0.000319259	0.00793816	0.00241637	0.00205138	0.000356003	0.0012787	0.0244813
K02075	0.0106883	0.00583419	0.00019289	0.000189703	0.000325767	0.00794889	0.00210675	0.00206191	0.000375521	0.0012787	0.0244495
K02076	0.00244657	8.3836e-05	0.000217262	6.11736e-05	2.11625e-05	0.000424353	0	0.000420837	0.00113535	5.11709e-06	0.00117099
K02077	0.0157653	0.0116084	0.000305416	0.000270935	0.00148314	0.0069694	0.00473141	0.00424912	0.00237977	0.00246807	0.0493691
K02078	0.111844	0.119207	0.111596	0.0886546	0.100796	0.0514303	0.159215	0.135647	0.151639	0.140875	0.129794
K02079	0.00295485	0.0031147	0.000879381	4.83718e-05	1.69647e-05	0.000131096	0.00086267	0.00250615	0.000624489	0.000134001	7.38757e-05
K02080	0.000558282	1.84132e-05	0.00142864	0.00266767	0.000755953	9.24428e-05	0.000776225	0.00422288	0.00102011	0.00149989	0.000554426
K02081	0.00290249	0.00499777	0.0113535	0.0108364	0.00417699	0.0026929	0.0138888	0.0199028	0.0187592	0.00765312	0.00711362
K02082	0.00538278	0.00444576	0.0085959	0.00179488	0.000134807	0.00105357	0.000398342	0.00525508	0.0101381	0.00055941	0.00204981
K02083	0.0060504	0.0251454	0.015367	0.00523754	0.0085983	0.00708853	0.0102609	0.00881113	0.00668353	0.00904346	0.004226
K02085	0	1.04207e-13	0	0	0	0	0	0	0	0	0
K02086	0.0030374	0.0178888	0.0110292	0.00132917	0.00139834	0.0124783	0.0010387	0.000639091	0.00170725	0.00346158	0.00212739
K02087	0	0	0	0	0	0	0	0	0	0	0
K02088	0	0	0	0	0	0	0	0	0	0	0
K02091	0	0	0	0	0	0	0	0	0	0	0
K02092	0	2.29598e-12	0	1.46906e-05	0	3.93723e-12	0	0	5.81274e-05	0	1.71984e-05
K02093	0	2.92797e-12	0	1.46906e-05	0	5.02098e-12	0	0	6.63507e-05	0	2.19324e-05
K02094	0	2.23101e-12	0	1.46906e-05	0	3.82581e-12	0	0	5.7282e-05	0	1.67117e-05
K02095	0	2.74889e-12	0	1.46906e-05	0	4.71389e-12	0	0	7.38225e-05	0	2.0591e-05
K02096	0	2.25292e-12	0	1.46906e-05	0	3.86339e-12	0	0	5.75671e-05	0	1.68759e-05
K02097	0	2.23101e-12	0	1.46906e-05	0	3.82581e-12	0	0	5.7282e-05	0	1.67117e-05
K02099	0.0160925	0.0268509	0.0220932	0.0255908	0.00742564	0.0420317	0.00684876	0.0122716	0.0177931	0.0180498	0.0185259
K02100	0.0137779	0.00423329	0.00380696	0.0103738	0.000819245	0.0250422	0.000526856	0.000827806	0.000260308	0.00155265	0.000181265
K02101	0	1.8013e-12	0	1.2896e-05	0	3.08894e-12	0	1.47113e-10	2.35442e-05	0	1.34929e-05
K02103	0.000532656	0.0308887	0.023767	0.00920003	0.012542	0.0022117	0.00933975	0.0186892	0.0258202	0.021529	0.0221385
K02106	0.0053623	0.000839964	0.0020903	0.0455003	0.035554	0.000536434	0.002693	0.0132904	0.00748894	0.00195292	0.00198473
K02107	0.00240918	0.0142215	0.00980666	0.025602	0.00391708	0.0013575	0.00495189	0.0125049	0.0168419	0.0103766	0.00896338
K02108	0.0587977	0.0586239	0.051837	0.0466184	0.0390715	0.0432688	0.0655756	0.064235	0.0606502	0.0726052	0.0872917
K02109	0.0611793	0.0587186	0.0554285	0.0695208	0.0411331	0.0432219	0.0670497	0.0689523	0.0620023	0.0827678	0.0854663
K02110	0.0587977	0.0587217	0.0520446	0.0466147	0.0390437	0.0432705	0.0652109	0.0648139	0.0637969	0.0901893	0.0956788
K02111	0.0587977	0.0584729	0.058387	0.0468446	0.0433539	0.0431211	0.0642426	0.0644641	0.0599153	0.0728284	0.0841117
K02112	0.0617781	0.0588056	0.0577446	0.0708345	0.0442223	0.0432688	0.0670903	0.0669683	0.0612766	0.0851713	0.0855945
K02113	0.0587977	0.0583854	0.0497608	0.0459485	0.0314087	0.0431193	0.062871	0.0581925	0.0504205	0.073889	0.0747698
K02114	0.0587946	0.0503123	0.0480627	0.0468278	0.0385866	0.0432689	0.0646114	0.0636575	0.0608849	0.0839432	0.0864357
K02115	0.0587872	0.0588929	0.0582775	0.0468019	0.0434791	0.043222	0.0664754	0.0647053	0.0609735	0.0865933	0.088962
K02116	0.0132184	0.0141869	0.0115551	0.0109639	0.0136938	0.025702	0.00339649	0.00275571	0.00418452	0.00397041	0.00339391
K02117	0.0262903	0.0700454	0.0737123	0.0956736	0.0483912	0.00768816	0.0694503	0.0813005	0.0780534	0.0410326	0.0497613
K02118	0.0286876	0.0700862	0.0724538	0.113658	0.0475576	0.00767815	0.0708908	0.0802163	0.0742321	0.0501727	0.0542767
K02119	0.00491627	0.0696443	0.0641838	0.068991	0.0298623	0.00756428	0.023407	0.0505348	0.0645854	0.0337724	0.0355694
K02120	0.023893	0.0698792	0.0688175	0.0681444	0.0413948	0.00767811	0.0677196	0.0793248	0.0820996	0.0497928	0.052991
K02121	0.0238832	0.0258526	0.0264841	0.0540807	0.0220774	0.0051191	0.057199	0.0503578	0.0415852	0.0267628	0.0196134
K02122	0.00491697	0.0694943	0.0647571	0.0672616	0.0298958	0.0068907	0.0249796	0.056982	0.0697864	0.0433461	0.0532477
K02123	0.026291	0.0855397	0.0782244	0.0946341	0.0438022	0.00823091	0.0704637	0.0805541	0.0755052	0.0492048	0.0529468
K02124	0.0238937	0.069865	0.0679231	0.0673856	0.0349092	0.00766561	0.0676433	0.0763322	0.0769377	0.0466252	0.052671
K02126	0	0	0	0	0	0	0	0	7.52514e-06	0	0
K02127	0	0	0	0	0	1.11733e-42	0	0	0	0	0
K02128	0	4.91695e-10	0	0	0	8.43175e-10	0	0	9.04482e-08	0	0
K02132	1.39951e-09	6.11225e-06	0.00136885	0	5.80446e-10	0	0.000489915	0.00038968	0	9.41547e-05	0
K02133	0	2.71816e-10	0	0	0	4.66119e-10	0	1.70764e-07	5.99178e-08	0	0
K02134	0	0	0	0	0	0	0	0	1.06103e-09	0	0
K02137	0	2.87191e-10	6.00037e-07	0	0	4.92485e-10	1.5885e-08	6.37328e-12	9.81845e-09	1.29363e-08	1.1231e-07
K02138	0	1.14162e-16	0	0	0	0	0	0	0	0	0
K02144	0	0	0	0	0	0	0	0	0	0	0
K02145	0	0	0	0	0	0	0	0	0	0	0
K02149	0	0	0	0	0	0	0	0	0	0	0
K02150	0	0	0	0	0	0	0	0	0	0	0
K02151	0	0	0	0	0	0	0	0	0	0	0
K02152	0	1.65393e-06	0.000678077	6.02364e-10	1.03811e-08	1.21047e-12	0.000456864	8.13287e-05	0.000439823	0.000674389	3.55185e-05
K02155	0	0	0	0	0	0	0	2.24098e-09	1.40936e-06	0	0
K02156	0	0	0	0	0	0	0	0	6.73254e-14	0	0
K02160	0.0188025	0.0541442	0.0475019	0.0459968	0.0459895	0.0435572	0.015794	0.0409595	0.0525816	0.0296741	0.0368354
K02164	0	1.23831e-06	0	0	0.0103377	1.11893e-05	0	6.22038e-06	1.79831e-06	0	0
K02167	0.00569367	0.00283287	0.000770651	0.000225325	0.0103535	0.00573424	5.68112e-05	0.000229595	0.000171642	9.12822e-05	1.84361e-05
K02168	0.00733878	0.00686582	0.00154057	0.000519196	0.0312472	0.00850345	5.68112e-05	0.000569721	0.000300447	0.000293384	6.96231e-05
K02169	0.0316093	0.00605657	0.00658626	0.0105772	0.015318	0.0258546	0.0432234	0.0175714	0.00352857	0.00483056	0.00056836
K02170	0.0126333	0.00563217	0.00379143	0.0105378	0.0108743	0.025362	0.000317196	0.000621156	0.000424277	0.00153853	7.59054e-05
K02171	0.00244954	0.0221658	0.0290925	0.0347381	0.0469854	0.00336986	0.0109876	0.0287215	0.0432982	0.0163966	0.0227069
K02172	5.37382e-05	0.0257823	0.0195871	0.0111315	0.00725437	0.00320151	0.00661699	0.0118793	0.0232327	0.0185825	0.00725301
K02173	0.00758499	0.00144136	0.00511869	0.0132271	0.000509886	0.0204655	0.00277483	0.00102286	0.000494725	0.00158125	0.00377771
K02182	0.00751987	0.00403625	0.00370593	0.0116775	0.000857151	0.0193816	0.000430814	0.00074212	0.000408925	0.00230577	0.00023697
K02183	0	1.14375e-10	0	0	0	1.96135e-10	0	0	1.65739e-06	0	6.50491e-07
K02184	0	7.40299e-08	0	0	0	2.57941e-10	0	0	7.45807e-07	0	0
K02188	0.0387946	0.0325101	0.0394945	0.0358638	0.0382869	0.0109892	0.0523758	0.0454494	0.0448454	0.0530215	0.0265107
K02189	0.0198518	0.0321976	0.0338229	0.0340753	0.0312192	0.0108784	0.0140614	0.0270121	0.0366492	0.0511114	0.0256316
K02190	0.0558971	0.0268056	0.0359516	0.0576469	0.022958	0.0117699	0.0544475	0.052121	0.0466746	0.0686095	0.0205691
K02191	0.0174538	0.00326324	0.00264652	0.00049958	0.000104752	0.00838324	0.00160192	0.00152208	0.00560845	0.0235076	0.00092665
K02192	0.0126131	0.00551402	0.0089691	0.0154851	0.0132532	0.0256109	0.00458072	0.00404181	0.00208951	0.00337785	0.00113029
K02193	0.00811006	0.00218236	0.0043752	0.0111107	0.0116266	0.0254096	0.00034816	0.000969368	0.00066454	0.00183376	0.000295328
K02194	0.00811006	0.00218015	0.00371239	0.0104037	0.0111169	0.0246381	0.000317196	0.000890746	0.000503989	0.00180329	0.000173613
K02195	0.00811006	0.00218023	0.00371239	0.0104035	0.0111169	0.0246392	0.000317196	0.000890653	0.000475125	0.00180329	0.000155516
K02196	0.00748511	0.00216035	0.00367948	0.0103999	0.0108576	0.0228951	0.000317196	0.000455142	1.35763e-05	0.00164204	0
K02197	0.00811006	0.00218526	0.00371239	0.0104039	0.0111169	0.0246469	0.000317196	0.000891196	0.000501024	0.00180329	0.000155516
K02198	0.00869522	0.0021814	0.00377556	0.0104022	0.0111224	0.0246487	0.000317196	0.00091144	0.000576999	0.00185101	0.000167667
K02199	0.00805385	0.00227569	0.00367948	0.0103785	0.0108576	0.0228488	0.000317196	0.00046797	6.95745e-05	0.00177608	1.30834e-05
K02200	0.00865542	0.00250295	0.00367948	0.0104003	0.0211985	0.0229206	0.000317196	0.000542801	0.000135667	0.00206448	3.71076e-05
K02201	0	3.55971e-12	0	0	0	6.10431e-12	0	1.04611e-08	6.65461e-06	0	0
K02203	0.00483808	0.00857445	0.00744098	0.0473701	0.0150781	0.00030288	0.00521342	0.0130046	0.0143647	0.0255172	0.0159644
K02204	0.00066113	6.32518e-05	6.73487e-05	0.000176122	0.0103944	0.000657891	1.00358e-06	0.00012309	0.000323487	0.000277838	7.64088e-05
K02205	0	1.61438e-06	0	1.33111e-05	0.0103282	5.3997e-05	0	1.9594e-05	0.00013708	0	7.76175e-05
K02206	0	4.60737e-22	0	0	0	0	0	0	0	0	0
K02208	0	0	0	0	0	0	0	0	0	0	0
K02213	0	0	0	0	0	1.34505e-143	0	0	0	0	0
K02217	0.0525133	0.0437941	0.0363986	0.0419683	0.032714	0.0269054	0.0600446	0.056441	0.0309091	0.0394703	0.0214187
K02218	0	0	0	0	0	0	0	0	0	0	0
K02221	0.018975	0.0155036	0.00541429	0.0111267	0.0117833	0.0389787	0.00266254	0.00444634	0.00526312	0.008727	0.0283369
K02222	0	0	0	0	0	0	0	4.31736e-08	0	0	0
K02223	0	0	0	0	0	0	0	0	0	0	0
K02224	0.0387946	0.0240979	0.0301482	0.0356896	0.0351522	0.0113415	0.052339	0.0464013	0.0459108	0.0539042	0.035309
K02225	0	2.29199e-06	0	0	0.0103385	1.77607e-05	0	5.94741e-06	4.18001e-14	9.55353e-05	0
K02226	0.0511785	0.0491922	0.0611685	0.0935508	0.0501086	0.0415456	0.0594303	0.0702277	0.0666907	0.0667305	0.0931973
K02227	0.0387946	0.0329577	0.0379142	0.0371237	0.0353855	0.0113669	0.0543382	0.0449129	0.0501455	0.0604509	0.0383577
K02228	0	6.98055e-07	0	2.58839e-06	3.31196e-06	0.000370524	0	0	8.46233e-06	0.000194955	0
K02229	0	7.11034e-07	0	2.58839e-06	0.0103302	1.55264e-06	0	5.94741e-06	1.41309e-05	0	0
K02230	0.0587016	0.00230937	0.00365338	0.0227956	0.0321504	0.00244955	0.0393392	0.0181558	0.00585675	0.0230361	0.000710531
K02231	0.0463776	0.0473618	0.058623	0.0538505	0.0443781	0.0329871	0.0629402	0.057292	0.053675	0.0643815	0.0586653
K02232	0.041218	0.0415009	0.0446311	0.0583778	0.0423126	0.0123837	0.053588	0.0462362	0.041938	0.0546702	0.0340651
K02233	0.0486759	0.034244	0.04011	0.0685913	0.0373263	0.0310398	0.0569379	0.048164	0.0433374	0.0559425	0.0357187
K02234	0	2.16128e-06	0	1.7279e-05	0.0103303	3.23021e-06	0	0.000209846	0.000200741	0.000194955	1.7578e-05
K02236	0.00303601	0.00368791	0.00176305	8.11e-05	0.000571217	0.0129487	0.00114481	0.00128057	0.00210131	0.0053884	0.000468941
K02237	0.0355064	0.0463929	0.0352879	0.0449501	0.030133	0.0438234	0.018617	0.0372546	0.0453419	0.0618457	0.0586843
K02238	0.0610397	0.090083	0.0753498	0.0525038	0.0597904	0.0470911	0.0681531	0.0764253	0.0910584	0.0957106	0.0677945
K02239	0	1.36646e-11	5.22837e-05	3.0399e-05	0	2.34325e-11	0	0.000179105	0.000386513	0	0.000165052
K02240	0.00341305	0.0179083	0.0131108	0.00135503	0.00148163	0.0201951	0.0010387	0.000875474	0.00169956	0.00349301	0.00228801
K02241	1.31551e-06	0.0112069	0.00657567	0.000125263	0.0185111	0.00197849	0.000854183	0.00860213	0.00957452	0.00212083	0.00302188
K02242	0.00304882	0.00425073	0.00245606	0.000217512	0.0011249	0.0140049	0.000239028	0.000386145	0.00363002	0.00748067	0.00453651
K02243	0.00303601	0.0178911	0.0122779	0.00163695	0.00148903	0.0124783	0.0010387	0.00069253	0.00148074	0.00349214	0.00219314
K02244	0.00301648	0.00343076	2.96683e-05	6.89583e-05	3.45282e-06	0.0106246	5.41601e-05	0.000140749	3.92636e-05	0.00323164	2.58742e-05
K02245	0.00303601	0.0178909	0.0114464	0.00133375	0.00148163	0.0124784	0.0010387	0.000512081	0.00148004	0.00349249	0.00219272
K02246	0.00303601	0.00342536	3.54512e-05	6.65344e-05	3.45282e-06	0.0124766	5.41601e-05	0.000142701	4.90468e-05	0.00325259	3.85565e-05
K02247	0	4.57519e-13	0	6.932e-06	0	7.84569e-13	0	0	5.95948e-06	0	3.42712e-06
K02248	0.00303601	0.0034234	9.62782e-06	0.000362919	1.08553e-05	0.0124782	5.41601e-05	0.000138663	3.15793e-05	0.00322529	2.05753e-05
K02249	0	5.70069e-13	0	3.0399e-05	0	9.77575e-13	0	0	7.42496e-06	0	4.27019e-06
K02250	0	2.99933e-12	0.00160851	0.00131173	0	5.14336e-12	0.000397489	0.000226097	0.000232471	8.51504e-05	0.000487506
K02251	0	1.12499e-11	0	1.75674e-05	0	1.92918e-11	0	3.00074e-05	0.000147086	0	8.42693e-05
K02253	0	7.04398e-12	0	8.99125e-06	0	1.20793e-11	0	1.49116e-07	9.17123e-05	0	5.2764e-05
K02254	0	1.21125e-12	0	8.99125e-06	0	2.0771e-12	0	3.71713e-05	1.57721e-05	0	9.07309e-06
K02255	0.0132051	0.00186217	0.00372181	0.0103949	0.000516758	0.0250416	0.000317196	0.000516061	0.000154599	0.00150897	5.30162e-06
K02256	0	1.12609e-10	0	0	0	1.93106e-10	0	0	1.16851e-18	0	0
K02257	0	1.04055e-10	0	0	0	1.78436e-10	0	0	1.07974e-18	0	0
K02258	0	1.10924e-05	0	5.94216e-06	0.0103395	2.47892e-05	0	5.94741e-06	3.38316e-13	0	0
K02259	0	1.43286e-05	0	5.79206e-05	0.0103395	0.000762818	0	4.53687e-05	0.000436908	0	0.000172869
K02261	0	0	0	0	0	1.11733e-42	0	0	0	0	0
K02262	0	0	0	1.25385e-07	0	0	0	1.24614e-08	0	0	0
K02263	0	2.28324e-16	0	0	0	1.11733e-42	0	0	0	0	0
K02267	0	0	0	0	0	1.11733e-42	0	0	0	0	0
K02274	0	2.16723e-05	0	6.0488e-05	0.0103395	0.000404912	0	8.45093e-05	0.000863923	0	0.000247023
K02275	0	1.99521e-05	0	6.62402e-05	0.0103507	0.000400961	0	8.53605e-05	0.000819858	0	0.000270367
K02276	0	1.97937e-05	0	5.35991e-05	0.0103395	0.000405603	0	4.82198e-05	0.000417397	0	0.00011584
K02277	0	4.76793e-07	6.10455e-05	8.10102e-05	0.00505424	0.000184116	1.19443e-10	0.000537515	0.000903397	0.00025715	0.000260522
K02278	0.000585276	0.000424257	0.0089612	0.00609238	0.0134962	7.84211e-06	0.00921576	0.00535676	0.0087962	0.0161239	0.00849138
K02279	0.00127349	0.00109689	0.0207421	0.0109817	0.0344932	0.000285336	0.0137836	0.0319292	0.0236244	0.00630447	0.0229875
K02280	0.00117031	0.000190195	9.3484e-08	2.63201e-06	0.0103366	9.72046e-06	0	1.90691e-05	0.000169549	0.000135783	3.10896e-05
K02281	0.000585157	6.40167e-08	0	0	0	1.73215e-06	0	0	1.8727e-06	1.12669e-05	0
K02282	0.000624959	0.00033595	0.000293146	3.67026e-05	0.0156541	7.7654e-06	0.000124136	0.00149436	0.00234189	0.00197212	0.00251885
K02283	0.00456822	0.0568597	0.0610028	0.0238419	0.0462348	0.00528795	0.0301665	0.0553299	0.0626057	0.0617777	0.067109
K02284	0	3.52018e-12	0	1.46906e-05	0	6.03653e-12	0	0	0.000103045	0	2.63685e-05
K02285	0	3.47582e-12	0	1.46906e-05	0	5.96045e-12	0	0	0.000122072	0	2.60362e-05
K02286	0	6.87596e-12	0	0	0	1.17911e-11	0	0	0.000134869	0	5.15054e-05
K02287	0	1.06831e-12	0	0	0	1.83198e-12	0	0	3.78366e-05	0	8.00238e-06
K02288	0	2.34246e-12	0	1.46906e-05	0	4.01693e-12	0	0	5.87322e-05	0	1.75466e-05
K02289	0	2.3273e-12	0	1.46906e-05	0	3.99093e-12	0	0	5.85348e-05	0	1.7433e-05
K02290	0	5.22119e-12	0	4.40718e-05	0	8.95348e-12	0	0	0.000146879	0	3.91101e-05
K02291	0.000401806	2.20187e-05	5.22543e-05	0.000372049	0.000185508	4.82165e-05	8.87349e-06	8.59057e-05	0.00172551	0.000500557	0.000484149
K02292	0	2.47261e-13	0	0	0	4.24011e-13	0	0	1.15204e-05	0	1.85214e-06
K02293	0	1.65353e-07	0	1.46906e-05	0	9.43758e-11	0	1.56581e-07	7.09217e-05	0	1.70176e-05
K02294	0	1.52064e-07	0	1.46906e-05	0	2.60765e-07	0	0	7.12605e-05	0	1.72456e-05
K02295	0	0	0	0	0	0	0	0	0	0	0
K02297	0.00571147	0.00415185	0.00175455	0.000319172	0.0103554	0.00601426	5.68112e-05	0.000229683	0.000207775	6.17202e-05	3.94123e-05
K02298	0.00571147	0.00415199	0.00175455	0.000319173	0.0103555	0.00601445	5.68112e-05	0.000229683	0.000161759	9.12822e-05	5.31122e-06
K02299	0.0057179	0.00417004	0.00175455	0.000319173	0.01036	0.00602088	5.68112e-05	0.000229874	0.000270849	9.44202e-05	6.79451e-05
K02300	0.00571147	0.00415185	0.00175455	0.000319173	0.0103554	0.00601427	5.68112e-05	0.000229683	0.000268717	9.12822e-05	7.46534e-05
K02302	0.0177834	0.00824031	0.0149214	0.0151605	0.0281454	0.0310679	0.0107936	0.0102622	0.0141993	0.0208494	0.0159408
K02303	1.00848e-05	0.00107414	0.00330562	0.000211152	0.0228961	0.000468845	0.000163574	0.000358475	0.000445675	0.000246413	0.000172195
K02304	0.0147302	0.0234024	0.031559	0.0136741	0.0181701	0.00747238	0.0147875	0.0255366	0.0415581	0.0433853	0.0252723
K02305	0	2.92499e-06	0	0	0.0103377	1.27594e-05	0	1.27405e-05	0.00014365	0	8.10414e-05
K02313	0.0684155	0.0676647	0.0579215	0.0463197	0.0509625	0.0438358	0.0641081	0.0643931	0.0682894	0.0855	0.0771691
K02314	0.0854765	0.0987944	0.0784523	0.0765064	0.126506	0.0520018	0.0871039	0.0998686	0.0878367	0.081177	0.0930854
K02315	0.0440332	0.132028	0.144486	0.0640834	0.0828846	0.0363768	0.0769021	0.108043	0.146423	0.128536	0.150939
K02316	0.0710539	0.0714506	0.0706256	0.0707929	0.0612987	0.0445988	0.0690627	0.0694385	0.0713722	0.105925	0.0977054
K02317	0.0126303	0.00234799	0.00372181	0.0103949	0.000516758	0.025043	0.000317196	0.000516061	0.000154989	0.00150897	5.29847e-06
K02318	0.00239799	8.99739e-05	0.000340293	0.0226589	0.00158776	2.70475e-09	0.00151044	0.00420997	0.000730627	0.000363117	0.000143013
K02319	0	9.18963e-12	0	0	0	1.57587e-11	0	2.81942e-08	1.79265e-05	0	0
K02322	0	3.89966e-12	0	0	0	6.68727e-12	0	1.12459e-08	7.15538e-06	0	0
K02323	0	3.89966e-12	0	0	0	6.68727e-12	0	1.12459e-08	7.15538e-06	0	0
K02326	0	0	0	0	0	0	0	0	6.33739e-16	0	0
K02327	0	1.38911e-06	0	0	0	1.94505e-143	0	0	0	0	0
K02328	0	0	0	0	0	0	0	0	0	0	0
K02330	0	1.62608e-13	0	0	0	2.78845e-13	0	0	1.68733e-21	0	0
K02331	0	0	0	0	0	0	0	0	0	0	0
K02334	0.0165389	0.0235935	0.0403056	0.0423759	0.0350719	0.0172471	0.019208	0.0442962	0.0674954	0.0361384	0.0533538
K02335	0.0631294	0.0628229	0.0782111	0.0784856	0.0678151	0.044327	0.0731667	0.0818919	0.0828405	0.0774851	0.07899
K02336	0.0195356	0.00629287	0.00573576	0.0206163	0.0113675	0.0443335	0.000577581	0.000814426	0.00016325	0.00295622	5.29847e-06
K02337	0.073539	0.0768327	0.0747165	0.053593	0.0609453	0.0578926	0.07508	0.073492	0.0814697	0.090653	0.0863001
K02338	0.0592834	0.0619363	0.0554	0.0461844	0.0487351	0.0445401	0.0666186	0.0756219	0.0688872	0.0724733	0.0811579
K02339	0.0132184	0.0058433	0.0037685	0.0105437	0.0108743	0.0253635	0.000317196	0.000534488	0.000176155	0.00180104	5.29847e-06
K02340	0.0549657	0.0809118	0.0638262	0.0489402	0.0493559	0.0447273	0.0617549	0.0620817	0.0632542	0.0553824	0.0724116
K02341	0.058806	0.062033	0.0538066	0.0463564	0.0425055	0.0441848	0.0623616	0.0598786	0.061243	0.0672686	0.0734538
K02342	0.0718732	0.0392081	0.0335069	0.0137752	0.0432269	0.0464418	0.0944905	0.049468	0.0373993	0.0658715	0.0916517
K02343	0.059533	0.0627296	0.0586206	0.0476061	0.0549946	0.0443401	0.0631145	0.0658254	0.0670838	0.0651279	0.07656
K02344	0.0126303	0.00578051	0.00372181	0.0104152	0.000516758	0.0250493	0.000317196	0.000516061	0.000155517	0.00151357	5.29847e-06
K02345	0.0131055	0.00837564	0.00473728	0.0104355	0.000521389	0.0327317	0.000374007	0.000720085	0.000155297	0.00156756	5.30477e-06
K02346	0.0491096	0.0711342	0.0780199	0.0630739	0.0796955	0.0436493	0.0707435	0.0774961	0.0709717	0.0770384	0.07717
K02347	0	3.26881e-07	0.000209932	3.72193e-05	2.18594e-05	7.68112e-07	0	0.000211741	0.00112687	0	0.00124164
K02348	0.0130148	0.00820129	0.00962217	0.0135347	0.0123213	0.0403942	0.00272476	0.0100653	0.0150994	0.00886619	0.00389541
K02349	0	0	0	0	0	0	0	0	0	0	0
K02350	0	0	0	0	0	0	0	0	0	0	0
K02351	7.3158e-13	1.06089e-06	0	1.53965e-05	9.17413e-08	3.57053e-06	0	2.42947e-07	2.61655e-05	0	2.4305e-06
K02352	7.18348e-17	3.57051e-08	0	8.13383e-13	0	0.00466705	0	0.000150218	5.76481e-07	3.85504e-05	6.42227e-08
K02355	0.104363	0.11765	0.116103	0.0850087	0.101852	0.0540553	0.122376	0.124871	0.134652	0.117654	0.12145
K02356	0.0690262	0.081486	0.0674952	0.0569176	0.0506722	0.0695518	0.0635083	0.063948	0.0674758	0.0629128	0.0778139
K02357	0.0590539	0.0622357	0.0560252	0.0463031	0.0550684	0.0447274	0.063192	0.0654916	0.0725752	0.0715452	0.0770574
K02358	0.092123	0.0790164	0.0691803	0.0660254	0.0629756	0.0851589	0.0680787	0.0653689	0.0735889	0.0951666	0.0856896
K02359	0	0	0	0	0	0	0	0	0	0	0
K02361	0.0353485	0.00211709	0.00649398	0.0104458	0.00583993	0.025213	0.0430769	0.0156847	0.00170632	0.00416494	0.000223546
K02362	0.0126138	0.00201234	0.00373214	0.0103735	0.0108627	0.02499	0.000317196	0.00111842	0.00140833	0.00155141	3.02991e-05
K02363	0.0126496	0.00187109	0.00608407	0.0105539	0.00289652	0.0250511	0.000484515	0.00131229	0.00200353	0.0016494	0.000477763
K02364	0.0126138	0.00179566	0.00372181	0.0104154	0.000518019	0.0250421	0.000317196	0.00051625	0.000165315	0.00150897	5.29847e-06
K02371	0.0564344	0.0521522	0.0504338	0.0326693	0.0355079	0.0239284	0.0597994	0.0595256	0.0598497	0.0852253	0.0386477
K02372	0.0387852	0.0596805	0.0523682	0.0699601	0.043206	0.0558752	0.0562115	0.0566052	0.0731918	0.0664304	0.0496877
K02375	0	4.30146e-11	0	0	0	7.37629e-11	0	0	2.00247e-14	0	0
K02377	0.0257152	0.00127367	0.0101758	0.0023291	0.0128702	0.0024437	0.0824084	0.0495113	0.0138894	0.00714377	0.00472533
K02379	0.0231405	0.00666375	0.00512818	0.0112305	0.0265956	0.0272493	0.00111408	0.00348989	0.00398769	0.0186466	0.0029595
K02380	0.0126701	0.0054693	0.00375472	0.0104165	0.0111199	0.0268035	0.000317196	0.000944829	0.000687964	0.00154705	0.000106367
K02381	0.0102222	0.00362147	0.00279012	0.0103192	0.000547222	0.020277	0.00117671	0.00303663	0.000791176	0.00152772	0.000135954
K02383	0	2.74105e-11	0	0	0	4.70044e-11	0	0	7.20265e-06	0	0
K02385	0.00239931	0.0125188	0.0161621	0.0278991	0.0189715	0.00197885	0.00785063	0.0183952	0.0181403	0.01445	0.00521664
K02386	0.0105564	0.00521731	0.00371515	0.0103337	0.0109231	0.0214016	0.000260385	0.000476274	0.000630379	0.0016422	4.00342e-05
K02387	0.0129342	0.0178186	0.0199861	0.0385956	0.0299079	0.0217547	0.00892899	0.019379	0.0193028	0.021747	0.0066971
K02388	0.0129557	0.0178224	0.0199889	0.038617	0.0299022	0.021786	0.00892899	0.0194081	0.0193753	0.0217804	0.00668605
K02389	0.0129557	0.0180089	0.0179152	0.0368608	0.0285989	0.0217858	0.00786833	0.0177843	0.0177656	0.0207277	0.0055124
K02390	0.0129574	0.0179817	0.0184273	0.038664	0.0279626	0.0224907	0.009195	0.0253085	0.0227001	0.0226089	0.00756837
K02391	0.00709546	0.00459799	0.00271024	0.00520204	0.0106132	0.0099606	0.000133007	0.000234588	0.000273494	0.000959516	1.62194e-05
K02392	0.0188159	0.0310469	0.0372948	0.0720319	0.0491934	0.0329505	0.0177278	0.0385897	0.0384548	0.0426423	0.0133244
K02393	0.0105564	0.0052214	0.00371515	0.010335	0.0109234	0.0213693	0.000260385	0.000482774	0.000634882	0.0016422	4.26995e-05
K02394	0.0105399	0.00523168	0.00371515	0.0103136	0.0109234	0.02132	0.000260385	0.000482856	0.000642928	0.0016422	4.26995e-05
K02395	0.0105564	0.00522011	0.00466236	0.0103198	0.0108558	0.0214644	0.00146113	0.0135564	0.00702523	0.017463	0.00231054
K02396	0.0164166	0.0184432	0.0220508	0.0434086	0.019255	0.0314486	0.0100364	0.0197627	0.0218154	0.0365787	0.00854286
K02397	0.0129557	0.0169875	0.0153389	0.0370572	0.0154889	0.0215564	0.00799517	0.0148846	0.0129727	0.0205122	0.00499457
K02398	0.0105526	0.00554628	0.0066213	0.0108643	0.0115107	0.0215544	0.00204327	0.00867285	0.0113666	0.0176773	0.00362772
K02399	0.0105564	0.00488905	0.00371515	0.0103113	0.000542729	0.0196183	0.000260385	0.00036584	0.000177273	0.00144725	1.05969e-05
K02400	0.0177338	0.0187618	0.0290029	0.0839406	0.0384384	0.0217998	0.0120943	0.0250048	0.0198945	0.0223979	0.00699652
K02401	0.00601615	0.0159498	0.019723	0.0281682	0.0315337	0.00224873	0.00876941	0.0192904	0.0191727	0.0121778	0.00649499
K02402	0.0104718	0.00547751	0.00378398	0.0102913	0.000514958	0.0195252	0.000260385	0.00036584	0.000177262	0.00144725	1.05969e-05
K02403	0.00999303	0.00515154	0.00378282	0.0102913	0.000514958	0.0195247	0.000260385	0.00036584	0.00017691	0.00144725	1.05969e-05
K02404	1.31577e-06	0.000545647	0.00194609	6.24093e-05	0.0105434	0.0017782	0.0012032	0.00213284	0.00729344	0.0253408	0.00408726
K02405	0.0134975	0.0178372	0.0199958	0.0386776	0.0301509	0.0217865	0.00919479	0.0198023	0.0198972	0.0217757	0.00679309
K02406	0.0188336	0.0463538	0.0446251	0.0762522	0.0347294	0.0334417	0.0226891	0.0347933	0.0437881	0.0776506	0.0165343
K02407	0.0129557	0.0171628	0.0193285	0.0382513	0.0243011	0.0213725	0.00898072	0.0171432	0.0199216	0.035988	0.00694332
K02408	0.00363659	0.0164677	0.0176365	0.00545377	0.0284343	0.00248436	0.00736056	0.0167684	0.0192	0.0200998	0.00666111
K02409	0.00603388	0.0164221	0.0135352	0.0265512	0.0210717	0.00248639	0.00764893	0.0165609	0.0167495	0.0192794	0.00543621
K02410	0.00843117	0.0167093	0.020567	0.050854	0.0325482	0.00248438	0.0101379	0.0217126	0.0195211	0.0205804	0.00678291
K02411	0.00603388	0.0162205	0.013074	0.0268736	0.0153506	0.00239514	0.00752861	0.0103727	0.013014	0.00553738	0.00466068
K02412	0.00603388	0.0166221	0.0204432	0.0285267	0.0316104	0.00248458	0.00883262	0.0193921	0.0195224	0.0157202	0.00664381
K02413	0.00307761	0.0158941	0.0141558	0.00544545	0.019538	0.00213616	0.00589838	0.0108093	0.0132092	0.0185125	0.00440044
K02414	0.00601747	0.00387013	0.00321135	0.0228132	0.0118201	0.00197815	0.00181434	0.00973718	0.00638959	0.0145161	0.00275579
K02415	0.00363589	0.00451267	0.00301563	0.00014796	0.0208633	0.0020605	7.29448e-06	0.00108699	0.00525034	0.00919361	0.00115191
K02416	0.00603388	0.0166396	0.0156377	0.027917	0.0271655	0.00229162	0.00893812	0.0194061	0.0191876	0.0202818	0.00658803
K02417	0.00843117	0.0167795	0.0196514	0.0508343	0.0305073	0.0028378	0.0106279	0.0220085	0.0228054	0.0266596	0.00833215
K02418	0.00307761	0.0157843	0.0100121	0.00068649	0.011712	0.00213671	0.00260773	0.00820177	0.0113726	0.017039	0.00382423
K02419	0.00603388	0.0166617	0.0226894	0.0286526	0.0338239	0.00252128	0.00922461	0.0198087	0.0197379	0.0204944	0.00695689
K02420	0.00603388	0.0168055	0.0180547	0.0283958	0.0293899	0.0024847	0.00889811	0.019188	0.0193805	0.0203814	0.00676098
K02421	0.00603256	0.0162948	0.0179715	0.0290527	0.0297856	0.0022954	0.00876173	0.0191477	0.0192175	0.0122524	0.00650568
K02422	0.0129557	0.0175481	0.0217831	0.0386242	0.0403302	0.0217864	0.0101319	0.0208665	0.0234788	0.0287107	0.0083352
K02423	0.00989315	0.00481405	0.00367757	0.0103217	0.000514958	0.0195024	0.000260385	0.000395156	0.000182929	0.00144725	1.70977e-05
K02424	0.0197674	0.00339517	0.00600613	0.0366898	0.0128136	0.0257243	0.00541453	0.00890309	0.00407165	0.0121001	0.00527973
K02425	0.00988811	0.00530039	0.00366848	0.0102899	0.000510327	0.0194817	0.000260385	0.00036584	0.000161504	0.00144725	5.29847e-06
K02426	0.0479599	0.0112633	0.010297	0.0208237	0.0166963	0.0502264	0.0439095	0.0200194	0.00847956	0.00669427	0.00123412
K02427	0.0132184	0.005679	0.00385158	0.0105443	0.0108743	0.0253652	0.000317196	0.000975823	0.00141029	0.00344246	0.00010014
K02428	0.0774414	0.0663983	0.0615189	0.0461957	0.061755	0.0436504	0.10808	0.0824376	0.0728494	0.0683341	0.0882826
K02429	0.0863816	0.00725295	0.014366	0.0105405	0.0150269	0.0300685	0.165512	0.0509755	0.0134064	0.0252659	0.00792149
K02430	0.0185536	0.00262927	0.00372657	0.0122136	0.000673821	0.0296697	0.00050871	0.00132375	0.00084139	0.00250779	0.000505866
K02431	0.0113041	0.0265466	0.0256695	0.026373	0.0083542	0.0282509	0.0111156	0.0149007	0.0157739	0.0113085	0.00832871
K02433	0.0285002	0.0352802	0.0332588	0.0331932	0.0336759	0.0225878	0.0166488	0.0327797	0.0450288	0.0574758	0.0579043
K02434	0.0234597	0.0352253	0.0404087	0.0325595	0.0404945	0.0161244	0.0170672	0.0309732	0.0449662	0.0575394	0.0639576
K02435	0.0234597	0.0207079	0.023403	0.0316674	0.0318588	0.0166459	0.0157776	0.0294388	0.0406363	0.0462023	0.0547259
K02436	0.0102286	0.00165624	0.00365096	0.0104192	0.000539513	0.022376	0.000334216	0.000650962	0.000953681	0.00309946	0.000138758
K02437	0.042947	0.0295225	0.0204253	0.0418163	0.0487362	0.0284202	0.0566396	0.0363596	0.0199288	0.0109332	0.0297769
K02438	0.0232307	0.0767563	0.0515673	0.0340288	0.0267937	0.0304369	0.0246048	0.0343263	0.0406277	0.049202	0.0762016
K02439	0.0126303	0.00559407	0.00456833	0.0104152	0.0109167	0.0250657	0.000381961	0.000618947	0.000351169	0.00627113	0.00136656
K02440	0.0359833	0.0278214	0.0119677	0.0145407	0.0127126	0.0877494	0.00983878	0.0122553	0.0129665	0.0417315	0.0301939
K02441	0.0126303	0.00560538	0.00428295	0.0104229	0.0108675	0.0250642	0.000318696	0.00101565	0.000636064	0.0113445	0.00272347
K02442	0	0.000338439	9.88721e-10	1.25727e-09	7.04347e-07	2.64688e-06	0	0	5.78838e-09	2.95619e-05	0
K02443	0.00393003	0.021048	0.0202678	0.00761532	0.0120454	0.00630672	0.00702845	0.0142386	0.0129895	0.0133639	0.0124975
K02444	0.0179714	0.0207781	0.0223091	0.0176232	0.032177	0.0276894	0.00585102	0.0131156	0.0114761	0.00737289	0.0139511
K02445	0.0127207	0.00618302	0.013764	0.0152973	0.0212177	0.0355687	0.00693441	0.0125645	0.0173679	0.00726081	0.0015601
K02446	0.0376844	0.00832129	0.00717423	0.0259372	0.00149703	0.0554759	0.00170405	0.00149736	0.00187305	0.0254497	0.000371076
K02448	0	1.79277e-06	0	0	0.0103377	1.2864e-05	0	6.22038e-06	1.212e-07	0	0
K02450	0.00295982	4.21168e-05	0.000461144	4.83671e-05	8.84731e-06	6.86772e-05	0	9.74853e-05	0.00084648	0.000100222	9.26174e-05
K02451	0.00274858	0.000148442	5.34257e-05	0.000125264	1.79988e-06	0.00556459	5.68112e-05	0.000150222	5.75867e-08	6.17202e-05	0
K02452	0.0126267	0.00148073	0.00241776	0.0106018	0.0108716	0.0252508	0.000317196	0.000481052	0.000249655	0.00153853	5.29847e-06
K02453	0.032662	0.00390022	0.0027903	0.0107433	0.0316868	0.0257365	0.0013804	0.000766538	0.00339797	0.0304007	0.000950586
K02454	0.0278431	0.00329099	0.00285325	0.010863	0.0419878	0.0281818	0.00125584	0.00160201	0.00569403	0.0238541	0.000657231
K02455	0.0132899	0.00152833	0.00281443	0.0107133	0.0316389	0.0274871	0.000317196	0.000777389	0.000561591	0.00153877	1.94765e-05
K02456	0.0179936	0.0165603	0.0128034	0.0108951	0.043558	0.027756	0.00133183	0.00136978	0.00354954	0.0088066	0.00224019
K02457	0.013182	0.0014085	0.00274361	0.0105044	0.0211893	0.025018	0.000317196	0.000527956	0.000153781	0.00150897	5.29847e-06
K02458	0.013182	0.00148685	0.00279021	0.010654	0.0315323	0.0253082	0.000317196	0.000534536	0.000153821	0.00153853	5.29847e-06
K02459	0.013185	0.00148518	0.0027903	0.010654	0.0315335	0.0253037	0.000317196	0.000533904	0.000153897	0.00153853	5.29847e-06
K02460	0.013185	0.00148688	0.00316275	0.010654	0.0212064	0.0253114	0.000317196	0.00057247	0.000249837	0.00153853	5.29847e-06
K02461	0.013185	0.00146122	0.00353511	0.010627	0.0211991	0.0253033	0.000317196	0.000610149	0.00016133	0.00153853	5.29847e-06
K02462	0.0126267	0.00145765	0.00279021	0.0106056	0.021194	0.0252484	0.000317196	0.000528029	0.000199404	0.00150898	5.29847e-06
K02463	0.00274514	0.000209636	9.20977e-05	0.000360446	2.18709e-05	0.00306733	5.68112e-05	1.73548e-05	2.65075e-08	6.17202e-05	0
K02464	0.0055742	0.000484105	0.00044951	0.00023525	3.59976e-06	0.00556286	5.68112e-05	0.000194463	0.000139914	6.17202e-05	5.29847e-06
K02465	0.00274215	0.00014689	4.54042e-05	0.000255591	3.59976e-06	0.000904806	5.68112e-05	3.89899e-09	1.70157e-07	2.31698e-05	0
K02466	0.0126024	0.00192238	0.00372065	0.0104187	0.00051632	0.0267838	0.000375907	0.000521815	0.000316218	0.00151262	6.57383e-05
K02467	0.0126188	0.00189104	0.00372065	0.0104152	0.000516758	0.0250456	0.000317196	0.000516061	0.000154165	0.00150897	5.29847e-06
K02468	0.0126188	0.00191488	0.00374092	0.0104096	0.000516407	0.0270631	0.000317196	0.000652243	0.000268228	0.00154428	1.65713e-05
K02469	0.0665801	0.102395	0.09873	0.109787	0.0883097	0.0471096	0.0847758	0.112229	0.129023	0.11027	0.152061
K02470	0.06633	0.121235	0.105324	0.105602	0.0874063	0.0471262	0.0862324	0.119699	0.131813	0.124319	0.153252
K02471	0.00234051	0.00387239	0.000657769	5.49814e-05	0.0051609	0.00181178	0	0.000601796	0.00181078	0.00039326	0.000162073
K02472	0.0602935	0.0063367	0.00867273	0.0108899	0.0162096	0.0265092	0.00343076	0.0209646	0.00558525	0.00428947	0.00142423
K02473	0.0183472	0.00149163	0.00277341	0.00337973	0.00449562	0.00235044	0.00613498	0.010689	0.00701998	0.00393223	0.00171401
K02474	0.0410711	0.00254525	0.00210695	0.000225326	0.0106856	0.00124504	0.0096984	0.028534	0.0141958	0.0104914	0.00339727
K02475	0.00178172	0.000633683	0.000310636	1.04945e-05	2.22554e-05	4.02007e-05	1.66664e-06	7.02592e-05	0.000139501	2.83781e-05	6.56625e-05
K02476	0.00680151	0.000724461	0.00077492	0.0231152	0.00098053	4.16177e-05	0.00140087	0.00258335	0.000614187	0.000345571	0.000276914
K02477	0.0856671	0.0145579	0.0250375	0.0328752	0.0235622	0.0609623	0.0629614	0.0468198	0.0246247	0.025003	0.0122103
K02478	0.0351124	0.00834768	0.0177149	0.0215287	0.0100022	0.0527858	0.00212776	0.00376	0.00323435	0.0191228	0.000835862
K02479	6.21126e-06	1.90739e-07	0.000161614	1.22256e-05	1.45137e-06	1.71586e-06	0	1.72888e-05	0.000185709	0	6.12851e-05
K02480	0	3.63226e-06	0	1.15796e-05	9.66665e-06	5.57504e-06	0	7.86347e-06	6.98559e-05	0	6.23015e-06
K02481	0.0403494	0.000688198	0.00304471	0.0226904	0.00990033	0.000625436	0.0833476	0.0281963	0.00741234	0.0056648	0.000847569
K02482	0	4.71465e-07	5.06901e-06	2.22569e-05	5.81715e-05	3.08264e-05	0	3.22581e-05	0.000102576	0	9.8458e-06
K02483	0.0138234	0.00856741	0.00856695	0.0128849	0.0150098	0.0198908	0.00414436	0.00347178	0.00192911	0.00551131	0.0249627
K02484	0.0294641	0.00829524	0.00493793	0.0280023	0.0170807	0.0220964	0.0463214	0.0270022	0.00456453	0.00496187	0.0309389
K02485	0.0126303	0.00544749	0.00373636	0.0104152	0.000516758	0.0250401	0.000317196	0.000525433	0.00040635	0.00150897	1.76119e-05
K02486	0	1.14946e-07	4.7078e-05	0.00139509	0.000154795	2.98221e-09	0.000170426	0.000223105	0.000396658	0.000820808	0.000146556
K02487	0.00209483	0.0021567	0.000896107	2.55727e-06	0.0412833	0.00213862	0	0.00011761	1.91996e-05	3.13614e-06	1.00043e-05
K02488	1.69218e-05	0.000200339	0.00200181	0.00139885	0.000230435	4.85061e-07	0.000170971	0.00035995	0.00129652	0.000943117	0.00030551
K02490	0	3.76843e-07	6.14999e-05	3.0399e-05	3.9611e-07	7.99987e-08	5.02078e-07	0.000203884	0.00196739	0.000220705	0.000312109
K02491	7.49399e-15	4.90347e-11	3.66468e-09	9.18755e-06	2.75734e-07	5.33781e-11	0	2.51062e-07	0.000305675	9.32414e-12	0.000168759
K02492	0.0302957	0.0234009	0.0173958	0.0396365	0.0171622	0.02814	0.00679907	0.0121033	0.0194881	0.0307871	0.01216
K02493	0.0588031	0.0698015	0.0617203	0.0476049	0.052265	0.0441656	0.0631073	0.0635516	0.0669331	0.0709621	0.0762201
K02494	0.0126332	0.00585328	0.0037685	0.0105404	0.0108743	0.0253618	0.000317196	0.000534399	0.000158581	0.00156507	5.29847e-06
K02495	0.163599	0.123057	0.121078	0.110199	0.11291	0.107447	0.0913951	0.116478	0.131332	0.159753	0.132678
K02496	0.0126138	0.00556092	0.00412902	0.0103964	0.0120601	0.0250235	0.000733812	0.00175587	0.00146902	0.00182381	0.000160644
K02497	0	1.36378e-11	0	3.72193e-05	0	2.33865e-11	0	3.71713e-05	0.000177999	0	0.000102156
K02498	0.0126303	0.00558143	0.00372181	0.0104165	0.0108576	0.0250688	0.000317196	0.000522009	0.000163037	0.00170853	5.29847e-06
K02499	0.00724521	0.00206464	0.0206495	0.0284954	0.040024	0.00265673	0.0124384	0.0345445	0.042525	0.0260838	0.0422824
K02500	0.0497069	0.0606021	0.0537894	0.0470505	0.060641	0.0407457	0.061662	0.0674447	0.0674651	0.0629331	0.0898008
K02501	0.0497188	0.0605434	0.0566885	0.0455163	0.0517705	0.0407935	0.061384	0.0670018	0.0664634	0.0620096	0.0888313
K02502	0.0265474	0.0661818	0.0616213	0.0586544	0.0577387	0.0152415	0.0199437	0.0562217	0.0668892	0.0706406	0.0674422
K02503	0.0588029	0.0620649	0.0559396	0.0467629	0.0606018	0.044197	0.0628911	0.0652465	0.0719617	0.0686329	0.0795679
K02504	0.0136717	0.00550077	0.00372181	0.0104152	0.000516758	0.0250507	0.000317196	0.000516061	0.000155662	0.00151357	5.29847e-06
K02505	0.0160911	0.00609366	0.00472878	0.0155258	0.000771701	0.0347134	0.000447389	0.000662416	0.000166778	0.0022372	9.92874e-06
K02506	0.00860466	0.00127652	0.00233437	0.00523588	0.000261374	0.0152954	0.000187004	0.000325784	0.000159754	0.000789947	5.29847e-06
K02507	0.0307298	0.00771968	0.00472878	0.0155044	0.000771701	0.0346665	0.0013238	0.000680265	0.00108513	0.0239003	8.81742e-05
K02508	0.00514377	0.000770024	0.000350351	0.000172594	0.0103348	0.00567426	5.68112e-05	0.000185525	0.000155784	6.17202e-05	5.29847e-06
K02509	0.00619338	0.00081799	0.000350351	0.000204745	0.0103348	0.00567504	6.83629e-05	0.000326357	0.000153086	7.29926e-05	5.43928e-06
K02510	0.00765641	0.00115426	0.025181	0.0367105	0.039423	0.00569769	0.0170981	0.0242744	0.0164851	0.00795243	0.0144232
K02511	0.00514377	0.00079116	0.000350351	0.000177627	1.15038e-05	0.00577128	5.68112e-05	0.000179577	0.000148817	7.40848e-05	5.29847e-06
K02517	0.0744836	0.0108646	0.00678414	0.0110028	0.0267066	0.0361714	0.0451661	0.0193893	0.0102865	0.0552411	0.00101342
K02518	0.0490391	0.0534682	0.0503721	0.0456872	0.0463556	0.0442037	0.0627324	0.0616359	0.0655113	0.0686151	0.0741278
K02519	0.0613801	0.0670594	0.0672484	0.0727129	0.0605691	0.0450497	0.0701093	0.0768202	0.0826369	0.0746553	0.0682589
K02520	0.0596629	0.0626011	0.0519801	0.0478631	0.0461427	0.0441866	0.0626762	0.0618141	0.0645142	0.0689353	0.0683382
K02521	0.0126303	0.00547328	0.00372181	0.0104152	0.000517824	0.0250637	0.000317196	0.000516061	0.000154987	0.00151216	5.29847e-06
K02523	0.0505758	0.00765278	0.00658542	0.010547	0.021346	0.0254771	0.0438862	0.0179032	0.00834763	0.0267059	0.000856
K02525	0.0187778	0.0032522	0.00295908	0.00171128	0.0108705	0.00596314	0.00149248	0.00139662	0.00278434	0.0157193	0.000556935
K02526	0.0154395	0.0220072	0.0170052	0.0483231	0.00617022	0.0265917	0.0178776	0.0198381	0.0130004	0.0104527	0.010904
K02527	0.0505728	0.00789052	0.00653228	0.0105474	0.0162916	0.0254857	0.0439533	0.0182752	0.00854531	0.0265532	0.000875807
K02528	0.058806	0.0620075	0.0541496	0.0476878	0.0491666	0.0441847	0.0610362	0.0641619	0.0720189	0.0732483	0.0737946
K02529	0.166154	0.4615	0.337131	0.200502	0.165994	0.20338	0.244172	0.269811	0.306082	0.283908	0.443417
K02530	0.00271916	0.0036156	4.57024e-05	0.000488444	0.00017905	0.00389051	3.64022e-08	4.30214e-06	0.000375497	0.00334306	0.000257636
K02531	0.00122618	0.00333905	9.62782e-06	7.78463e-06	3.34966e-06	0.00030672	0	0	3.03601e-08	0.00321155	1.74776e-08
K02532	0.032792	0.0270867	0.0140018	0.0211445	0.00455055	0.0710885	0.00372171	0.00391765	0.00157004	0.0045059	0.0257949
K02533	0.0132157	0.00180575	0.00372181	0.0104357	0.000527042	0.0250666	0.000317196	0.000735434	0.000555388	0.00178212	2.2251e-05
K02535	0.0279553	0.00757461	0.0037686	0.0105969	0.0109697	0.0274136	0.0011936	0.000889756	0.00194303	0.0234641	0.000171814
K02536	0.0505943	0.00787597	0.00970035	0.011394	0.0206025	0.0279706	0.0478579	0.022538	0.012914	0.0283029	0.00299465
K02538	0.001015	0.00374216	0.00161907	0.0004485	0.000108513	0.000328238	0	0.000132981	0.000117205	0.0032003	6.18371e-05
K02545	0	2.23613e-14	0	6.82036e-06	0	3.83459e-14	0	0	2.90963e-07	0	1.67501e-07
K02546	0	9.76034e-16	4.69151e-05	0	0	1.67374e-15	0	5.722e-05	0.00156509	0.000248503	2.86786e-05
K02547	0	3.85344e-15	0	0	0	6.60801e-15	0	0	5.01406e-08	0	2.88648e-08
K02548	0.0563928	0.0136933	0.00687104	0.0105644	0.0166122	0.038082	0.0465195	0.024024	0.0110953	0.0280967	0.0267719
K02549	0.0279128	0.00738927	0.00379845	0.0104612	0.00079554	0.0372857	0.00114644	0.000795406	0.00200083	0.02339	0.000638655
K02550	0.000558282	3.91369e-06	0.000992987	2.13878e-05	0	4.68924e-05	0	0.000117599	3.15624e-05	0	1.80972e-05
K02551	0.0531445	0.0101756	0.0160067	0.0141222	0.0114101	0.0374594	0.0457358	0.0279141	0.00555339	0.029809	0.0222365
K02552	0.0279064	0.00738622	0.0037651	0.0104408	0.00079554	0.0376484	0.00112941	0.000667756	0.00187509	0.023292	0.000582715
K02553	0.0126333	0.00553004	0.0037685	0.0105391	0.010873	0.0253605	0.000317196	0.000559224	0.000176737	0.00154313	8.31766e-06
K02554	0.00276431	0.000839955	0.00180244	0.000194443	0.00052058	0.00582597	0.000171837	0.00270192	0.0022057	0.000454804	0.000398858
K02556	0.0198788	0.0199545	0.0233856	0.0487749	0.0421575	0.0416066	0.00996447	0.0278569	0.0323735	0.022981	0.0099349
K02557	0.0270784	0.0209779	0.0264551	0.0559367	0.0436373	0.0516607	0.015676	0.030835	0.0272535	0.0154408	0.00750822
K02558	0.0132184	0.00521128	0.0037685	0.0105404	0.0108743	0.0254067	0.000317196	0.00428803	0.00206807	0.0021315	0.000447604
K02560	0.0126303	0.00580969	0.00372181	0.0104152	0.000516758	0.0250508	0.000317196	0.000516061	0.000163022	0.00151357	5.29847e-06
K02562	0.00570848	0.00084655	0.00170786	0.000193976	6.87257e-06	0.0057239	5.68112e-05	0.000223647	0.000148562	6.78106e-05	5.29847e-06
K02563	0.0588045	0.06208	0.0562299	0.0453881	0.0519414	0.0442008	0.063325	0.0643752	0.0672706	0.0689015	0.0767715
K02564	0.0717927	0.0862458	0.102484	0.169753	0.0625177	0.0440114	0.134192	0.121114	0.0906521	0.0547772	0.0933888
K02565	0.0126303	0.00539477	0.00372181	0.0104152	0.000516758	0.0250513	0.000317196	0.000516143	0.000178085	0.00151357	1.87706e-05
K02566	0.0126303	0.0132248	0.0133556	0.0124302	0.00932445	0.0259374	0.00382409	0.0115079	0.0177664	0.00782201	0.018341
K02567	0.00809365	0.00212477	0.00365362	0.0102455	0.0112006	0.0193437	0.000260385	0.000675939	0.000267437	0.00152954	5.33841e-05
K02568	0.00752491	0.0021224	0.00364172	0.0102637	0.0111186	0.0193905	0.000260385	0.000453691	5.86906e-05	0.00146125	1.99959e-05
K02569	0.00807026	0.00211163	0.00362071	0.0102611	0.0109456	0.019393	0.000260385	0.000428527	8.01137e-05	0.00160249	1.52304e-06
K02570	0.00811006	0.00212836	0.00365362	0.0102669	0.011203	0.0193902	0.000260385	0.000471449	0.000110603	0.0014966	4.95755e-05
K02571	0	2.73639e-06	0	0	0.0103384	4.77664e-06	0	5.94741e-06	1.86571e-08	1.41548e-06	0
K02572	0.00748511	0.0020407	0.00362071	0.0102657	0.0108925	0.0193883	0.000260385	0.00037186	5.32911e-05	0.00144725	0
K02573	0.00893406	0.00222174	0.00382728	0.0102891	0.00234684	0.0193861	0.000260385	0.00119275	0.000352518	0.00163395	0.00023693
K02574	0.0083489	0.00221584	0.003845	0.0102891	0.00234684	0.0193861	0.000428442	0.00121469	0.000545817	0.00166222	0.000366943
K02575	0.034201	0.00820207	0.00670081	0.0172473	0.0323258	0.0429126	0.00130484	0.00176262	0.00116706	0.0248728	0.000409338
K02577	0	0	0	0	0	0	0	0	0	0	0
K02581	0	0	0	0	0	0	0	0	0	0	0
K02584	2.22985e-11	2.20073e-06	6.44832e-05	0.000135372	5.50965e-05	0.000911283	0.000350294	0.000498191	0.00243343	0.000335624	0.000586226
K02585	0.00239799	0.00026614	0.0026021	0.0243956	0.00882223	0.000989861	0.00186025	0.0120987	0.00808593	0.00584457	0.00803932
K02586	1.31579e-06	0.000189283	0.00162389	0.000262019	0.0205535	0.0038221	0.000478091	0.00562474	0.0106661	0.00738349	0.0113607
K02587	0.00985084	0.0261426	0.0137357	0.00378521	0.00539845	0.00392489	0.00461297	0.00519718	0.0142985	0.0207836	0.00935553
K02588	0.0122495	0.0183152	0.017861	0.0280586	0.032764	0.00353137	0.00760563	0.0230326	0.0270804	0.0313445	0.0317034
K02589	3.94716e-06	2.9339e-05	0.000675453	0.00148115	0.00578261	1.92087e-05	0.00072858	0.00284636	0.00508049	0.00949191	0.00111996
K02590	3.94716e-06	2.9339e-05	0.000675453	0.00148115	0.00578261	1.92087e-05	0.000711543	0.00284615	0.00501086	0.00949191	0.00111724
K02591	0.0047966	0.000370503	0.00223644	0.0456147	0.0228335	0.000995924	0.00309102	0.0122381	0.0109696	0.00799219	0.0116282
K02592	1.11493e-11	2.06629e-06	0.000108272	0.000129711	3.67834e-06	0.000909582	0.00035026	6.83678e-05	0.000323538	0.000208896	0.000375607
K02593	1.11493e-11	2.05778e-06	4.54042e-05	0.000115021	3.67834e-06	0.000908633	5.68112e-05	1.8115e-07	3.94579e-05	0.000208896	4.77937e-06
K02594	3.94707e-06	0.000496586	0.00164872	0.000334332	0.0103438	0.0012542	0.000562912	0.00360087	0.0065824	0.000819032	0.00164976
K02595	1.11493e-11	2.06143e-06	4.54042e-05	0.000115021	3.67834e-06	0.000908633	5.68112e-05	1.8115e-07	8.19519e-05	0.000208896	2.88754e-05
K02596	1.11493e-11	2.10781e-06	7.3613e-05	0.000115021	1.09599e-05	0.000908713	5.84486e-05	0.000391885	0.00105471	0.00165515	0.00220646
K02597	1.11493e-11	4.04789e-06	4.54042e-05	0.000115021	3.67834e-06	0.000919703	5.68112e-05	1.8115e-07	9.98591e-05	0.000208896	3.88682e-05
K02598	0.0126795	0.0171761	0.0189873	0.0402786	0.00631243	0.0226491	0.004057	0.00627665	0.00464714	0.00612766	0.00259566
K02599	0	0	0	0	0	0	0	0	0	0	0
K02600	0.0588067	0.0618543	0.0554349	0.0491222	0.0494416	0.0440663	0.0632512	0.0660847	0.071679	0.0739791	0.0791264
K02601	0.0596824	0.111799	0.104912	0.0557844	0.0649506	0.0441863	0.0804676	0.0750029	0.0879337	0.0913815	0.109018
K02602	0	0	0	0	0	0	0	0	0	0	0
K02609	0.00516317	0.000495607	0.00080509	0.000195315	8.37896e-06	0.00572615	5.68112e-05	0.000254422	0.000286354	9.12729e-05	7.29426e-05
K02610	0.00516317	0.000495578	0.00080509	0.000195315	8.37896e-06	0.00572615	5.68112e-05	0.000254422	0.000235769	9.12729e-05	4.10868e-05
K02611	0.00514676	0.000491693	0.00080509	0.000173932	8.37896e-06	0.00567927	5.68112e-05	0.000254422	0.000228583	9.12729e-05	4.10868e-05
K02612	0.00514676	0.000491655	0.00080509	0.000173932	8.37896e-06	0.00567927	5.68112e-05	0.000254421	0.000254221	9.12729e-05	5.61468e-05
K02613	0.00516317	0.000498673	0.00080509	0.000195312	8.37896e-06	0.0057262	5.68112e-05	0.000227407	0.000166118	9.12729e-05	5.29847e-06
K02614	0.0337612	0.00180568	0.024765	0.0541943	0.0156634	0.00615905	0.0602536	0.0542912	0.0365177	0.0224723	0.0206756
K02615	0.00516018	0.000492744	0.000805089	0.000198229	6.87257e-06	0.00575746	5.68112e-05	0.000252964	0.000221792	6.17202e-05	4.31853e-05
K02616	0.00516616	0.000546251	0.000851784	0.000326417	2.53116e-05	0.00600809	5.68112e-05	0.000253057	0.000223874	0.000120835	1.98602e-05
K02617	0.00516317	0.000494909	0.00080509	0.000193977	8.37896e-06	0.00572587	5.68112e-05	0.000224342	0.000155895	0.000190692	5.29847e-06
K02618	0.00516317	0.00049464	0.00080509	0.000193977	8.37896e-06	0.00572135	5.68112e-05	0.000224744	0.000155493	9.12729e-05	5.29847e-06
K02619	0.0477601	0.0105676	0.00787832	0.0128504	0.0174052	0.0267464	0.0457642	0.0181203	0.0052243	0.0206532	0.0178124
K02621	0.0392209	0.0330161	0.0243716	0.0118794	0.0177822	0.0380585	0.0441156	0.0189533	0.00917544	0.00839286	0.00297349
K02622	0.0389731	0.0246975	0.0198793	0.0118765	0.0176983	0.0380191	0.0441163	0.0187414	0.0100873	0.00995056	0.00307276
K02623	0	1.9627e-06	0	0	0.0103409	3.1665e-06	0	5.94741e-06	1.91615e-14	0	0
K02624	0.00824812	0.000458741	0.000691041	0.000292661	0.0103543	0.0168785	0.000379852	0.000651613	0.00025789	0.000417897	0.000158365
K02625	2.99338e-06	0.000104215	0.000140079	0.000241357	0.0103609	0.000561256	0	5.94741e-06	3.33488e-14	0	0
K02626	0	1.72121e-09	0	0	0	4.48134e-05	0	0.00339866	0.000435515	0.000520702	3.75113e-05
K02628	0	5.44521e-13	0	0	0	9.33764e-13	0	0	1.53883e-05	0	4.07882e-06
K02629	0	5.62057e-13	0	0	0	9.63836e-13	0	0	1.56165e-05	0	4.21018e-06
K02630	0	5.44521e-13	0	0	0	9.33764e-13	0	0	1.53883e-05	0	4.07882e-06
K02631	0	5.62057e-13	0	0	0	9.63836e-13	0	0	1.56165e-05	0	4.21018e-06
K02632	0	5.44521e-13	0	0	0	9.33764e-13	0	0	1.53883e-05	0	4.07882e-06
K02633	0	0	0	0	0	1.41613e-92	0	0	0	0	0
K02634	0	2.26316e-12	0	1.46906e-05	0	3.88095e-12	0	0	7.06822e-05	0	1.69526e-05
[truncated: 8,545 more rows]
